# Supplementary material for: Whole-Genome Analysis of a Novel Multidrug-Resistant Escherichia coli Strain from Dairy Calves in Northeast China: Mechanisms of Antibiotic Resistance and Biofilm Formation
Source: Biology (Basel). 2025 Sep 12;14(9):1257. doi: 10.3390/biology14091257 (PMC12467046; doi:10.3390/biology14091257)
Supplement: Supplementary file 1 [file biology-14-01257-s001.zip]

Archive with 16 entries (16 files):
- Carbohydrate active enzyme analysis detail sheet.xlsx
- cgMLST typing results table.csv
- Detailed Table of Correspondence between Genes and Pathway.csv
- Detailed table of projected trans-shipment proteins.xlsx
- Histological scoring.xlsx
- OD value of biofilm assay.xlsx
- Pathogen-host interaction table..xlsx
- Primer Information.xlsx
- qPCR results.xlsx
- Resistance gene prediction details table.xlsx
- Secretory System Detail Sheet.csv
- Separation and identification of results.pdf
- Soft.csv
- Table of details of COG annotation results.csv
- Table of details of GO annotation results.csv
- Toxicogen prediction details table.xlsx
