# Supplementary material for: Whole-Genome Analysis of a Novel Multidrug-Resistant Escherichia coli Strain from Dairy Calves in Northeast China: Mechanisms of Antibiotic Resistance and Biofilm Formation
Source: Biology (Basel). 2025 Sep 12;14(9):1257. doi: 10.3390/biology14091257 (PMC12467046; doi:10.3390/biology14091257)
Supplement: Supplementary file 1 [file biology-14-01257-s001.zip › cgMLST typing results table.csv]

Sample Name	Total_number_of_loci	Number_of_called_alleles	Called_alleles(%)	cgST	Allele_matches_in_cgST	Allele_matches(%)
BA1	2513	1603	63.79	23421	1537	61.16
