# Supplementary material for: Whole-Genome Analysis of a Novel Multidrug-Resistant Escherichia coli Strain from Dairy Calves in Northeast China: Mechanisms of Antibiotic Resistance and Biofilm Formation
Source: Biology (Basel). 2025 Sep 12;14(9):1257. doi: 10.3390/biology14091257 (PMC12467046; doi:10.3390/biology14091257)
Supplement: Supplementary file 1 [file biology-14-01257-s001.zip › Detailed Table of Correspondence between Genes and Pathway.csv]

Gene ID	Location	Sample Name	KEGG Name	KEGG gene ID	KO ID	KO Description	Enzyme	Enzyme description	Pathwy ID	Pathway description
gene0001	Chromosome	BA1	gidA	eab:ECABU_c42260	K03495	tRNA uridine 5-carboxymethylaminomethyl modification enzyme	-	-	-	-
gene0002	Chromosome	BA1	gidB	eab:ECABU_c42250	K03501	16S rRNA (guanine527-N7)-methyltransferase [EC:2.1.1.170]	2.1.1.170	Transferases;Transferring one-carbon groups;Methyltransferases;S-adenosyl-L-methionine:16S rRNA (guanine527-N7)-methyltransferase	-	-
gene0003	Chromosome	BA1	atpI	eab:ECABU_c42240	K02116	ATP synthase protein I	-	-	-	-
gene0004	Chromosome	BA1	atpB	ebd:ECBD_4294	K02108	F-type H+-transporting ATPase subunit a	-	-	ko01100;ko00190;ko00195	Metabolic pathways;Oxidative phosphorylation;Photosynthesis
gene0005	Chromosome	BA1	atpE	aapc:QG404_14890	K02110	F-type H+-transporting ATPase subunit c	-	-	ko00195;ko00190;ko01100	Photosynthesis;Oxidative phosphorylation;Metabolic pathways
gene0006	Chromosome	BA1	atpF	eab:ECABU_c42210	K02109	F-type H+-transporting ATPase subunit b	-	-	ko01100;ko00190;ko00195	Metabolic pathways;Oxidative phosphorylation;Photosynthesis
gene0007	Chromosome	BA1	atpH	ebd:ECBD_4297	K02113	F-type H+-transporting ATPase subunit delta	-	-	ko01100;ko00190;ko00195	Metabolic pathways;Oxidative phosphorylation;Photosynthesis
gene0008	Chromosome	BA1	atpA	eab:ECABU_c42190	K02111	F-type H+/Na+-transporting ATPase subunit alpha [EC:7.1.2.2 7.2.2.1]	7.1.2.2;7.2.2.1	Translocases;Catalysing the translocation of protons;Linked to the hydrolysis of a nucleoside triphosphate;ATP phosphohydrolase (two-sector, H+-transporting)|Translocases;Catalysing the translocation of inorganic cations;Linked to the hydrolysis of a nucleoside triphosphate;ATP phosphohydrolase (two-sector, Na+-transporting)	ko00190;ko01100;ko00195	Oxidative phosphorylation;Metabolic pathways;Photosynthesis
gene0009	Chromosome	BA1	atpG	eab:ECABU_c42170	K02115	F-type H+-transporting ATPase subunit gamma	-	-	ko01100;ko00190;ko00195	Metabolic pathways;Oxidative phosphorylation;Photosynthesis
gene0010	Chromosome	BA1	atpG	eab:ECABU_c42170	K02115	F-type H+-transporting ATPase subunit gamma	-	-	ko01100;ko00190;ko00195	Metabolic pathways;Oxidative phosphorylation;Photosynthesis
gene0011	Chromosome	BA1	atpD	eab:ECABU_c42160	K02112	F-type H+/Na+-transporting ATPase subunit beta [EC:7.1.2.2 7.2.2.1]	7.1.2.2;7.2.2.1	Translocases;Catalysing the translocation of protons;Linked to the hydrolysis of a nucleoside triphosphate;ATP phosphohydrolase (two-sector, H+-transporting)|Translocases;Catalysing the translocation of inorganic cations;Linked to the hydrolysis of a nucleoside triphosphate;ATP phosphohydrolase (two-sector, Na+-transporting)	ko01100;ko00190;ko00195	Metabolic pathways;Oxidative phosphorylation;Photosynthesis
gene0012	Chromosome	BA1	atpC	ebd:ECBD_4301	K02114	F-type H+-transporting ATPase subunit epsilon	-	-	ko00195;ko01100;ko00190	Photosynthesis;Metabolic pathways;Oxidative phosphorylation
gene0013	Chromosome	BA1	glmU	ebd:ECBD_4302	K04042	bifunctional UDP-N-acetylglucosamine pyrophosphorylase / glucosamine-1-phosphate N-acetyltransferase [EC:2.7.7.23 2.3.1.157]	2.7.7.23;2.3.1.157	Transferases;Transferring phosphorus-containing groups;Nucleotidyltransferases;UTP:N-acetyl-alpha-D-glucosamine-1-phosphate uridylyltransferase|Transferases;Acyltransferases;Transferring groups other than aminoacyl groups;acetyl-CoA:alpha-D-glucosamine-1-phosphate N-acetyltransferase	ko01100;ko01250;ko00541;ko00520	Metabolic pathways;Biosynthesis of nucleotide sugars;O-Antigen nucleotide sugar biosynthesis;Amino sugar and nucleotide sugar metabolism
gene0014	Chromosome	BA1	glmS	sfn:SFy_5430	K00820	glutamine---fructose-6-phosphate transaminase (isomerizing) [EC:2.6.1.16]	2.6.1.16	Transferases;Transferring nitrogenous groups;Transaminases;L-glutamine:D-fructose-6-phosphate isomerase (deaminating)	ko05415;ko00250;ko00520;ko04931;ko01100;ko01250	Diabetic cardiomyopathy;Alanine, aspartate and glutamate metabolism;Amino sugar and nucleotide sugar metabolism;Insulin resistance;Metabolic pathways;Biosynthesis of nucleotide sugars
gene0015	Chromosome	BA1	glmS	elp:P12B_c3867	K00820	glutamine---fructose-6-phosphate transaminase (isomerizing) [EC:2.6.1.16]	2.6.1.16	Transferases;Transferring nitrogenous groups;Transaminases;L-glutamine:D-fructose-6-phosphate isomerase (deaminating)	ko05415;ko00250;ko00520;ko04931;ko01100;ko01250	Diabetic cardiomyopathy;Alanine, aspartate and glutamate metabolism;Amino sugar and nucleotide sugar metabolism;Insulin resistance;Metabolic pathways;Biosynthesis of nucleotide sugars
gene0016	Chromosome	BA1	pstS	sdz:Asd1617_05262	K02040	phosphate transport system substrate-binding protein	-	-	ko05152;ko02020;ko02010	Tuberculosis;Two-component system;ABC transporters
gene0017	Chromosome	BA1	pstS	ebd:ECBD_4304	K02040	phosphate transport system substrate-binding protein	-	-	ko05152;ko02020;ko02010	Tuberculosis;Two-component system;ABC transporters
gene0018	Chromosome	BA1	pstC	ebd:ECBD_4305	K02037	phosphate transport system permease protein	-	-	ko02010	ABC transporters
gene0019	Chromosome	BA1	pstA	eab:ECABU_c42090	K02038	phosphate transport system permease protein	-	-	ko02010	ABC transporters
gene0020	Chromosome	BA1	pstA	ebw:BWG_3417	K02038	phosphate transport system permease protein	-	-	ko02010	ABC transporters
gene0021	Chromosome	BA1	pstB	eab:ECABU_c42080	K02036	phosphate transport system ATP-binding protein [EC:7.3.2.1]	7.3.2.1	Translocases;Catalysing the translocation of inorganic anions and their chelates;Linked to the hydrolysis of a nucleoside triphosphate;ATP phosphohydrolase (ABC-type, phosphate-importing)	ko02010	ABC transporters
gene0022	Chromosome	BA1	phoU	ebd:ECBD_4308	K02039	phosphate transport system protein	-	-	-	-
gene0023	Chromosome	BA1	licT	esm:O3M_25145	K03488	beta-glucoside operon transcriptional antiterminator	-	-	-	-
gene0024	Chromosome	BA1	licT	sfe:SFxv_4067	K03488	beta-glucoside operon transcriptional antiterminator	-	-	-	-
gene1229	Chromosome	BA1	licT	ecoi:ECOPMV1_03103	K03488	beta-glucoside operon transcriptional antiterminator	-	-	-	-
gene0025	Chromosome	BA1	bglF	ebw:BWG_3413	K02757	beta-glucoside PTS system EIICBA component [EC:2.7.1.-]	-	-	ko02060	Phosphotransferase system (PTS)
gene0026	Chromosome	BA1	bglF	elp:P12B_c3857	K02757	beta-glucoside PTS system EIICBA component [EC:2.7.1.-]	-	-	ko02060	Phosphotransferase system (PTS)
gene0027	Chromosome	BA1	bglA	ecoa:APECO78_22475	K01223	6-phospho-beta-glucosidase [EC:3.2.1.86]	3.2.1.86	Hydrolases;Glycosylases;Glycosidases, i.e. enzymes that hydrolyse O- and S-glycosyl compounds;6-phospho-beta-D-glucosyl-(1->4)-D-glucose glucohydrolase	ko00500;ko00010	Starch and sucrose metabolism;Glycolysis / Gluconeogenesis
gene0028	Chromosome	BA1	bglA	ebw:BWG_3412	K01223	6-phospho-beta-glucosidase [EC:3.2.1.86]	3.2.1.86	Hydrolases;Glycosylases;Glycosidases, i.e. enzymes that hydrolyse O- and S-glycosyl compounds;6-phospho-beta-D-glucosyl-(1->4)-D-glucose glucohydrolase	ko00500;ko00010	Starch and sucrose metabolism;Glycolysis / Gluconeogenesis
gene1100	Chromosome	BA1	bglA	elo:EC042_3113	K01223	6-phospho-beta-glucosidase [EC:3.2.1.86]	3.2.1.86	Hydrolases;Glycosylases;Glycosidases, i.e. enzymes that hydrolyse O- and S-glycosyl compounds;6-phospho-beta-D-glucosyl-(1->4)-D-glucose glucohydrolase	ko00500;ko00010	Starch and sucrose metabolism;Glycolysis / Gluconeogenesis
gene1380	Chromosome	BA1	bglA	ecy:ECSE_2964	K01223	6-phospho-beta-glucosidase [EC:3.2.1.86]	3.2.1.86	Hydrolases;Glycosylases;Glycosidases, i.e. enzymes that hydrolyse O- and S-glycosyl compounds;6-phospho-beta-D-glucosyl-(1->4)-D-glucose glucohydrolase	ko00500;ko00010	Starch and sucrose metabolism;Glycolysis / Gluconeogenesis
gene0029	Chromosome	BA1	bglH	ebw:BWG_3411	K10124	carbohydrate-specific outer membrane porin	-	-	-	-
gene0031	Chromosome	BA1	bglH	ebw:BWG_3411	K10124	carbohydrate-specific outer membrane porin	-	-	-	-
gene0030	Chromosome	BA1	bglH	eab:ECABU_c42020	K10124	carbohydrate-specific outer membrane porin	-	-	-	-
gene0033	Chromosome	BA1	xynA	cth:Cthe_1963	K01181	endo-1,4-beta-xylanase [EC:3.2.1.8]	3.2.1.8	Hydrolases;Glycosylases;Glycosidases, i.e. enzymes that hydrolyse O- and S-glycosyl compounds;4-beta-D-xylan xylanohydrolase	-	-
gene0034	Chromosome	BA1	nagB	str:Sterm_1200	K02564	glucosamine-6-phosphate deaminase [EC:3.5.99.6]	3.5.99.6	Hydrolases;Acting on carbon-nitrogen bonds, other than peptide bonds;In other compounds;2-amino-2-deoxy-alpha-D-glucose-6-phosphate aminohydrolase (ketol isomerizing)	ko01100;ko00520	Metabolic pathways;Amino sugar and nucleotide sugar metabolism
gene0035	Chromosome	BA1	nagB	wei:EQG49_03845	K02564	glucosamine-6-phosphate deaminase [EC:3.5.99.6]	3.5.99.6	Hydrolases;Acting on carbon-nitrogen bonds, other than peptide bonds;In other compounds;2-amino-2-deoxy-alpha-D-glucose-6-phosphate aminohydrolase (ketol isomerizing)	ko01100;ko00520	Metabolic pathways;Amino sugar and nucleotide sugar metabolism
gene3944	Chromosome	BA1	nagB	eal:EAKF1_ch0785	K02564	glucosamine-6-phosphate deaminase [EC:3.5.99.6]	3.5.99.6	Hydrolases;Acting on carbon-nitrogen bonds, other than peptide bonds;In other compounds;2-amino-2-deoxy-alpha-D-glucose-6-phosphate aminohydrolase (ketol isomerizing)	ko01100;ko00520	Metabolic pathways;Amino sugar and nucleotide sugar metabolism
gene0036	Chromosome	BA1	-	ebw:BWG_3408	K09925	uncharacterized protein	-	-	-	-
gene0037	Chromosome	BA1	-	ecc:c3560	K07483	transposase	-	-	-	-
pB_gene0043	PlasmidB	BA1	-	ecc:c3560	K07483	transposase	-	-	-	-
gene0145	Chromosome	BA1	-	elp:P12B_c1023	K07483	transposase	-	-	-	-
gene0160	Chromosome	BA1	-	sfx:S0943	K07483	transposase	-	-	-	-
gene0162	Chromosome	BA1	-	cir:C2U53_03605	K07483	transposase	-	-	-	-
gene0326	Chromosome	BA1	-	ebd:ECBD_3001	K07483	transposase	-	-	-	-
gene4802	Chromosome	BA1	-	ebd:ECBD_3001	K07483	transposase	-	-	-	-
pB_gene0059	PlasmidB	BA1	-	ebd:ECBD_3001	K07483	transposase	-	-	-	-
pB_gene0148	PlasmidB	BA1	-	ebd:ECBD_3001	K07483	transposase	-	-	-	-
gene0732	Chromosome	BA1	-	ecc:c1552	K07483	transposase	-	-	-	-
gene2841	Chromosome	BA1	-	ecc:c1552	K07483	transposase	-	-	-	-
gene3325	Chromosome	BA1	-	ecc:c1552	K07483	transposase	-	-	-	-
gene3327	Chromosome	BA1	-	ecc:c1552	K07483	transposase	-	-	-	-
gene4969	Chromosome	BA1	-	ecc:c1552	K07483	transposase	-	-	-	-
gene1191	Chromosome	BA1	-	eab:ECABU_c32760	K07483	transposase	-	-	-	-
gene2340	Chromosome	BA1	-	eab:ECABU_c32760	K07483	transposase	-	-	-	-
gene1305	Chromosome	BA1	-	eab:ECABU_c02080	K07483	transposase	-	-	-	-
gene1510	Chromosome	BA1	-	ahh:RY45_08645	K07483	transposase	-	-	-	-
gene1529	Chromosome	BA1	-	ecv:APECO1_3940	K07483	transposase	-	-	-	-
gene1811	Chromosome	BA1	-	eal:EAKF1_ch1468	K07483	transposase	-	-	-	-
gene2302	Chromosome	BA1	-	ecla:ECNIH3_09955	K07483	transposase	-	-	-	-
gene2842	Chromosome	BA1	-	sfs:SFyv_0435	K07483	transposase	-	-	-	-
gene3328	Chromosome	BA1	-	sfs:SFyv_0435	K07483	transposase	-	-	-	-
gene2965	Chromosome	BA1	-	cro:ROD_49861	K07483	transposase	-	-	-	-
gene3504	Chromosome	BA1	-	cro:ROD_49861	K07483	transposase	-	-	-	-
gene4966	Chromosome	BA1	-	cro:ROD_49861	K07483	transposase	-	-	-	-
gene4926	Chromosome	BA1	-	sbc:SbBS512_A0072	K07483	transposase	-	-	-	-
gene4944	Chromosome	BA1	-	ecw:EcE24377A_4856	K07483	transposase	-	-	-	-
gene4957	Chromosome	BA1	-	ecw:EcE24377A_4856	K07483	transposase	-	-	-	-
pA_gene0024	PlasmidA	BA1	-	ect:ECIAI39_4066	K07483	transposase	-	-	-	-
pA_gene0102	PlasmidA	BA1	-	eclx:LI66_23075	K07483	transposase	-	-	-	-
pA_gene0103	PlasmidA	BA1	-	eclx:LI66_23070	K07483	transposase	-	-	-	-
pB_gene0098	PlasmidB	BA1	-	ecm:EcSMS35_3124	K07483	transposase	-	-	-	-
pB_gene0117	PlasmidB	BA1	-	setc:CFSAN001921_15610	K07483	transposase	-	-	-	-
pB_gene0134	PlasmidB	BA1	-	setc:CFSAN001921_15610	K07483	transposase	-	-	-	-
pB_gene0146	PlasmidB	BA1	-	sdy:SDY_P111	K07483	transposase	-	-	-	-
pB_gene0187	PlasmidB	BA1	-	sdy:SDY_P111	K07483	transposase	-	-	-	-
gene0038	Chromosome	BA1	-	cars:E1B03_00540	K07484	transposase	-	-	-	-
pB_gene0042	PlasmidB	BA1	-	cars:E1B03_00540	K07484	transposase	-	-	-	-
gene0039	Chromosome	BA1	-	sbc:SbBS512_E3675	K07484	transposase	-	-	-	-
pB_gene0041	PlasmidB	BA1	-	sbc:SbBS512_E3675	K07484	transposase	-	-	-	-
gene1812	Chromosome	BA1	-	eal:EAKF1_ch1469	K07484	transposase	-	-	-	-
gene1813	Chromosome	BA1	-	eck:EC55989_4940	K07484	transposase	-	-	-	-
gene4927	Chromosome	BA1	-	cfar:CI104_27565	K07484	transposase	-	-	-	-
gene4928	Chromosome	BA1	-	eck:EC55989_4970	K07484	transposase	-	-	-	-
pB_gene0099	PlasmidB	BA1	-	ecw:EcE24377A_E0046	K07484	transposase	-	-	-	-
pB_gene0100	PlasmidB	BA1	-	ecos:EC958_4105	K07484	transposase	-	-	-	-
pB_gene0114	PlasmidB	BA1	-	ecoo:ECRM13514_4018	K07484	transposase	-	-	-	-
pB_gene0131	PlasmidB	BA1	-	ecoo:ECRM13514_4018	K07484	transposase	-	-	-	-
pB_gene0115	PlasmidB	BA1	-	sbo:SBO_1636	K07484	transposase	-	-	-	-
pB_gene0132	PlasmidB	BA1	-	sbo:SBO_1636	K07484	transposase	-	-	-	-
pB_gene0116	PlasmidB	BA1	-	setc:CFSAN001921_15605	K07484	transposase	-	-	-	-
pB_gene0133	PlasmidB	BA1	-	setc:CFSAN001921_15605	K07484	transposase	-	-	-	-
pB_gene0152	PlasmidB	BA1	-	ece:Z1602	K07484	transposase	-	-	-	-
pB_gene0162	PlasmidB	BA1	-	sfl:CP0086	K07484	transposase	-	-	-	-
gene0041	Chromosome	BA1	gph	bme:BMEI1446	K01091	phosphoglycolate phosphatase [EC:3.1.3.18]	3.1.3.18	Hydrolases;Acting on ester bonds;Phosphoric-monoester hydrolases;2-phosphoglycolate phosphohydrolase	ko01110;ko00630;ko01100	Biosynthesis of secondary metabolites;Glyoxylate and dicarboxylate metabolism;Metabolic pathways
gene0536	Chromosome	BA1	gph	ebd:ECBD_0362	K01091	phosphoglycolate phosphatase [EC:3.1.3.18]	3.1.3.18	Hydrolases;Acting on ester bonds;Phosphoric-monoester hydrolases;2-phosphoglycolate phosphohydrolase	ko01110;ko00630;ko01100	Biosynthesis of secondary metabolites;Glyoxylate and dicarboxylate metabolism;Metabolic pathways
gene0537	Chromosome	BA1	gph	ebd:ECBD_0362	K01091	phosphoglycolate phosphatase [EC:3.1.3.18]	3.1.3.18	Hydrolases;Acting on ester bonds;Phosphoric-monoester hydrolases;2-phosphoglycolate phosphohydrolase	ko01110;ko00630;ko01100	Biosynthesis of secondary metabolites;Glyoxylate and dicarboxylate metabolism;Metabolic pathways
gene0042	Chromosome	BA1	pbuG	ebw:BWG_3405	K06901	adenine/guanine/hypoxanthine permease	-	-	-	-
gene0104	Chromosome	BA1	pbuG	ece:Z5154	K06901	adenine/guanine/hypoxanthine permease	-	-	-	-
gene0105	Chromosome	BA1	pbuG	ebw:BWG_3355	K06901	adenine/guanine/hypoxanthine permease	-	-	-	-
gene1121	Chromosome	BA1	pbuG	ebd:ECBD_0853	K06901	adenine/guanine/hypoxanthine permease	-	-	-	-
gene5255	Chromosome	BA1	pbuG	ebd:ECBD_3968	K06901	adenine/guanine/hypoxanthine permease	-	-	-	-
gene0043	Chromosome	BA1	chrR	ebd:ECBD_4319	K19784	chromate reductase, NAD(P)H dehydrogenase (quinone)	-	-	-	-
gene0046	Chromosome	BA1	syrM	eak:EKH55_5976	K25882	LysR family transcriptional regulator, transcriptional activator of nodD3 and syrA	-	-	-	-
gene0047	Chromosome	BA1	mdtL	ebw:BWG_3401	K08163	MFS transporter, DHA1 family, multidrug resistance protein	-	-	-	-
gene0048	Chromosome	BA1	tnaB	ecd:ECDH10B_3896	K03836	low affinity tryptophan permease	-	-	-	-
gene0049	Chromosome	BA1	tnaA	elp:P12B_c3843	K01667	tryptophanase [EC:4.1.99.1]	4.1.99.1	Lyases;Carbon-carbon lyases;Other carbon-carbon lyases;L-tryptophan indole-lyase (deaminating; pyruvate-forming)	ko00380;ko01100	Tryptophan metabolism;Metabolic pathways
gene0050	Chromosome	BA1	tnaA	elp:P12B_c3843	K01667	tryptophanase [EC:4.1.99.1]	4.1.99.1	Lyases;Carbon-carbon lyases;Other carbon-carbon lyases;L-tryptophan indole-lyase (deaminating; pyruvate-forming)	ko00380;ko01100	Tryptophan metabolism;Metabolic pathways
gene0051	Chromosome	BA1	mnmE	ebw:BWG_3397	K03650	tRNA modification GTPase [EC:3.6.-.-]	-	-	-	-
gene0052	Chromosome	BA1	mnmE	ebd:ECBD_4326	K03650	tRNA modification GTPase [EC:3.6.-.-]	-	-	-	-
gene0053	Chromosome	BA1	yidC	ebw:BWG_3396	K03217	YidC/Oxa1 family membrane protein insertase	-	-	ko03060;ko02024;ko03070	Protein export;Quorum sensing;Bacterial secretion system
gene0054	Chromosome	BA1	rnpA	eab:ECABU_c41870	K03536	ribonuclease P protein component [EC:3.1.26.5]	3.1.26.5	Hydrolases;Acting on ester bonds;Endoribonucleases producing 5'-phosphomonoesters;ribonuclease P	-	-
gene0055	Chromosome	BA1	rpmH	caf:AL524_24330	K02914	large subunit ribosomal protein L34	-	-	ko03010	Ribosome
gene0056	Chromosome	BA1	dnaA	ecp:ECP_3903	K02313	chromosomal replication initiator protein	-	-	ko02020;ko04112	Two-component system;Cell cycle - Caulobacter
gene0057	Chromosome	BA1	dnaA	tpty:NCTC11468_00001	K02313	chromosomal replication initiator protein	-	-	ko02020;ko04112	Two-component system;Cell cycle - Caulobacter
gene0058	Chromosome	BA1	dnaN	eab:ECABU_c41830	K02338	DNA polymerase III subunit beta [EC:2.7.7.7]	2.7.7.7	Transferases;Transferring phosphorus-containing groups;Nucleotidyltransferases;2'-deoxyribonucleoside-5'-triphosphate:DNA deoxynucleotidyltransferase (DNA-directed)	ko03030;ko03430;ko03440	DNA replication;Mismatch repair;Homologous recombination
gene0059	Chromosome	BA1	recF	eab:ECABU_c41820	K03629	DNA replication and repair protein RecF	-	-	ko03440	Homologous recombination
gene0060	Chromosome	BA1	recF	eab:ECABU_c41820	K03629	DNA replication and repair protein RecF	-	-	ko03440	Homologous recombination
gene0061	Chromosome	BA1	gyrB	ebd:ECBD_0004	K02470	DNA gyrase subunit B [EC:5.6.2.2]	5.6.2.2	Isomerases;Isomerases altering macromolecular conformation;Enzymes altering nucleic acid conformation;DNA topoisomerase (ATP-hydrolysing)	-	-
gene0062	Chromosome	BA1	gyrB	eab:ECABU_c41810	K02470	DNA gyrase subunit B [EC:5.6.2.2]	5.6.2.2	Isomerases;Isomerases altering macromolecular conformation;Enzymes altering nucleic acid conformation;DNA topoisomerase (ATP-hydrolysing)	-	-
gene0064	Chromosome	BA1	ycsE	pfri:L8956_13530	K21064	5-amino-6-(5-phospho-D-ribitylamino)uracil phosphatase [EC:3.1.3.104]	3.1.3.104	Hydrolases;Acting on ester bonds;Phosphoric-monoester hydrolases;5-amino-6-(5-phospho-D-ribitylamino)uracil phosphohydrolase	ko01110;ko01240;ko00740;ko01100	Biosynthesis of secondary metabolites;Biosynthesis of cofactors;Riboflavin metabolism;Metabolic pathways
gene3829	Chromosome	BA1	ycsE	sje:AAV35_009285	K21064	5-amino-6-(5-phospho-D-ribitylamino)uracil phosphatase [EC:3.1.3.104]	3.1.3.104	Hydrolases;Acting on ester bonds;Phosphoric-monoester hydrolases;5-amino-6-(5-phospho-D-ribitylamino)uracil phosphohydrolase	ko01110;ko01240;ko00740;ko01100	Biosynthesis of secondary metabolites;Biosynthesis of cofactors;Riboflavin metabolism;Metabolic pathways
gene0066	Chromosome	BA1	dgoR	ebd:ECBD_0008	K19776	GntR family transcriptional regulator, galactonate operon transcriptional repressor	-	-	-	-
gene5645	Chromosome	BA1	dgoR	rhr:CKA34_25495	K19776	GntR family transcriptional regulator, galactonate operon transcriptional repressor	-	-	-	-
gene0067	Chromosome	BA1	dgoK	ebw:BWG_3384	K00883	2-dehydro-3-deoxygalactonokinase [EC:2.7.1.58]	2.7.1.58	Transferases;Transferring phosphorus-containing groups;Phosphotransferases with an alcohol group as acceptor;ATP:2-dehydro-3-deoxy-D-galactonate 6-phosphotransferase	ko00052;ko01100	Galactose metabolism;Metabolic pathways
gene0068	Chromosome	BA1	dgoA	ebe:B21_03520	K01631	2-dehydro-3-deoxyphosphogalactonate aldolase [EC:4.1.2.21]	4.1.2.21	Lyases;Carbon-carbon lyases;Aldehyde-lyases;2-dehydro-3-deoxy-6-phospho-D-galactonate D-glyceraldehyde-3-phospho-lyase (pyruvate-forming)	ko00052;ko01100	Galactose metabolism;Metabolic pathways
gene0069	Chromosome	BA1	dgoD	ebd:ECBD_0011	K01684	galactonate dehydratase [EC:4.2.1.6]	4.2.1.6	Lyases;Carbon-oxygen lyases;Hydro-lyases;D-galactonate hydro-lyase (2-dehydro-3-deoxy-D-galactonate-forming)	ko01100;ko00052;ko01120	Metabolic pathways;Galactose metabolism;Microbial metabolism in diverse environments
gene0070	Chromosome	BA1	dgoT	ebd:ECBD_0012	K08194	MFS transporter, ACS family, D-galactonate transporter	-	-	-	-
gene0071	Chromosome	BA1	dgoT	ebw:BWG_3381	K08194	MFS transporter, ACS family, D-galactonate transporter	-	-	-	-
gene0072	Chromosome	BA1	chlP	abaw:D5400_05075	K10960	geranylgeranyl diphosphate/geranylgeranyl-bacteriochlorophyllide a reductase [EC:1.3.1.83 1.3.1.111]	1.3.1.83;1.3.1.111	Oxidoreductases;Acting on the CH-CH group of donors;With NAD+ or NADP+ as acceptor;geranylgeranyl-diphosphate:NADP+ oxidoreductase|Oxidoreductases;Acting on the CH-CH group of donors;With NAD+ or NADP+ as acceptor;bacteriochlorophyll-a:NADP+ oxidoreductase (geranylgeranyl-reducing)	ko00860;ko01110;ko00900;ko01100	Porphyrin metabolism;Biosynthesis of secondary metabolites;Terpenoid backbone biosynthesis;Metabolic pathways
gene0075	Chromosome	BA1	ibpA	eab:ECABU_c41690	K04080	molecular chaperone IbpA	-	-	-	-
gene0076	Chromosome	BA1	ibpB	ebd:ECBD_0017	K04081	molecular chaperone IbpB	-	-	-	-
gene0077	Chromosome	BA1	-	ebw:BWG_3375	K07085	putative transport protein	-	-	-	-
gene3728	Chromosome	BA1	-	eab:ECABU_c08880	K07085	putative transport protein	-	-	-	-
gene3729	Chromosome	BA1	-	elp:P12B_c0831	K07085	putative transport protein	-	-	-	-
gene3730	Chromosome	BA1	-	elp:P12B_c0831	K07085	putative transport protein	-	-	-	-
gene0078	Chromosome	BA1	yidP	ebw:BWG_3374	K03482	GntR family transcriptional regulator, glv operon transcriptional regulator	-	-	-	-
gene0079	Chromosome	BA1	glvC	ecoa:APECO78_22275	K02750	alpha-glucoside PTS system EIICB component [EC:2.7.1.208 2.7.1.-]	2.7.1.208	Transferases;Transferring phosphorus-containing groups;Phosphotransferases with an alcohol group as acceptor;protein-Npi-phospho-L-histidine:maltose Npi-phosphotransferase	ko02060;ko00500	Phosphotransferase system (PTS);Starch and sucrose metabolism
gene0080	Chromosome	BA1	glvA	elp:P12B_c3817	K01232	maltose-6'-phosphate glucosidase [EC:3.2.1.122]	3.2.1.122	Hydrolases;Glycosylases;Glycosidases, i.e. enzymes that hydrolyse O- and S-glycosyl compounds;alpha-maltose-6'-phosphate 6-phosphoglucohydrolase	ko01100;ko00500	Metabolic pathways;Starch and sucrose metabolism
gene0081	Chromosome	BA1	glvA	ebd:ECBD_0021	K01232	maltose-6'-phosphate glucosidase [EC:3.2.1.122]	3.2.1.122	Hydrolases;Glycosylases;Glycosidases, i.e. enzymes that hydrolyse O- and S-glycosyl compounds;alpha-maltose-6'-phosphate 6-phosphoglucohydrolase	ko01100;ko00500	Metabolic pathways;Starch and sucrose metabolism
gene0082	Chromosome	BA1	-	ngg:RG540_PA16580	K07506	AraC family transcriptional regulator	-	-	-	-
gene0083	Chromosome	BA1	-	sdz:Asd1617_05441	K03307	solute:Na+ symporter, SSS family	-	-	-	-
gene0084	Chromosome	BA1	-	ebd:ECBD_0023	K03307	solute:Na+ symporter, SSS family	-	-	-	-
gene0085	Chromosome	BA1	-	ebd:ECBD_0024	K01138	uncharacterized sulfatase [EC:3.1.6.-]	-	-	-	-
gene2850	Chromosome	BA1	-	ebw:BWG_1319	K01138	uncharacterized sulfatase [EC:3.1.6.-]	-	-	-	-
gene0087	Chromosome	BA1	yidH	caf:AL524_02925	K00389	putative membrane protein	-	-	-	-
gene0088	Chromosome	BA1	yidH	eab:ECABU_c41620	K00389	putative membrane protein	-	-	-	-
gene0090	Chromosome	BA1	-	ebw:BWG_3367	K06871	uncharacterized protein	-	-	-	-
gene2851	Chromosome	BA1	-	ebd:ECBD_2142	K06871	uncharacterized protein	-	-	-	-
gene5591	Chromosome	BA1	-	sdz:Asd1617_05172	K06871	uncharacterized protein	-	-	-	-
gene5592	Chromosome	BA1	-	ebw:BWG_3479	K06871	uncharacterized protein	-	-	-	-
gene0091	Chromosome	BA1	emrD	sfn:SFy_5403	K08154	MFS transporter, DHA1 family, 2-module integral membrane pump EmrD	-	-	-	-
gene0092	Chromosome	BA1	emrD	ebd:ECBD_0029	K08154	MFS transporter, DHA1 family, 2-module integral membrane pump EmrD	-	-	-	-
gene0094	Chromosome	BA1	-	caf:AL524_00055	K07485	transposase	-	-	-	-
gene0211	Chromosome	BA1	-	caf:AL524_00055	K07485	transposase	-	-	-	-
gene2247	Chromosome	BA1	-	caf:AL524_00055	K07485	transposase	-	-	-	-
gene2248	Chromosome	BA1	-	caf:AL524_00055	K07485	transposase	-	-	-	-
gene3255	Chromosome	BA1	-	caf:AL524_00055	K07485	transposase	-	-	-	-
pB_gene0151	PlasmidB	BA1	-	eab:ECABU_c11070	K07485	transposase	-	-	-	-
gene0095	Chromosome	BA1	ilvB	ebd:ECBD_0032	K01652	acetolactate synthase I/II/III large subunit [EC:2.2.1.6]	2.2.1.6	Transferases;Transferring aldehyde or ketonic groups;Transketolases and transaldolases;pyruvate:pyruvate acetaldehydetransferase (decarboxylating)	ko01100;ko00290;ko01230;ko00650;ko00770;ko01210;ko01110;ko00660	Metabolic pathways;Valine, leucine and isoleucine biosynthesis;Biosynthesis of amino acids;Butanoate metabolism;Pantothenate and CoA biosynthesis;2-Oxocarboxylic acid metabolism;Biosynthesis of secondary metabolites;C5-Branched dibasic acid metabolism
gene4719	Chromosome	BA1	ilvB	ekf:KO11_00375	K01652	acetolactate synthase I/II/III large subunit [EC:2.2.1.6]	2.2.1.6	Transferases;Transferring aldehyde or ketonic groups;Transketolases and transaldolases;pyruvate:pyruvate acetaldehydetransferase (decarboxylating)	ko01100;ko00290;ko01230;ko00650;ko00770;ko01210;ko01110;ko00660	Metabolic pathways;Valine, leucine and isoleucine biosynthesis;Biosynthesis of amino acids;Butanoate metabolism;Pantothenate and CoA biosynthesis;2-Oxocarboxylic acid metabolism;Biosynthesis of secondary metabolites;C5-Branched dibasic acid metabolism
gene4720	Chromosome	BA1	ilvB	eun:UMNK88_76	K01652	acetolactate synthase I/II/III large subunit [EC:2.2.1.6]	2.2.1.6	Transferases;Transferring aldehyde or ketonic groups;Transketolases and transaldolases;pyruvate:pyruvate acetaldehydetransferase (decarboxylating)	ko01100;ko00290;ko01230;ko00650;ko00770;ko01210;ko01110;ko00660	Metabolic pathways;Valine, leucine and isoleucine biosynthesis;Biosynthesis of amino acids;Butanoate metabolism;Pantothenate and CoA biosynthesis;2-Oxocarboxylic acid metabolism;Biosynthesis of secondary metabolites;C5-Branched dibasic acid metabolism
gene4721	Chromosome	BA1	ilvB	sod:Sant_3365	K01652	acetolactate synthase I/II/III large subunit [EC:2.2.1.6]	2.2.1.6	Transferases;Transferring aldehyde or ketonic groups;Transketolases and transaldolases;pyruvate:pyruvate acetaldehydetransferase (decarboxylating)	ko01100;ko00290;ko01230;ko00650;ko00770;ko01210;ko01110;ko00660	Metabolic pathways;Valine, leucine and isoleucine biosynthesis;Biosynthesis of amino acids;Butanoate metabolism;Pantothenate and CoA biosynthesis;2-Oxocarboxylic acid metabolism;Biosynthesis of secondary metabolites;C5-Branched dibasic acid metabolism
gene5631	Chromosome	BA1	ilvB	elh:ETEC_4051	K01652	acetolactate synthase I/II/III large subunit [EC:2.2.1.6]	2.2.1.6	Transferases;Transferring aldehyde or ketonic groups;Transketolases and transaldolases;pyruvate:pyruvate acetaldehydetransferase (decarboxylating)	ko01100;ko00290;ko01230;ko00650;ko00770;ko01210;ko01110;ko00660	Metabolic pathways;Valine, leucine and isoleucine biosynthesis;Biosynthesis of amino acids;Butanoate metabolism;Pantothenate and CoA biosynthesis;2-Oxocarboxylic acid metabolism;Biosynthesis of secondary metabolites;C5-Branched dibasic acid metabolism
gene5632	Chromosome	BA1	ilvB	ebd:ECBD_4271	K01652	acetolactate synthase I/II/III large subunit [EC:2.2.1.6]	2.2.1.6	Transferases;Transferring aldehyde or ketonic groups;Transketolases and transaldolases;pyruvate:pyruvate acetaldehydetransferase (decarboxylating)	ko01100;ko00290;ko01230;ko00650;ko00770;ko01210;ko01110;ko00660	Metabolic pathways;Valine, leucine and isoleucine biosynthesis;Biosynthesis of amino acids;Butanoate metabolism;Pantothenate and CoA biosynthesis;2-Oxocarboxylic acid metabolism;Biosynthesis of secondary metabolites;C5-Branched dibasic acid metabolism
gene0096	Chromosome	BA1	ilvH	eab:ECABU_c41570	K01653	acetolactate synthase I/III small subunit [EC:2.2.1.6]	2.2.1.6	Transferases;Transferring aldehyde or ketonic groups;Transketolases and transaldolases;pyruvate:pyruvate acetaldehydetransferase (decarboxylating)	ko00770;ko01230;ko00650;ko01210;ko01110;ko00660;ko01100;ko00290	Pantothenate and CoA biosynthesis;Biosynthesis of amino acids;Butanoate metabolism;2-Oxocarboxylic acid metabolism;Biosynthesis of secondary metabolites;C5-Branched dibasic acid metabolism;Metabolic pathways;Valine, leucine and isoleucine biosynthesis
gene4718	Chromosome	BA1	ilvH	ebd:ECBD_3538	K01653	acetolactate synthase I/III small subunit [EC:2.2.1.6]	2.2.1.6	Transferases;Transferring aldehyde or ketonic groups;Transketolases and transaldolases;pyruvate:pyruvate acetaldehydetransferase (decarboxylating)	ko00770;ko01230;ko00650;ko01210;ko01110;ko00660;ko01100;ko00290	Pantothenate and CoA biosynthesis;Biosynthesis of amino acids;Butanoate metabolism;2-Oxocarboxylic acid metabolism;Biosynthesis of secondary metabolites;C5-Branched dibasic acid metabolism;Metabolic pathways;Valine, leucine and isoleucine biosynthesis
gene0097	Chromosome	BA1	uhpA	eab:ECABU_c41550	K07686	two-component system, NarL family, uhpT operon response regulator UhpA	-	-	ko02020	Two-component system
gene0098	Chromosome	BA1	uhpB	ebd:ECBD_0035	K07675	two-component system, NarL family, sensor histidine kinase UhpB [EC:2.7.13.3]	2.7.13.3	Transferases;Transferring phosphorus-containing groups;Protein-histidine kinases;ATP:protein-L-histidine N-phosphotransferase	ko02020	Two-component system
gene0099	Chromosome	BA1	uhpC	ebd:ECBD_0036	K07783	MFS transporter, OPA family, sugar phosphate sensor protein UhpC	-	-	ko02020	Two-component system
gene0100	Chromosome	BA1	uhpT	ese:ECSF_3513	K07784	MFS transporter, OPA family, hexose phosphate transport protein UhpT	-	-	ko02020	Two-component system
gene0101	Chromosome	BA1	uhpT	sfn:SFy_5412	K07784	MFS transporter, OPA family, hexose phosphate transport protein UhpT	-	-	ko02020	Two-component system
gene0102	Chromosome	BA1	ade	ebd:ECBD_0038	K01486	adenine deaminase [EC:3.5.4.2]	3.5.4.2	Hydrolases;Acting on carbon-nitrogen bonds, other than peptide bonds;In cyclic amidines;adenine aminohydrolase	ko01232;ko00230;ko01100	Nucleotide metabolism;Purine metabolism;Metabolic pathways
gene0103	Chromosome	BA1	ade	ebd:ECBD_0038	K01486	adenine deaminase [EC:3.5.4.2]	3.5.4.2	Hydrolases;Acting on carbon-nitrogen bonds, other than peptide bonds;In cyclic amidines;adenine aminohydrolase	ko01232;ko00230;ko01100	Nucleotide metabolism;Purine metabolism;Metabolic pathways
gene0107	Chromosome	BA1	nepI	edh:EcDH1_0041	K03445	MFS transporter, DHA1 family, purine ribonucleoside efflux pump	-	-	-	-
gene0109	Chromosome	BA1	metQ	ecol:LY180_18960	K02073	D-methionine transport system substrate-binding protein	-	-	ko02010	ABC transporters
gene0110	Chromosome	BA1	metQ	sdz:Asd1617_05919	K02073	D-methionine transport system substrate-binding protein	-	-	ko02010	ABC transporters
gene4566	Chromosome	BA1	metQ	eab:ECABU_c02130	K02073	D-methionine transport system substrate-binding protein	-	-	ko02010	ABC transporters
gene0112	Chromosome	BA1	-	ebd:ECBD_0046	K03291	MFS transporter, SET family, sugar efflux transporter	-	-	-	-
gene2037	Chromosome	BA1	-	ebd:ECBD_1488	K03291	MFS transporter, SET family, sugar efflux transporter	-	-	-	-
gene4730	Chromosome	BA1	-	ecj:JW0069	K03291	MFS transporter, SET family, sugar efflux transporter	-	-	-	-
gene4731	Chromosome	BA1	-	ssn:SSON_0076	K03291	MFS transporter, SET family, sugar efflux transporter	-	-	-	-
gene0116	Chromosome	BA1	cbtA	ect:ECIAI39_4570	K18837	cytoskeleton-binding toxin CbtA and related proteins	-	-	-	-
gene0123	Chromosome	BA1	cbtA	cfd:CFNIH1_01845	K18837	cytoskeleton-binding toxin CbtA and related proteins	-	-	-	-
pB_gene0054	PlasmidB	BA1	cbtA	cfd:CFNIH1_01845	K18837	cytoskeleton-binding toxin CbtA and related proteins	-	-	-	-
pD_gene0098	PlasmidD	BA1	cbtA	cfd:CFNIH1_01845	K18837	cytoskeleton-binding toxin CbtA and related proteins	-	-	-	-
gene2254	Chromosome	BA1	cbtA	ecx:EcHS_A2140	K18837	cytoskeleton-binding toxin CbtA and related proteins	-	-	-	-
gene0117	Chromosome	BA1	cbeA	ecz:ECS88_4642	K18838	cytoskeleton bundling-enhancing protein CbeA and related proteins	-	-	-	-
gene2255	Chromosome	BA1	cbeA	ecoj:P423_24045	K18838	cytoskeleton bundling-enhancing protein CbeA and related proteins	-	-	-	-
gene0119	Chromosome	BA1	radC	esz:FEM44_05660	K03630	DNA repair protein RadC	-	-	-	-
gene0218	Chromosome	BA1	radC	eck:EC55989_4103	K03630	DNA repair protein RadC	-	-	-	-
gene2258	Chromosome	BA1	radC	elh:ETEC_2124	K03630	DNA repair protein RadC	-	-	-	-
gene0128	Chromosome	BA1	-	eck:EC55989_4886	K06946	uncharacterized protein	-	-	-	-
gene2264	Chromosome	BA1	-	ecm:EcSMS35_2251	K06946	uncharacterized protein	-	-	-	-
gene0136	Chromosome	BA1	alpA	ecc:c5192	K07733	prophage regulatory protein	-	-	-	-
gene1818	Chromosome	BA1	alpA	cfq:C2U38_17525	K07733	prophage regulatory protein	-	-	-	-
gene4985	Chromosome	BA1	alpA	mint:C7M51_04109	K07733	prophage regulatory protein	-	-	-	-
gene0139	Chromosome	BA1	-	eab:ECABU_c11200	K07052	CAAX protease family protein	-	-	-	-
pB_gene0125	PlasmidB	BA1	-	cfq:C2U38_27570	K07052	CAAX protease family protein	-	-	-	-
pB_gene0126	PlasmidB	BA1	-	cfq:C2U38_27570	K07052	CAAX protease family protein	-	-	-	-
pB_gene0141	PlasmidB	BA1	-	cfq:C2U38_27570	K07052	CAAX protease family protein	-	-	-	-
gene0142	Chromosome	BA1	proQ	elh:ETEC_3932	K03607	ProP effector	-	-	-	-
gene2483	Chromosome	BA1	proQ	ebw:BWG_1645	K03607	ProP effector	-	-	-	-
pD_gene0041	PlasmidD	BA1	proQ	ecm:EcSMS35_A0146	K03607	ProP effector	-	-	-	-
gene0143	Chromosome	BA1	-	eab:ECABU_c32870	K07497	putative transposase	-	-	-	-
gene0146	Chromosome	BA1	-	ecv:APECO1_O1CoBM95	K07497	putative transposase	-	-	-	-
gene0325	Chromosome	BA1	-	ebd:ECBD_3000	K07497	putative transposase	-	-	-	-
gene4803	Chromosome	BA1	-	ebd:ECBD_3000	K07497	putative transposase	-	-	-	-
pB_gene0060	PlasmidB	BA1	-	ebd:ECBD_3000	K07497	putative transposase	-	-	-	-
gene0733	Chromosome	BA1	-	eoc:CE10_A55	K07497	putative transposase	-	-	-	-
gene2843	Chromosome	BA1	-	eoc:CE10_A55	K07497	putative transposase	-	-	-	-
gene3324	Chromosome	BA1	-	eoc:CE10_A55	K07497	putative transposase	-	-	-	-
gene3329	Chromosome	BA1	-	eoc:CE10_A55	K07497	putative transposase	-	-	-	-
gene4970	Chromosome	BA1	-	eoc:CE10_A55	K07497	putative transposase	-	-	-	-
gene1192	Chromosome	BA1	-	ebw:BWG_3977	K07497	putative transposase	-	-	-	-
gene2339	Chromosome	BA1	-	ebw:BWG_3977	K07497	putative transposase	-	-	-	-
gene1303	Chromosome	BA1	-	eum:ECUMN_4122	K07497	putative transposase	-	-	-	-
gene1530	Chromosome	BA1	-	eoc:CE10_3140	K07497	putative transposase	-	-	-	-
gene2059	Chromosome	BA1	-	sfs:SFyv_2965	K07497	putative transposase	-	-	-	-
gene2212	Chromosome	BA1	-	sfs:SFyv_2965	K07497	putative transposase	-	-	-	-
gene2375	Chromosome	BA1	-	sfs:SFyv_2965	K07497	putative transposase	-	-	-	-
gene2386	Chromosome	BA1	-	sfs:SFyv_2965	K07497	putative transposase	-	-	-	-
gene4947	Chromosome	BA1	-	sfs:SFyv_2965	K07497	putative transposase	-	-	-	-
gene4960	Chromosome	BA1	-	sfs:SFyv_2965	K07497	putative transposase	-	-	-	-
gene4973	Chromosome	BA1	-	sfs:SFyv_2965	K07497	putative transposase	-	-	-	-
gene5300	Chromosome	BA1	-	sfs:SFyv_2965	K07497	putative transposase	-	-	-	-
gene2303	Chromosome	BA1	-	elp:P12B_c0305	K07497	putative transposase	-	-	-	-
gene2307	Chromosome	BA1	-	enc:ECL_02134	K07497	putative transposase	-	-	-	-
gene2644	Chromosome	BA1	-	sdy:SDY_1784	K07497	putative transposase	-	-	-	-
gene2966	Chromosome	BA1	-	cro:ROD_49871	K07497	putative transposase	-	-	-	-
gene3505	Chromosome	BA1	-	cro:ROD_49871	K07497	putative transposase	-	-	-	-
gene3363	Chromosome	BA1	-	esl:O3K_10415	K07497	putative transposase	-	-	-	-
gene3364	Chromosome	BA1	-	ecoj:P423_07225	K07497	putative transposase	-	-	-	-
gene4943	Chromosome	BA1	-	ecoa:APECO78_02380	K07497	putative transposase	-	-	-	-
gene4956	Chromosome	BA1	-	ecoa:APECO78_02380	K07497	putative transposase	-	-	-	-
gene4948	Chromosome	BA1	-	eck:EC55989_4948	K07497	putative transposase	-	-	-	-
gene4961	Chromosome	BA1	-	eck:EC55989_4948	K07497	putative transposase	-	-	-	-
gene4953	Chromosome	BA1	-	ecw:EcE24377A_4847	K07497	putative transposase	-	-	-	-
gene4965	Chromosome	BA1	-	ecw:EcE24377A_4847	K07497	putative transposase	-	-	-	-
pA_gene0025	PlasmidA	BA1	-	ecm:EcSMS35_3880	K07497	putative transposase	-	-	-	-
pA_gene0104	PlasmidA	BA1	-	bng:EH206_19725	K07497	putative transposase	-	-	-	-
pB_gene0149	PlasmidB	BA1	-	sfx:S0498	K07497	putative transposase	-	-	-	-
pB_gene0164	PlasmidB	BA1	-	seeh:SEEH1578_00510	K07497	putative transposase	-	-	-	-
pB_gene0194	PlasmidB	BA1	-	ecle:ECNIH2_24805	K07497	putative transposase	-	-	-	-
gene0144	Chromosome	BA1	-	sbc:SbBS512_E2240	K07486	transposase	-	-	-	-
pA_gene0119	PlasmidA	BA1	-	ppuu:PputUW4_03192	K07486	transposase	-	-	-	-
pB_gene0121	PlasmidB	BA1	-	cfq:C2U38_10715	K07486	transposase	-	-	-	-
pB_gene0138	PlasmidB	BA1	-	cir:C2U53_01775	K07486	transposase	-	-	-	-
gene0148	Chromosome	BA1	fimD	senj:CFSAN001992_12270	K07347	outer membrane usher protein	-	-	ko05133	Pertussis
gene0737	Chromosome	BA1	fimD	pgg:FX982_02411	K07347	outer membrane usher protein	-	-	ko05133	Pertussis
gene2117	Chromosome	BA1	fimD	sfs:SFyv_3139	K07347	outer membrane usher protein	-	-	ko05133	Pertussis
gene2118	Chromosome	BA1	fimD	sdz:Asd1617_03089	K07347	outer membrane usher protein	-	-	ko05133	Pertussis
gene2119	Chromosome	BA1	fimD	sfs:SFyv_3138	K07347	outer membrane usher protein	-	-	ko05133	Pertussis
gene2838	Chromosome	BA1	fimD	ecoh:ECRM13516_1870	K07347	outer membrane usher protein	-	-	ko05133	Pertussis
gene2839	Chromosome	BA1	fimD	ecf:ECH74115_2118	K07347	outer membrane usher protein	-	-	ko05133	Pertussis
gene3612	Chromosome	BA1	fimD	ebw:BWG_0792	K07347	outer membrane usher protein	-	-	ko05133	Pertussis
gene3613	Chromosome	BA1	fimD	ebw:BWG_0792	K07347	outer membrane usher protein	-	-	ko05133	Pertussis
gene4639	Chromosome	BA1	fimD	ebw:BWG_0132	K07347	outer membrane usher protein	-	-	ko05133	Pertussis
gene4640	Chromosome	BA1	fimD	ebw:BWG_0132	K07347	outer membrane usher protein	-	-	ko05133	Pertussis
gene4796	Chromosome	BA1	fimD	ebl:ECD_00021	K07347	outer membrane usher protein	-	-	ko05133	Pertussis
pB_gene0159	PlasmidB	BA1	fimD	ecos:EC958_4100	K07347	outer membrane usher protein	-	-	ko05133	Pertussis
gene0149	Chromosome	BA1	papA	elu:UM146_21685	K12517	major pilin subunit PapA	-	-	-	-
gene0150	Chromosome	BA1	papA	ecv:APECO1_3519	K12517	major pilin subunit PapA	-	-	-	-
gene3888	Chromosome	BA1	papA	ena:ECNA114_4659	K12517	major pilin subunit PapA	-	-	-	-
gene0151	Chromosome	BA1	fimI	ccon:AFK62_17275	K07351	fimbrial protein	-	-	-	-
gene0152	Chromosome	BA1	papC	ecz:ECS88_3263	K12518	outer membrane usher protein PapC	-	-	-	-
gene0153	Chromosome	BA1	papC	ena:ECNA114_4661	K12518	outer membrane usher protein PapC	-	-	-	-
gene0948	Chromosome	BA1	papC	rox:BV494_14805	K12518	outer membrane usher protein PapC	-	-	-	-
gene0949	Chromosome	BA1	papC	yel:LC20_00009	K12518	outer membrane usher protein PapC	-	-	-	-
gene1835	Chromosome	BA1	papC	ecg:E2348C_2477	K12518	outer membrane usher protein PapC	-	-	-	-
gene1836	Chromosome	BA1	papC	eum:ECUMN_2677	K12518	outer membrane usher protein PapC	-	-	-	-
gene3889	Chromosome	BA1	papC	eame:GXP68_19660	K12518	outer membrane usher protein PapC	-	-	-	-
gene3890	Chromosome	BA1	papC	yhi:D5F51_22045	K12518	outer membrane usher protein PapC	-	-	-	-
gene0154	Chromosome	BA1	papD	eci:UTI89_C4892	K12519	chaperone protein PapD	-	-	-	-
gene0947	Chromosome	BA1	papD	ssn:SSON_3183	K12519	chaperone protein PapD	-	-	-	-
gene1837	Chromosome	BA1	papD	eum:ECUMN_2676	K12519	chaperone protein PapD	-	-	-	-
gene3891	Chromosome	BA1	papD	yel:LC20_00056	K12519	chaperone protein PapD	-	-	-	-
gene0156	Chromosome	BA1	papK	ecc:c5182	K12523	minor pilin subunit PapK	-	-	-	-
gene0157	Chromosome	BA1	papE	ecc:c5181	K12520	minor pilin subunit PapE	-	-	-	-
gene0158	Chromosome	BA1	papF	eab:ECABU_c48470	K12521	minor pilin subunit PapF	-	-	-	-
gene0159	Chromosome	BA1	papG	eab:ECABU_c48460	K12522	adhesin PapG	-	-	-	-
gene0161	Chromosome	BA1	-	rhs:A3Q41_03507	K07482	transposase, IS30 family	-	-	-	-
gene0163	Chromosome	BA1	dptF	eck:EC55989_4832	K19173	DNA phosphorothioation-dependent restriction protein DptF	-	-	-	-
gene0164	Chromosome	BA1	dptF	eck:EC55989_4832	K19173	DNA phosphorothioation-dependent restriction protein DptF	-	-	-	-
gene0165	Chromosome	BA1	dptG	klc:K7H21_24890	K19174	DNA phosphorothioation-dependent restriction protein DptG	-	-	-	-
gene0166	Chromosome	BA1	dptH	eck:EC55989_4834	K19175	DNA phosphorothioation-dependent restriction protein DptH	-	-	-	-
gene0167	Chromosome	BA1	dptH	eck:EC55989_4834	K19175	DNA phosphorothioation-dependent restriction protein DptH	-	-	-	-
gene0168	Chromosome	BA1	dptH	eck:EC55989_4834	K19175	DNA phosphorothioation-dependent restriction protein DptH	-	-	-	-
gene0169	Chromosome	BA1	dptH	eck:EC55989_4834	K19175	DNA phosphorothioation-dependent restriction protein DptH	-	-	-	-
gene0173	Chromosome	BA1	dndE	eck:EC55989_4838	K19172	DNA sulfur modification protein DndE	-	-	-	-
gene0174	Chromosome	BA1	dndD	eck:EC55989_4839	K19171	DNA sulfur modification protein DndD	-	-	-	-
gene0175	Chromosome	BA1	dndD	eck:EC55989_4839	K19171	DNA sulfur modification protein DndD	-	-	-	-
gene0176	Chromosome	BA1	dndC	eck:EC55989_4840	K19170	DNA sulfur modification protein DndC	-	-	-	-
gene0177	Chromosome	BA1	dndC	eck:EC55989_4840	K19170	DNA sulfur modification protein DndC	-	-	-	-
pA_gene0001	PlasmidA	BA1	dndC	leh:C3F35_26440	K19170	DNA sulfur modification protein DndC	-	-	-	-
pA_gene0002	PlasmidA	BA1	dndC	leh:C3F35_26440	K19170	DNA sulfur modification protein DndC	-	-	-	-
pA_gene0296	PlasmidA	BA1	dndC	leh:C3F35_26440	K19170	DNA sulfur modification protein DndC	-	-	-	-
pA_gene0003	PlasmidA	BA1	dndC	aea:C2U39_23735	K19170	DNA sulfur modification protein DndC	-	-	-	-
pA_gene0297	PlasmidA	BA1	dndC	aea:C2U39_23735	K19170	DNA sulfur modification protein DndC	-	-	-	-
gene0178	Chromosome	BA1	dndB	eck:EC55989_4841	K19169	DNA sulfur modification protein DndB	-	-	-	-
gene0179	Chromosome	BA1	hns	cie:AN232_26480	K03746	DNA-binding protein H-NS	-	-	-	-
gene3148	Chromosome	BA1	hns	eab:ECABU_c15190	K03746	DNA-binding protein H-NS	-	-	-	-
pE_gene0027	PlasmidE	BA1	hns	cro:ROD_p2271	K03746	DNA-binding protein H-NS	-	-	-	-
gene0180	Chromosome	BA1	omp31	eho:A9798_15585	K16079	outer membrane immunogenic protein	-	-	-	-
gene0184	Chromosome	BA1	-	ncn:BZZ01_18975	K06883	uncharacterized protein	-	-	-	-
gene0185	Chromosome	BA1	eptC	ptw:TUM18999_56710	K19353	heptose-I-phosphate ethanolaminephosphotransferase [EC:2.7.8.-]	-	-	ko00540	Lipopolysaccharide biosynthesis
gene0186	Chromosome	BA1	eptC	htr:EPV75_05945	K19353	heptose-I-phosphate ethanolaminephosphotransferase [EC:2.7.8.-]	-	-	ko00540	Lipopolysaccharide biosynthesis
gene0795	Chromosome	BA1	eptC	htr:EPV75_05945	K19353	heptose-I-phosphate ethanolaminephosphotransferase [EC:2.7.8.-]	-	-	ko00540	Lipopolysaccharide biosynthesis
gene3770	Chromosome	BA1	eptC	ssg:Selsp_0077	K19353	heptose-I-phosphate ethanolaminephosphotransferase [EC:2.7.8.-]	-	-	ko00540	Lipopolysaccharide biosynthesis
gene5394	Chromosome	BA1	eptC	ebw:BWG_3623	K19353	heptose-I-phosphate ethanolaminephosphotransferase [EC:2.7.8.-]	-	-	ko00540	Lipopolysaccharide biosynthesis
gene0190	Chromosome	BA1	alaA	lhk:LHK_02491	K14260	alanine-synthesizing transaminase [EC:2.6.1.66 2.6.1.2]	2.6.1.66;2.6.1.2	Transferases;Transferring nitrogenous groups;Transaminases;L-valine:pyruvate aminotransferase|Transferases;Transferring nitrogenous groups;Transaminases;L-alanine:2-oxoglutarate aminotransferase	ko00290;ko01100;ko01230;ko00220;ko01110;ko01210;ko00250	Valine, leucine and isoleucine biosynthesis;Metabolic pathways;Biosynthesis of amino acids;Arginine biosynthesis;Biosynthesis of secondary metabolites;2-Oxocarboxylic acid metabolism;Alanine, aspartate and glutamate metabolism
gene1027	Chromosome	BA1	alaA	lhk:LHK_02491	K14260	alanine-synthesizing transaminase [EC:2.6.1.66 2.6.1.2]	2.6.1.66;2.6.1.2	Transferases;Transferring nitrogenous groups;Transaminases;L-valine:pyruvate aminotransferase|Transferases;Transferring nitrogenous groups;Transaminases;L-alanine:2-oxoglutarate aminotransferase	ko00290;ko01100;ko01230;ko00220;ko01110;ko01210;ko00250	Valine, leucine and isoleucine biosynthesis;Metabolic pathways;Biosynthesis of amino acids;Arginine biosynthesis;Biosynthesis of secondary metabolites;2-Oxocarboxylic acid metabolism;Alanine, aspartate and glutamate metabolism
gene1821	Chromosome	BA1	alaA	lhk:LHK_02491	K14260	alanine-synthesizing transaminase [EC:2.6.1.66 2.6.1.2]	2.6.1.66;2.6.1.2	Transferases;Transferring nitrogenous groups;Transaminases;L-valine:pyruvate aminotransferase|Transferases;Transferring nitrogenous groups;Transaminases;L-alanine:2-oxoglutarate aminotransferase	ko00290;ko01100;ko01230;ko00220;ko01110;ko01210;ko00250	Valine, leucine and isoleucine biosynthesis;Metabolic pathways;Biosynthesis of amino acids;Arginine biosynthesis;Biosynthesis of secondary metabolites;2-Oxocarboxylic acid metabolism;Alanine, aspartate and glutamate metabolism
gene4971	Chromosome	BA1	alaA	lhk:LHK_02491	K14260	alanine-synthesizing transaminase [EC:2.6.1.66 2.6.1.2]	2.6.1.66;2.6.1.2	Transferases;Transferring nitrogenous groups;Transaminases;L-valine:pyruvate aminotransferase|Transferases;Transferring nitrogenous groups;Transaminases;L-alanine:2-oxoglutarate aminotransferase	ko00290;ko01100;ko01230;ko00220;ko01110;ko01210;ko00250	Valine, leucine and isoleucine biosynthesis;Metabolic pathways;Biosynthesis of amino acids;Arginine biosynthesis;Biosynthesis of secondary metabolites;2-Oxocarboxylic acid metabolism;Alanine, aspartate and glutamate metabolism
gene4989	Chromosome	BA1	alaA	lhk:LHK_02491	K14260	alanine-synthesizing transaminase [EC:2.6.1.66 2.6.1.2]	2.6.1.66;2.6.1.2	Transferases;Transferring nitrogenous groups;Transaminases;L-valine:pyruvate aminotransferase|Transferases;Transferring nitrogenous groups;Transaminases;L-alanine:2-oxoglutarate aminotransferase	ko00290;ko01100;ko01230;ko00220;ko01110;ko01210;ko00250	Valine, leucine and isoleucine biosynthesis;Metabolic pathways;Biosynthesis of amino acids;Arginine biosynthesis;Biosynthesis of secondary metabolites;2-Oxocarboxylic acid metabolism;Alanine, aspartate and glutamate metabolism
gene1893	Chromosome	BA1	alaA	eab:ECABU_c26220	K14260	alanine-synthesizing transaminase [EC:2.6.1.66 2.6.1.2]	2.6.1.66;2.6.1.2	Transferases;Transferring nitrogenous groups;Transaminases;L-valine:pyruvate aminotransferase|Transferases;Transferring nitrogenous groups;Transaminases;L-alanine:2-oxoglutarate aminotransferase	ko00290;ko01100;ko01230;ko00220;ko01110;ko01210;ko00250	Valine, leucine and isoleucine biosynthesis;Metabolic pathways;Biosynthesis of amino acids;Arginine biosynthesis;Biosynthesis of secondary metabolites;2-Oxocarboxylic acid metabolism;Alanine, aspartate and glutamate metabolism
gene0192	Chromosome	BA1	-	ssn:SSON_3746	K03292	glycoside/pentoside/hexuronide:cation symporter, GPH family	-	-	-	-
gene0193	Chromosome	BA1	-	ebw:BWG_3348	K03292	glycoside/pentoside/hexuronide:cation symporter, GPH family	-	-	-	-
gene5490	Chromosome	BA1	-	sfn:SFy_5643	K03292	glycoside/pentoside/hexuronide:cation symporter, GPH family	-	-	-	-
gene5491	Chromosome	BA1	-	ebw:BWG_3547	K03292	glycoside/pentoside/hexuronide:cation symporter, GPH family	-	-	-	-
gene5492	Chromosome	BA1	-	ebd:ECBD_4150	K03292	glycoside/pentoside/hexuronide:cation symporter, GPH family	-	-	-	-
gene5493	Chromosome	BA1	-	ebw:BWG_3546	K03292	glycoside/pentoside/hexuronide:cation symporter, GPH family	-	-	-	-
gene5494	Chromosome	BA1	-	ebw:BWG_3546	K03292	glycoside/pentoside/hexuronide:cation symporter, GPH family	-	-	-	-
gene0194	Chromosome	BA1	xylS	sbc:SbBS512_E4107	K01811	alpha-D-xyloside xylohydrolase [EC:3.2.1.177]	3.2.1.177	Hydrolases;Glycosylases;Glycosidases, i.e. enzymes that hydrolyse O- and S-glycosyl compounds;alpha-D-xyloside xylohydrolase	-	-
gene0195	Chromosome	BA1	xylS	eab:ECABU_c41230	K01811	alpha-D-xyloside xylohydrolase [EC:3.2.1.177]	3.2.1.177	Hydrolases;Glycosylases;Glycosidases, i.e. enzymes that hydrolyse O- and S-glycosyl compounds;alpha-D-xyloside xylohydrolase	-	-
gene0196	Chromosome	BA1	xylS	ebd:ECBD_0068	K01811	alpha-D-xyloside xylohydrolase [EC:3.2.1.177]	3.2.1.177	Hydrolases;Glycosylases;Glycosidases, i.e. enzymes that hydrolyse O- and S-glycosyl compounds;alpha-D-xyloside xylohydrolase	-	-
gene0200	Chromosome	BA1	xanP	rtg:NCTC13098_00096	K16345	xanthine permease XanP	-	-	-	-
gene0201	Chromosome	BA1	xanP	eab:ECABU_c41130	K16345	xanthine permease XanP	-	-	-	-
gene0202	Chromosome	BA1	gltS	ebd:ECBD_0071	K03312	glutamate:Na+ symporter, ESS family	-	-	-	-
gene0203	Chromosome	BA1	recG	eck:EC55989_4118	K03655	ATP-dependent DNA helicase RecG [EC:5.6.2.4]	5.6.2.4	Isomerases;Isomerases altering macromolecular conformation;Enzymes altering nucleic acid conformation;DNA 3'-5' helicase (ATP-hydrolysing)	ko03440	Homologous recombination
gene0204	Chromosome	BA1	trmH	eab:ECABU_c41100	K00556	tRNA (guanosine-2'-O-)-methyltransferase [EC:2.1.1.34]	2.1.1.34	Transferases;Transferring one-carbon groups;Methyltransferases;S-adenosyl-L-methionine:tRNA (guanosine18-2'-O)-methyltransferase	-	-
gene0205	Chromosome	BA1	spoT	ece:Z5076	K01139	GTP diphosphokinase / guanosine-3',5'-bis(diphosphate) 3'-diphosphatase [EC:2.7.6.5 3.1.7.2]	3.1.7.2;2.7.6.5	Hydrolases;Acting on ester bonds;Diphosphoric-monoester hydrolases;guanosine-3',5'-bis(diphosphate) 3'-diphosphohydrolase|Transferases;Transferring phosphorus-containing groups;Diphosphotransferases;ATP:GTP 3'-diphosphotransferase	ko00230;ko01100	Purine metabolism;Metabolic pathways
gene0206	Chromosome	BA1	rpoZ	caf:AL524_02465	K03060	DNA-directed RNA polymerase subunit omega [EC:2.7.7.6]	2.7.7.6	Transferases;Transferring phosphorus-containing groups;Nucleotidyltransferases;nucleoside-triphosphate:RNA nucleotidyltransferase (DNA-directed)	ko03020	RNA polymerase
gene0207	Chromosome	BA1	gmk	eab:ECABU_c41070	K00942	guanylate kinase [EC:2.7.4.8]	2.7.4.8	Transferases;Transferring phosphorus-containing groups;Phosphotransferases with a phosphate group as acceptor;ATP:(d)GMP phosphotransferase	ko01232;ko00230;ko01100	Nucleotide metabolism;Purine metabolism;Metabolic pathways
gene0208	Chromosome	BA1	ligA	ebd:ECBD_0078	K01972	DNA ligase (NAD+) [EC:6.5.1.2]	6.5.1.2	Ligases;Forming phosphoric-ester bonds;Ligases that form phosphoric-ester bonds (only sub-subclass identified to date);poly(deoxyribonucleotide)-3'-hydroxyl:5'-phospho-poly(deoxyribonucleotide) ligase (NAD+)	ko03420;ko03410;ko03430;ko03030	Nucleotide excision repair;Base excision repair;Mismatch repair;DNA replication
gene1741	Chromosome	BA1	ligA	eab:ECABU_c27320	K01972	DNA ligase (NAD+) [EC:6.5.1.2]	6.5.1.2	Ligases;Forming phosphoric-ester bonds;Ligases that form phosphoric-ester bonds (only sub-subclass identified to date);poly(deoxyribonucleotide)-3'-hydroxyl:5'-phospho-poly(deoxyribonucleotide) ligase (NAD+)	ko03420;ko03410;ko03430;ko03030	Nucleotide excision repair;Base excision repair;Mismatch repair;DNA replication
gene0209	Chromosome	BA1	-	caq:IM40_04555	K02030	polar amino acid transport system substrate-binding protein	-	-	-	-
gene4615	Chromosome	BA1	-	paca:ID47_11645	K02030	polar amino acid transport system substrate-binding protein	-	-	-	-
gene0210	Chromosome	BA1	dinD	eun:UMNK88_4450	K14623	DNA-damage-inducible protein D	-	-	-	-
gene0212	Chromosome	BA1	-	gsl:Gasu_46960	K18649	inositol-phosphate phosphatase / L-galactose 1-phosphate phosphatase / histidinol-phosphatase [EC:3.1.3.25 3.1.3.93 3.1.3.15]	3.1.3.93;3.1.3.15;3.1.3.25	Hydrolases;Acting on ester bonds;Phosphoric-monoester hydrolases;beta-L-galactose-1-phosphate phosphohydrolase|Hydrolases;Acting on ester bonds;Phosphoric-monoester hydrolases;L-histidinol-phosphate phosphohydrolase|Hydrolases;Acting on ester bonds;Phosphoric-monoester hydrolases;myo-inositol-phosphate phosphohydrolase	ko00053;ko01110;ko04070;ko00340;ko00562;ko01100;ko01230	Ascorbate and aldarate metabolism;Biosynthesis of secondary metabolites;Phosphatidylinositol signaling system;Histidine metabolism;Inositol phosphate metabolism;Metabolic pathways;Biosynthesis of amino acids
gene0213	Chromosome	BA1	rph	eab:ECABU_c40820	K00989	ribonuclease PH [EC:2.7.7.56]	2.7.7.56	Transferases;Transferring phosphorus-containing groups;Nucleotidyltransferases;tRNA:phosphate nucleotidyltransferase	-	-
gene0214	Chromosome	BA1	pyrE	eab:ECABU_c40810	K00762	orotate phosphoribosyltransferase [EC:2.4.2.10]	2.4.2.10	Transferases;Glycosyltransferases;Pentosyltransferases;orotidine-5'-phosphate:diphosphate phospho-alpha-D-ribosyl-transferase	ko00240;ko01100;ko01240	Pyrimidine metabolism;Metabolic pathways;Biosynthesis of cofactors
gene0215	Chromosome	BA1	slmA	ebd:ECBD_0085	K05501	TetR/AcrR family transcriptional regulator	-	-	-	-
gene0216	Chromosome	BA1	dut	ebd:ECBD_0086	K01520	dUTP diphosphatase [EC:3.6.1.23]	3.6.1.23	Hydrolases;Acting on acid anhydrides;In phosphorus-containing anhydrides;dUTP nucleotidohydrolase	ko01232;ko00240;ko00983;ko01100	Nucleotide metabolism;Pyrimidine metabolism;Drug metabolism - other enzymes;Metabolic pathways
gene0217	Chromosome	BA1	coaBC	eab:ECABU_c40780	K13038	phosphopantothenoylcysteine decarboxylase / phosphopantothenate---cysteine ligase [EC:4.1.1.36 6.3.2.5]	6.3.2.5;4.1.1.36	Ligases;Forming carbon-nitrogen bonds;Acid-D-amino-acid ligases (peptide synthases);(R)-4'-phosphopantothenate:L-cysteine ligase|Lyases;Carbon-carbon lyases;Carboxy-lyases;N-[(R)-4'-phosphopantothenoyl]-L-cysteine carboxy-lyase (pantotheine-4'-phosphate-forming)	ko00770;ko01100;ko01240	Pantothenate and CoA biosynthesis;Metabolic pathways;Biosynthesis of cofactors
gene0219	Chromosome	BA1	rpmB	eab:ECABU_c40760	K02902	large subunit ribosomal protein L28	-	-	ko03010	Ribosome
gene0220	Chromosome	BA1	rpmG	cko:CKO_05094	K02913	large subunit ribosomal protein L33	-	-	ko03010	Ribosome
gene0221	Chromosome	BA1	mutM	ece:Z5059	K10563	formamidopyrimidine-DNA glycosylase [EC:3.2.2.23 4.2.99.18]	4.2.99.18;3.2.2.23	Lyases;Carbon-oxygen lyases;Other carbon-oxygen lyases;DNA-(apurinic or apyrimidinic site) 5'-phosphomonoester-lyase|Hydrolases;Glycosylases;Hydrolysing N-glycosyl compounds;DNA glycohydrolase [2,6-diamino-4-hydroxy-5-(N-methyl)formamidopyrimide releasing]	ko03410	Base excision repair
gene0222	Chromosome	BA1	coaD	eab:ECABU_c40730	K00954	pantetheine-phosphate adenylyltransferase [EC:2.7.7.3]	2.7.7.3	Transferases;Transferring phosphorus-containing groups;Nucleotidyltransferases;ATP:pantetheine-4'-phosphate adenylyltransferase	ko00770;ko01100;ko01240	Pantothenate and CoA biosynthesis;Metabolic pathways;Biosynthesis of cofactors
gene0223	Chromosome	BA1	kdtA	eab:ECABU_c40720	K02527	3-deoxy-D-manno-octulosonic-acid transferase [EC:2.4.99.12 2.4.99.13 2.4.99.14 2.4.99.15]	2.4.99.14;2.4.99.12;2.4.99.13;2.4.99.15	Transferases;Glycosyltransferases;Transferring other glycosyl groups;CMP-3-deoxy-D-manno-oct-2-ulosonate:(Kdo)2-lipid IVA 3-deoxy-D-manno-oct-2-ulosonate transferase [(2->8) glycosidic bond-forming]|Transferases;Glycosyltransferases;Transferring other glycosyl groups;CMP-3-deoxy-beta-D-manno-oct-2-ulosonate:[lipid IVA] 3-deoxy-D-manno-oct-2-ulosonate transferase (configuration-inverting)|Transfer…	ko00540;ko01100	Lipopolysaccharide biosynthesis;Metabolic pathways
gene0224	Chromosome	BA1	waaQ	edh:EcDH1_0073	K02849	lipopolysaccharide heptosyltransferase III [EC:2.4.99.25]	2.4.99.25	Transferases;Glycosyltransferases;Transferring other glycosyl groups;ADP-L-glycero-beta-D-manno-heptose:an alpha-Hep-(1->3)-4-O-phospho-alpha-Hep-(1->5)-[alpha-Kdo-(2->4)]-alpha-Kdo-(2->6)-[lipid A] heptoseI 7-alpha-heptosyltransferase	ko00540;ko01100	Lipopolysaccharide biosynthesis;Metabolic pathways
gene0225	Chromosome	BA1	waaQ	ebw:BWG_3323	K02849	lipopolysaccharide heptosyltransferase III [EC:2.4.99.25]	2.4.99.25	Transferases;Glycosyltransferases;Transferring other glycosyl groups;ADP-L-glycero-beta-D-manno-heptose:an alpha-Hep-(1->3)-4-O-phospho-alpha-Hep-(1->5)-[alpha-Kdo-(2->4)]-alpha-Kdo-(2->6)-[lipid A] heptoseI 7-alpha-heptosyltransferase	ko00540;ko01100	Lipopolysaccharide biosynthesis;Metabolic pathways
gene0226	Chromosome	BA1	waaG	ecd:ECDH10B_3813	K02844	UDP-glucose:(heptosyl)LPS alpha-1,3-glucosyltransferase [EC:2.4.1.-]	-	-	ko00540;ko01100	Lipopolysaccharide biosynthesis;Metabolic pathways
gene0227	Chromosome	BA1	waaP	ebw:BWG_3321	K02848	lipopolysaccharide core heptose(I) kinase [EC:2.7.1.235]	2.7.1.235	Transferases;Transferring phosphorus-containing groups;Phosphotransferases with an alcohol group as acceptor;ATP:an alpha-Hep-(1->3)-alpha-Hep-(1->5)-[alpha-Kdo-(2->4)]-alpha-Kdo-(2->6)-[lipid A] heptoseI 4-O-phosphotransferase	ko00540;ko01100	Lipopolysaccharide biosynthesis;Metabolic pathways
gene0228	Chromosome	BA1	waaP	efe:EFER_3921	K02848	lipopolysaccharide core heptose(I) kinase [EC:2.7.1.235]	2.7.1.235	Transferases;Transferring phosphorus-containing groups;Phosphotransferases with an alcohol group as acceptor;ATP:an alpha-Hep-(1->3)-alpha-Hep-(1->5)-[alpha-Kdo-(2->4)]-alpha-Kdo-(2->6)-[lipid A] heptoseI 4-O-phosphotransferase	ko00540;ko01100	Lipopolysaccharide biosynthesis;Metabolic pathways
gene0229	Chromosome	BA1	waaO	psta:BGK56_13715	K03275	UDP-glucose:(glucosyl)LPS alpha-1,3-glucosyltransferase [EC:2.4.1.-]	-	-	ko01100;ko00540	Metabolic pathways;Lipopolysaccharide biosynthesis
gene0232	Chromosome	BA1	waaO	efe:EFER_3916	K03275	UDP-glucose:(glucosyl)LPS alpha-1,3-glucosyltransferase [EC:2.4.1.-]	-	-	ko01100;ko00540	Metabolic pathways;Lipopolysaccharide biosynthesis
gene0233	Chromosome	BA1	waaO	eruy:OSH18_13580	K03275	UDP-glucose:(glucosyl)LPS alpha-1,3-glucosyltransferase [EC:2.4.1.-]	-	-	ko01100;ko00540	Metabolic pathways;Lipopolysaccharide biosynthesis
gene0230	Chromosome	BA1	waaB	eruy:OSH18_13575	K02840	UDP-D-galactose:(glucosyl)LPS alpha-1,6-D-galactosyltransferase [EC:2.4.1.-]	-	-	ko01100;ko00540	Metabolic pathways;Lipopolysaccharide biosynthesis
gene0231	Chromosome	BA1	waaB	eco:b3628	K02840	UDP-D-galactose:(glucosyl)LPS alpha-1,6-D-galactosyltransferase [EC:2.4.1.-]	-	-	ko01100;ko00540	Metabolic pathways;Lipopolysaccharide biosynthesis
gene0234	Chromosome	BA1	waaR	efe:EFER_3915	K03276	UDP-glucose/galactose:(glucosyl)LPS alpha-1,2-glucosyl/galactosyltransferase [EC:2.4.1.-]	-	-	ko01100;ko00540	Metabolic pathways;Lipopolysaccharide biosynthesis
gene0235	Chromosome	BA1	waaY	efe:EFER_3914	K02850	heptose II phosphotransferase [EC:2.7.1.-]	-	-	ko00540;ko01100	Lipopolysaccharide biosynthesis;Metabolic pathways
gene0236	Chromosome	BA1	waaZ	efe:EFER_3913	K12981	KDO transferase III [EC:2.4.99.-]	-	-	ko00540	Lipopolysaccharide biosynthesis
gene0237	Chromosome	BA1	waaK	eruy:OSH18_13600	K03280	UDP-N-acetylglucosamine:(glucosyl)LPS alpha-1,2-N-acetylglucosaminyltransferase [EC:2.4.1.56]	2.4.1.56	Transferases;Glycosyltransferases;Hexosyltransferases;UDP-N-acetyl-alpha-D-glucosamine:lipopolysaccharide N-acetyl-D-glucosaminyltransferase	ko00540;ko01100	Lipopolysaccharide biosynthesis;Metabolic pathways
gene0238	Chromosome	BA1	waaL	efe:EFER_3911	K02847	O-antigen ligase [EC:2.4.99.26]	2.4.99.26	Transferases;Glycosyltransferases;Transferring other glycosyl groups;lipid-linked O-antigen:lipid A-core oligosaccharide O-antigen transferase (configuration-inverting)	ko01100;ko00540	Metabolic pathways;Lipopolysaccharide biosynthesis
gene0239	Chromosome	BA1	waaC	ecg:E2348C_3869	K02841	lipopolysaccharide heptosyltransferase I [EC:2.4.99.23]	2.4.99.23	Transferases;Glycosyltransferases;Transferring other glycosyl groups;ADP-L-glycero-beta-D-manno-heptose:an alpha-Kdo-(2->4)-alpha-Kdo-(2->6)-[lipid A] 5-alpha-heptosyltransferase	ko00540;ko01100	Lipopolysaccharide biosynthesis;Metabolic pathways
gene0240	Chromosome	BA1	waaF	ecm:EcSMS35_3957	K02843	lipopolysaccharide heptosyltransferase II [EC:2.4.99.24]	2.4.99.24	Transferases;Glycosyltransferases;Transferring other glycosyl groups;ADP-L-glycero-beta-D-manno-heptose:an alpha-L-glycero-D-manno-heptosyl-(1->5)-[alpha-Kdo-(2->4)]-alpha -Kdo-(2->6)-[lipid A] 3-alpha-heptosyltransferase	ko01100;ko00540	Metabolic pathways;Lipopolysaccharide biosynthesis
gene0241	Chromosome	BA1	gmhD	ecla:ECNIH3_00890	K03274	ADP-L-glycero-D-manno-heptose 6-epimerase [EC:5.1.3.20]	5.1.3.20	Isomerases;Racemases and epimerases;Acting on carbohydrates and derivatives;ADP-L-glycero-D-manno-heptose 6-epimerase	ko01100;ko01250;ko00540	Metabolic pathways;Biosynthesis of nucleotide sugars;Lipopolysaccharide biosynthesis
gene0242	Chromosome	BA1	gmhD	ebd:ECBD_0107	K03274	ADP-L-glycero-D-manno-heptose 6-epimerase [EC:5.1.3.20]	5.1.3.20	Isomerases;Racemases and epimerases;Acting on carbohydrates and derivatives;ADP-L-glycero-D-manno-heptose 6-epimerase	ko01100;ko01250;ko00540	Metabolic pathways;Biosynthesis of nucleotide sugars;Lipopolysaccharide biosynthesis
gene0243	Chromosome	BA1	kbl	ebw:BWG_3308	K00639	glycine C-acetyltransferase [EC:2.3.1.29]	2.3.1.29	Transferases;Acyltransferases;Transferring groups other than aminoacyl groups;acetyl-CoA:glycine C-acetyltransferase	ko00260;ko01100	Glycine, serine and threonine metabolism;Metabolic pathways
gene0244	Chromosome	BA1	tdh	ebl:ECD_03474	K00060	threonine 3-dehydrogenase [EC:1.1.1.103]	1.1.1.103	Oxidoreductases;Acting on the CH-OH group of donors;With NAD+ or NADP+ as acceptor;L-threonine:NAD+ oxidoreductase	ko00260;ko01100	Glycine, serine and threonine metabolism;Metabolic pathways
gene0245	Chromosome	BA1	waaH	ecw:EcE24377A_4118	K19354	heptose III glucuronosyltransferase [EC:2.4.1.-]	-	-	ko00540	Lipopolysaccharide biosynthesis
gene0246	Chromosome	BA1	-	ebd:ECBD_0111	K09798	uncharacterized protein	-	-	-	-
gene0247	Chromosome	BA1	envC	ecoh:ECRM13516_4403	K22719	murein hydrolase activator	-	-	-	-
gene0248	Chromosome	BA1	envC	ebd:ECBD_0112	K22719	murein hydrolase activator	-	-	-	-
gene0249	Chromosome	BA1	gpmI	ebd:ECBD_0113	K15633	2,3-bisphosphoglycerate-independent phosphoglycerate mutase [EC:5.4.2.12]	5.4.2.12	Isomerases;Intramolecular transferases;Phosphotransferases (phosphomutases);D-phosphoglycerate 2,3-phosphomutase (2,3-diphosphoglycerate-independent)	ko00260;ko01100;ko00680;ko01120;ko01200;ko01230;ko00010;ko01110	Glycine, serine and threonine metabolism;Metabolic pathways;Methane metabolism;Microbial metabolism in diverse environments;Carbon metabolism;Biosynthesis of amino acids;Glycolysis / Gluconeogenesis;Biosynthesis of secondary metabolites
gene0251	Chromosome	BA1	gloB	tts:Ththe16_0842	K01069	hydroxyacylglutathione hydrolase [EC:3.1.2.6]	3.1.2.6	Hydrolases;Acting on ester bonds;Thioester hydrolases;S-(2-hydroxyacyl)glutathione hydrolase	ko01100;ko00620	Metabolic pathways;Pyruvate metabolism
gene1430	Chromosome	BA1	gloB	srg:XF24_00487	K01069	hydroxyacylglutathione hydrolase [EC:3.1.2.6]	3.1.2.6	Hydrolases;Acting on ester bonds;Thioester hydrolases;S-(2-hydroxyacyl)glutathione hydrolase	ko01100;ko00620	Metabolic pathways;Pyruvate metabolism
gene3629	Chromosome	BA1	gloB	ebd:ECBD_2668	K01069	hydroxyacylglutathione hydrolase [EC:3.1.2.6]	3.1.2.6	Hydrolases;Acting on ester bonds;Thioester hydrolases;S-(2-hydroxyacyl)glutathione hydrolase	ko01100;ko00620	Metabolic pathways;Pyruvate metabolism
gene4547	Chromosome	BA1	gloB	ebw:BWG_0199	K01069	hydroxyacylglutathione hydrolase [EC:3.1.2.6]	3.1.2.6	Hydrolases;Acting on ester bonds;Thioester hydrolases;S-(2-hydroxyacyl)glutathione hydrolase	ko01100;ko00620	Metabolic pathways;Pyruvate metabolism
gene0252	Chromosome	BA1	grxC	eab:ECABU_c40510	K03676	glutaredoxin 3	-	-	-	-
gene0253	Chromosome	BA1	secB	eal:EAKF1_ch2332	K03071	preprotein translocase subunit SecB	-	-	ko02024;ko03070;ko03060	Quorum sensing;Bacterial secretion system;Protein export
gene0254	Chromosome	BA1	gpsA	eab:ECABU_c40490	K00057	glycerol-3-phosphate dehydrogenase (NAD(P)+) [EC:1.1.1.94]	1.1.1.94	Oxidoreductases;Acting on the CH-OH group of donors;With NAD+ or NADP+ as acceptor;sn-glycerol-3-phosphate:NAD(P)+ 2-oxidoreductase	ko00564;ko01110	Glycerophospholipid metabolism;Biosynthesis of secondary metabolites
gene0255	Chromosome	BA1	cysE	eab:ECABU_c40480	K00640	serine O-acetyltransferase [EC:2.3.1.30]	2.3.1.30	Transferases;Acyltransferases;Transferring groups other than aminoacyl groups;acetyl-CoA:L-serine O-acetyltransferase	ko00920;ko01110;ko01230;ko01200;ko00543;ko05111;ko01120;ko01100;ko00270	Sulfur metabolism;Biosynthesis of secondary metabolites;Biosynthesis of amino acids;Carbon metabolism;Exopolysaccharide biosynthesis;Biofilm formation - Vibrio cholerae;Microbial metabolism in diverse environments;Metabolic pathways;Cysteine and methionine metabolism
gene0256	Chromosome	BA1	trmL	eab:ECABU_c40470	K03216	tRNA (cytidine/uridine-2'-O-)-methyltransferase [EC:2.1.1.207]	2.1.1.207	Transferases;Transferring one-carbon groups;Methyltransferases;S-adenosyl-L-methionine:tRNA (cytidine34/5-carboxymethylaminomethyluridine34-2'-O)-methyltransferase	-	-
gene0257	Chromosome	BA1	lldD	ebd:ECBD_0120	K00101	L-lactate dehydrogenase (cytochrome) [EC:1.1.2.3]	1.1.2.3	Oxidoreductases;Acting on the CH-OH group of donors;With a cytochrome as acceptor;(S)-lactate:ferricytochrome-c 2-oxidoreductase	ko00620;ko01100	Pyruvate metabolism;Metabolic pathways
gene0258	Chromosome	BA1	lldR	ebd:ECBD_0121	K14348	GntR family transcriptional regulator, L-lactate dehydrogenase operon regulator	-	-	-	-
gene0259	Chromosome	BA1	lldP	ebw:BWG_3294	K00427	L-lactate permease	-	-	-	-
gene0260	Chromosome	BA1	yibL	eab:ECABU_c40400	K14762	ribosome-associated protein	-	-	-	-
gene0261	Chromosome	BA1	yibL	eab:ECABU_c40400	K14762	ribosome-associated protein	-	-	-	-
gene0263	Chromosome	BA1	mtlR	eun:UMNK88_4387	K02562	mannitol operon repressor	-	-	-	-
gene0264	Chromosome	BA1	mtlR	ena:ECNA114_3751	K02562	mannitol operon repressor	-	-	-	-
gene0265	Chromosome	BA1	mtlD	ebd:ECBD_0128	K00009	mannitol-1-phosphate 5-dehydrogenase [EC:1.1.1.17]	1.1.1.17	Oxidoreductases;Acting on the CH-OH group of donors;With NAD+ or NADP+ as acceptor;D-mannitol-1-phosphate:NAD+ 5-oxidoreductase	ko01100;ko00051	Metabolic pathways;Fructose and mannose metabolism
gene0266	Chromosome	BA1	mtlA	ebl:ECD_03454	K02800	mannitol PTS system EIICBA or EIICB component [EC:2.7.1.197]	2.7.1.197	Transferases;Transferring phosphorus-containing groups;Phosphotransferases with an alcohol group as acceptor;protein-Npi-phospho-L-histidine:D-mannitol Npi-phosphotransferase	ko01100;ko02060;ko00051	Metabolic pathways;Phosphotransferase system (PTS);Fructose and mannose metabolism
gene0267	Chromosome	BA1	mtlA	ebl:ECD_03454	K02800	mannitol PTS system EIICBA or EIICB component [EC:2.7.1.197]	2.7.1.197	Transferases;Transferring phosphorus-containing groups;Phosphotransferases with an alcohol group as acceptor;protein-Npi-phospho-L-histidine:D-mannitol Npi-phosphotransferase	ko01100;ko02060;ko00051	Metabolic pathways;Phosphotransferase system (PTS);Fructose and mannose metabolism
gene1063	Chromosome	BA1	mtlA	ebl:ECD_02763	K02800	mannitol PTS system EIICBA or EIICB component [EC:2.7.1.197]	2.7.1.197	Transferases;Transferring phosphorus-containing groups;Phosphotransferases with an alcohol group as acceptor;protein-Npi-phospho-L-histidine:D-mannitol Npi-phosphotransferase	ko01100;ko02060;ko00051	Metabolic pathways;Phosphotransferase system (PTS);Fructose and mannose metabolism
gene0269	Chromosome	BA1	mdtN	echg:FY206_03205	K15549	membrane fusion protein, multidrug efflux system	-	-	-	-
gene0286	Chromosome	BA1	mdtN	echg:FY206_03205	K15549	membrane fusion protein, multidrug efflux system	-	-	-	-
gene5230	Chromosome	BA1	mdtN	eab:ECABU_c46350	K15549	membrane fusion protein, multidrug efflux system	-	-	-	-
gene5231	Chromosome	BA1	mdtN	ebd:ECBD_3949	K15549	membrane fusion protein, multidrug efflux system	-	-	-	-
gene0272	Chromosome	BA1	vgrG	htt:HZS52_07695	K11904	type VI secretion system secreted protein VgrG	-	-	ko03070	Bacterial secretion system
gene3909	Chromosome	BA1	vgrG	htt:HZS52_07695	K11904	type VI secretion system secreted protein VgrG	-	-	ko03070	Bacterial secretion system
gene4512	Chromosome	BA1	vgrG	htt:HZS52_07695	K11904	type VI secretion system secreted protein VgrG	-	-	ko03070	Bacterial secretion system
gene0275	Chromosome	BA1	vgrG	htt:HZS52_18670	K11904	type VI secretion system secreted protein VgrG	-	-	ko03070	Bacterial secretion system
gene0425	Chromosome	BA1	vgrG	htt:HZS52_18670	K11904	type VI secretion system secreted protein VgrG	-	-	ko03070	Bacterial secretion system
gene0427	Chromosome	BA1	vgrG	htt:HZS52_18670	K11904	type VI secretion system secreted protein VgrG	-	-	ko03070	Bacterial secretion system
gene2900	Chromosome	BA1	vgrG	htt:HZS52_18670	K11904	type VI secretion system secreted protein VgrG	-	-	ko03070	Bacterial secretion system
gene3911	Chromosome	BA1	vgrG	htt:HZS52_18670	K11904	type VI secretion system secreted protein VgrG	-	-	ko03070	Bacterial secretion system
gene3913	Chromosome	BA1	vgrG	htt:HZS52_18670	K11904	type VI secretion system secreted protein VgrG	-	-	ko03070	Bacterial secretion system
gene4168	Chromosome	BA1	vgrG	htt:HZS52_18670	K11904	type VI secretion system secreted protein VgrG	-	-	ko03070	Bacterial secretion system
gene4169	Chromosome	BA1	vgrG	htt:HZS52_18670	K11904	type VI secretion system secreted protein VgrG	-	-	ko03070	Bacterial secretion system
gene2899	Chromosome	BA1	vgrG	bmk:DM80_4556	K11904	type VI secretion system secreted protein VgrG	-	-	ko03070	Bacterial secretion system
gene2901	Chromosome	BA1	vgrG	elh:ETEC_1527	K11904	type VI secretion system secreted protein VgrG	-	-	ko03070	Bacterial secretion system
gene4513	Chromosome	BA1	vgrG	eok:G2583_0244	K11904	type VI secretion system secreted protein VgrG	-	-	ko03070	Bacterial secretion system
gene0276	Chromosome	BA1	gst	zpa:C3497_00910	K00799	glutathione S-transferase [EC:2.5.1.18]	2.5.1.18	Transferases;Transferring alkyl or aryl groups, other than methyl groups;Transferring alkyl or aryl groups, other than methyl groups (only sub-subclass identified to date);RX:glutathione R-transferase	ko05208;ko00982;ko05207;ko01524;ko05204;ko01100;ko05225;ko00983;ko00480;ko05418;ko00980;ko05200;ko04212	Chemical carcinogenesis - reactive oxygen species;Drug metabolism - cytochrome P450;Chemical carcinogenesis - receptor activation;Platinum drug resistance;Chemical carcinogenesis - DNA adducts;Metabolic pathways;Hepatocellular carcinoma;Drug metabolism - other enzymes;Glutathione metabolism;Fluid shear stress and atherosclerosis;Metabolism of xenobiotics by cytochrome P450;Pathways in cancer;Long…
gene1880	Chromosome	BA1	gst	ebd:ECBD_1358	K00799	glutathione S-transferase [EC:2.5.1.18]	2.5.1.18	Transferases;Transferring alkyl or aryl groups, other than methyl groups;Transferring alkyl or aryl groups, other than methyl groups (only sub-subclass identified to date);RX:glutathione R-transferase	ko05208;ko00982;ko05207;ko01524;ko05204;ko01100;ko05225;ko00983;ko00480;ko05418;ko00980;ko05200;ko04212	Chemical carcinogenesis - reactive oxygen species;Drug metabolism - cytochrome P450;Chemical carcinogenesis - receptor activation;Platinum drug resistance;Chemical carcinogenesis - DNA adducts;Metabolic pathways;Hepatocellular carcinoma;Drug metabolism - other enzymes;Glutathione metabolism;Fluid shear stress and atherosclerosis;Metabolism of xenobiotics by cytochrome P450;Pathways in cancer;Long…
gene2717	Chromosome	BA1	gst	eab:ECABU_c18880	K00799	glutathione S-transferase [EC:2.5.1.18]	2.5.1.18	Transferases;Transferring alkyl or aryl groups, other than methyl groups;Transferring alkyl or aryl groups, other than methyl groups (only sub-subclass identified to date);RX:glutathione R-transferase	ko05208;ko00982;ko05207;ko01524;ko05204;ko01100;ko05225;ko00983;ko00480;ko05418;ko00980;ko05200;ko04212	Chemical carcinogenesis - reactive oxygen species;Drug metabolism - cytochrome P450;Chemical carcinogenesis - receptor activation;Platinum drug resistance;Chemical carcinogenesis - DNA adducts;Metabolic pathways;Hepatocellular carcinoma;Drug metabolism - other enzymes;Glutathione metabolism;Fluid shear stress and atherosclerosis;Metabolism of xenobiotics by cytochrome P450;Pathways in cancer;Long…
gene2718	Chromosome	BA1	gst	ebd:ECBD_2008	K00799	glutathione S-transferase [EC:2.5.1.18]	2.5.1.18	Transferases;Transferring alkyl or aryl groups, other than methyl groups;Transferring alkyl or aryl groups, other than methyl groups (only sub-subclass identified to date);RX:glutathione R-transferase	ko05208;ko00982;ko05207;ko01524;ko05204;ko01100;ko05225;ko00983;ko00480;ko05418;ko00980;ko05200;ko04212	Chemical carcinogenesis - reactive oxygen species;Drug metabolism - cytochrome P450;Chemical carcinogenesis - receptor activation;Platinum drug resistance;Chemical carcinogenesis - DNA adducts;Metabolic pathways;Hepatocellular carcinoma;Drug metabolism - other enzymes;Glutathione metabolism;Fluid shear stress and atherosclerosis;Metabolism of xenobiotics by cytochrome P450;Pathways in cancer;Long…
gene3740	Chromosome	BA1	gst	elx:CDCO157_0894	K00799	glutathione S-transferase [EC:2.5.1.18]	2.5.1.18	Transferases;Transferring alkyl or aryl groups, other than methyl groups;Transferring alkyl or aryl groups, other than methyl groups (only sub-subclass identified to date);RX:glutathione R-transferase	ko05208;ko00982;ko05207;ko01524;ko05204;ko01100;ko05225;ko00983;ko00480;ko05418;ko00980;ko05200;ko04212	Chemical carcinogenesis - reactive oxygen species;Drug metabolism - cytochrome P450;Chemical carcinogenesis - receptor activation;Platinum drug resistance;Chemical carcinogenesis - DNA adducts;Metabolic pathways;Hepatocellular carcinoma;Drug metabolism - other enzymes;Glutathione metabolism;Fluid shear stress and atherosclerosis;Metabolism of xenobiotics by cytochrome P450;Pathways in cancer;Long…
gene0277	Chromosome	BA1	selA	ebe:B21_03397	K01042	L-seryl-tRNA(Ser) seleniumtransferase [EC:2.9.1.1]	2.9.1.1	Transferases;Transferring selenium-containing groups;Selenotransferases;selenophosphate:L-seryl-tRNASec selenium transferase	ko01100;ko00450;ko00970	Metabolic pathways;Selenocompound metabolism;Aminoacyl-tRNA biosynthesis
gene0278	Chromosome	BA1	selA	eab:ECABU_c40320	K01042	L-seryl-tRNA(Ser) seleniumtransferase [EC:2.9.1.1]	2.9.1.1	Transferases;Transferring selenium-containing groups;Selenotransferases;selenophosphate:L-seryl-tRNASec selenium transferase	ko01100;ko00450;ko00970	Metabolic pathways;Selenocompound metabolism;Aminoacyl-tRNA biosynthesis
gene0279	Chromosome	BA1	selB	ebw:BWG_3280	K03833	selenocysteine-specific elongation factor	-	-	-	-
gene0280	Chromosome	BA1	selB	eab:ECABU_c40310	K03833	selenocysteine-specific elongation factor	-	-	-	-
gene0281	Chromosome	BA1	yiaY	ebw:BWG_3279	K13954	alcohol dehydrogenase [EC:1.1.1.1]	1.1.1.1	Oxidoreductases;Acting on other nitrogenous compounds as donors;With NAD+ or NADP+ as acceptor	ko00350;ko00620;ko00010;ko01110;ko00626;ko01100;ko01220;ko01120;ko00071;ko00625	Tyrosine metabolism;Pyruvate metabolism;Glycolysis / Gluconeogenesis;Biosynthesis of secondary metabolites;Naphthalene degradation;Metabolic pathways;Degradation of aromatic compounds;Microbial metabolism in diverse environments;Fatty acid degradation;Chloroalkane and chloroalkene degradation
gene0282	Chromosome	BA1	yiaY	ebd:ECBD_0141	K13954	alcohol dehydrogenase [EC:1.1.1.1]	1.1.1.1	Oxidoreductases;Acting on other nitrogenous compounds as donors;With NAD+ or NADP+ as acceptor	ko00350;ko00620;ko00010;ko01110;ko00626;ko01100;ko01220;ko01120;ko00071;ko00625	Tyrosine metabolism;Pyruvate metabolism;Glycolysis / Gluconeogenesis;Biosynthesis of secondary metabolites;Naphthalene degradation;Metabolic pathways;Degradation of aromatic compounds;Microbial metabolism in diverse environments;Fatty acid degradation;Chloroalkane and chloroalkene degradation
gene0283	Chromosome	BA1	aldB	ebw:BWG_3278	K00138	aldehyde dehydrogenase [EC:1.2.1.-]	-	-	ko01100;ko00620;ko01110;ko01120;ko00010	Metabolic pathways;Pyruvate metabolism;Biosynthesis of secondary metabolites;Microbial metabolism in diverse environments;Glycolysis / Gluconeogenesis
gene0287	Chromosome	BA1	dmlR	asw:CVS48_12590	K16135	LysR family transcriptional regulator, transcriptional activator for dmlA	-	-	-	-
gene2517	Chromosome	BA1	dmlR	ecl:EcolC_1834	K16135	LysR family transcriptional regulator, transcriptional activator for dmlA	-	-	-	-
gene4553	Chromosome	BA1	dmlR	mms:mma_1057	K16135	LysR family transcriptional regulator, transcriptional activator for dmlA	-	-	-	-
gene0288	Chromosome	BA1	mipA	ebw:BWG_3274	K07274	MipA family protein	-	-	-	-
gene0289	Chromosome	BA1	mipA	elh:ETEC_3827	K07274	MipA family protein	-	-	-	-
gene2535	Chromosome	BA1	mipA	ebd:ECBD_1862	K07274	MipA family protein	-	-	-	-
gene0290	Chromosome	BA1	araD	ebw:BWG_3273	K03077	L-ribulose-5-phosphate 4-epimerase [EC:5.1.3.4]	5.1.3.4	Isomerases;Racemases and epimerases;Acting on carbohydrates and derivatives;L-ribulose-5-phosphate 4-epimerase	ko01100;ko00040;ko00053;ko01120	Metabolic pathways;Pentose and glucuronate interconversions;Ascorbate and aldarate metabolism;Microbial metabolism in diverse environments
gene4743	Chromosome	BA1	araD	ecj:JW0060	K03077	L-ribulose-5-phosphate 4-epimerase [EC:5.1.3.4]	5.1.3.4	Isomerases;Racemases and epimerases;Acting on carbohydrates and derivatives;L-ribulose-5-phosphate 4-epimerase	ko01100;ko00040;ko00053;ko01120	Metabolic pathways;Pentose and glucuronate interconversions;Ascorbate and aldarate metabolism;Microbial metabolism in diverse environments
gene5069	Chromosome	BA1	araD	elc:i14_4790	K03077	L-ribulose-5-phosphate 4-epimerase [EC:5.1.3.4]	5.1.3.4	Isomerases;Racemases and epimerases;Acting on carbohydrates and derivatives;L-ribulose-5-phosphate 4-epimerase	ko01100;ko00040;ko00053;ko01120	Metabolic pathways;Pentose and glucuronate interconversions;Ascorbate and aldarate metabolism;Microbial metabolism in diverse environments
gene0291	Chromosome	BA1	ulaE	eso:O3O_24730	K03079	L-ribulose-5-phosphate 3-epimerase [EC:5.1.3.22]	5.1.3.22	Isomerases;Racemases and epimerases;Acting on carbohydrates and derivatives;L-ribulose-5-phosphate 3-epimerase	ko00040;ko01100;ko01120;ko00053	Pentose and glucuronate interconversions;Metabolic pathways;Microbial metabolism in diverse environments;Ascorbate and aldarate metabolism
gene0292	Chromosome	BA1	ulaE	ecl:EcolC_0132	K03079	L-ribulose-5-phosphate 3-epimerase [EC:5.1.3.22]	5.1.3.22	Isomerases;Racemases and epimerases;Acting on carbohydrates and derivatives;L-ribulose-5-phosphate 3-epimerase	ko00040;ko01100;ko01120;ko00053	Pentose and glucuronate interconversions;Metabolic pathways;Microbial metabolism in diverse environments;Ascorbate and aldarate metabolism
gene5070	Chromosome	BA1	ulaE	eck:EC55989_4754	K03079	L-ribulose-5-phosphate 3-epimerase [EC:5.1.3.22]	5.1.3.22	Isomerases;Racemases and epimerases;Acting on carbohydrates and derivatives;L-ribulose-5-phosphate 3-epimerase	ko00040;ko01100;ko01120;ko00053	Pentose and glucuronate interconversions;Metabolic pathways;Microbial metabolism in diverse environments;Ascorbate and aldarate metabolism
gene0293	Chromosome	BA1	ulaD	ebw:BWG_3271	K03078	3-dehydro-L-gulonate-6-phosphate decarboxylase [EC:4.1.1.85]	4.1.1.85	Lyases;Carbon-carbon lyases;Carboxy-lyases;3-dehydro-L-gulonate-6-phosphate carboxy-lyase (L-xylulose-5-phosphate-forming)	ko00040;ko01100;ko01120;ko00053	Pentose and glucuronate interconversions;Metabolic pathways;Microbial metabolism in diverse environments;Ascorbate and aldarate metabolism
gene5071	Chromosome	BA1	ulaD	eab:ECABU_c47540	K03078	3-dehydro-L-gulonate-6-phosphate decarboxylase [EC:4.1.1.85]	4.1.1.85	Lyases;Carbon-carbon lyases;Carboxy-lyases;3-dehydro-L-gulonate-6-phosphate carboxy-lyase (L-xylulose-5-phosphate-forming)	ko00040;ko01100;ko01120;ko00053	Pentose and glucuronate interconversions;Metabolic pathways;Microbial metabolism in diverse environments;Ascorbate and aldarate metabolism
gene0294	Chromosome	BA1	lyxK	ebd:ECBD_0154	K00880	L-xylulokinase [EC:2.7.1.53]	2.7.1.53	Transferases;Transferring phosphorus-containing groups;Phosphotransferases with an alcohol group as acceptor;ATP:L-xylulose 5-phosphotransferase	ko00040;ko01100;ko00053	Pentose and glucuronate interconversions;Metabolic pathways;Ascorbate and aldarate metabolism
gene0295	Chromosome	BA1	yiaO	ebd:ECBD_0155	K21395	TRAP-type transport system periplasmic protein	-	-	-	-
gene0296	Chromosome	BA1	yiaO	ebd:ECBD_0155	K21395	TRAP-type transport system periplasmic protein	-	-	-	-
gene0297	Chromosome	BA1	yiaN	elp:P12B_c3707	K21393	TRAP-type transport system large permease protein	-	-	-	-
gene0298	Chromosome	BA1	yiaN	sbc:SbBS512_E3944	K21393	TRAP-type transport system large permease protein	-	-	-	-
gene0299	Chromosome	BA1	yiaM	ebd:ECBD_0157	K21394	TRAP-type transport system small permease protein	-	-	-	-
gene0300	Chromosome	BA1	tabA	cpas:Clopa_1608	K19334	biofilm protein TabA	-	-	-	-
gene0730	Chromosome	BA1	tabA	rpln:B1209_24255	K19334	biofilm protein TabA	-	-	-	-
gene5009	Chromosome	BA1	tabA	ecf:ECH74115_5773	K19334	biofilm protein TabA	-	-	-	-
gene0301	Chromosome	BA1	dlgD	sbc:SbBS512_E3947	K08092	3-dehydro-L-gulonate 2-dehydrogenase [EC:1.1.1.130]	1.1.1.130	Oxidoreductases;Acting on the CH-OH group of donors;With NAD+ or NADP+ as acceptor;3-dehydro-L-gulonate:NAD(P)+ 2-oxidoreductase	ko00053;ko01100;ko00040	Ascorbate and aldarate metabolism;Metabolic pathways;Pentose and glucuronate interconversions
gene0302	Chromosome	BA1	yiaJ	ebw:BWG_3264	K21602	IclR family transcriptional regulator, carbohydrate utilization repressor	-	-	-	-
gene0303	Chromosome	BA1	hydN	asub:NLZ15_00455	K05796	electron transport protein HydN	-	-	-	-
gene1118	Chromosome	BA1	hydN	rap:RHOA_PA0136	K05796	electron transport protein HydN	-	-	-	-
gene1120	Chromosome	BA1	hydN	lpop:I6N93_17030	K05796	electron transport protein HydN	-	-	-	-
gene1383	Chromosome	BA1	hydN	ebd:ECBD_1012	K05796	electron transport protein HydN	-	-	-	-
gene0304	Chromosome	BA1	avtA	ebd:ECBD_0162	K00835	valine--pyruvate aminotransferase [EC:2.6.1.66]	2.6.1.66	Transferases;Transferring nitrogenous groups;Transaminases;L-valine:pyruvate aminotransferase	ko01110;ko00290;ko01100	Biosynthesis of secondary metabolites;Valine, leucine and isoleucine biosynthesis;Metabolic pathways
gene0305	Chromosome	BA1	amyA	ebw:BWG_3261	K01176	alpha-amylase [EC:3.2.1.1]	3.2.1.1	Hydrolases;Glycosylases;Glycosidases, i.e. enzymes that hydrolyse O- and S-glycosyl compounds;4-alpha-D-glucan glucanohydrolase	ko04972;ko04970;ko04973;ko01100;ko00500;ko01110	Pancreatic secretion;Salivary secretion;Carbohydrate digestion and absorption;Metabolic pathways;Starch and sucrose metabolism;Biosynthesis of secondary metabolites
gene0306	Chromosome	BA1	amyA	sdz:Asd1617_04899	K01176	alpha-amylase [EC:3.2.1.1]	3.2.1.1	Hydrolases;Glycosylases;Glycosidases, i.e. enzymes that hydrolyse O- and S-glycosyl compounds;4-alpha-D-glucan glucanohydrolase	ko04972;ko04970;ko04973;ko01100;ko00500;ko01110	Pancreatic secretion;Salivary secretion;Carbohydrate digestion and absorption;Metabolic pathways;Starch and sucrose metabolism;Biosynthesis of secondary metabolites
gene1440	Chromosome	BA1	amyA	salk:FBQ74_01025	K01176	alpha-amylase [EC:3.2.1.1]	3.2.1.1	Hydrolases;Glycosylases;Glycosidases, i.e. enzymes that hydrolyse O- and S-glycosyl compounds;4-alpha-D-glucan glucanohydrolase	ko04972;ko04970;ko04973;ko01100;ko00500;ko01110	Pancreatic secretion;Salivary secretion;Carbohydrate digestion and absorption;Metabolic pathways;Starch and sucrose metabolism;Biosynthesis of secondary metabolites
gene2351	Chromosome	BA1	amyA	eab:ECABU_c21870	K01176	alpha-amylase [EC:3.2.1.1]	3.2.1.1	Hydrolases;Glycosylases;Glycosidases, i.e. enzymes that hydrolyse O- and S-glycosyl compounds;4-alpha-D-glucan glucanohydrolase	ko04972;ko04970;ko04973;ko01100;ko00500;ko01110	Pancreatic secretion;Salivary secretion;Carbohydrate digestion and absorption;Metabolic pathways;Starch and sucrose metabolism;Biosynthesis of secondary metabolites
gene0307	Chromosome	BA1	bax	eab:ECABU_c40130	K03796	Bax protein	-	-	-	-
gene0308	Chromosome	BA1	lacI	ecy:ECSE_3845	K02529	LacI family transcriptional regulator	-	-	-	-
gene0309	Chromosome	BA1	lacI	ecz:ECS88_3988	K02529	LacI family transcriptional regulator	-	-	-	-
gene1204	Chromosome	BA1	lacI	ebw:BWG_2573	K02529	LacI family transcriptional regulator	-	-	-	-
gene1798	Chromosome	BA1	lacI	asq:AVL57_16085	K02529	LacI family transcriptional regulator	-	-	-	-
gene2065	Chromosome	BA1	lacI	ecd:ECDH10B_2308	K02529	LacI family transcriptional regulator	-	-	-	-
gene3020	Chromosome	BA1	lacI	crs:FQB35_08640	K02529	LacI family transcriptional regulator	-	-	-	-
gene4338	Chromosome	BA1	lacI	dmr:Deima_0261	K02529	LacI family transcriptional regulator	-	-	-	-
gene5648	Chromosome	BA1	lacI	ecc:c4681	K02529	LacI family transcriptional regulator	-	-	-	-
gene0310	Chromosome	BA1	xylH	ebw:BWG_3258	K10544	D-xylose transport system permease protein	-	-	ko02010	ABC transporters
gene0311	Chromosome	BA1	xylG	ebw:BWG_3257	K10545	D-xylose transport system ATP-binding protein [EC:7.5.2.10]	7.5.2.10	Translocases;Catalysing the translocation of carbohydrates and their derivatives;Linked to the hydrolysis of a nucleoside triphosphate;ATP phosphohydrolase (ABC-type, D-xylose-transporting)	ko02010	ABC transporters
gene0312	Chromosome	BA1	xylG	ecl:EcolC_0147	K10545	D-xylose transport system ATP-binding protein [EC:7.5.2.10]	7.5.2.10	Translocases;Catalysing the translocation of carbohydrates and their derivatives;Linked to the hydrolysis of a nucleoside triphosphate;ATP phosphohydrolase (ABC-type, D-xylose-transporting)	ko02010	ABC transporters
gene0313	Chromosome	BA1	xylF	ebw:BWG_3256	K10543	D-xylose transport system substrate-binding protein	-	-	ko02010	ABC transporters
gene0314	Chromosome	BA1	xylA	sft:NCTC1_03903	K01805	xylose isomerase [EC:5.3.1.5]	5.3.1.5	Isomerases;Intramolecular oxidoreductases;Interconverting aldoses and ketoses, and related compounds;alpha-D-xylopyranose aldose-ketose-isomerase	ko01100;ko00040;ko00051	Metabolic pathways;Pentose and glucuronate interconversions;Fructose and mannose metabolism
gene0315	Chromosome	BA1	xylA	ebw:BWG_3255	K01805	xylose isomerase [EC:5.3.1.5]	5.3.1.5	Isomerases;Intramolecular oxidoreductases;Interconverting aldoses and ketoses, and related compounds;alpha-D-xylopyranose aldose-ketose-isomerase	ko01100;ko00040;ko00051	Metabolic pathways;Pentose and glucuronate interconversions;Fructose and mannose metabolism
gene0316	Chromosome	BA1	xylB	sbo:SBO_3572	K00854	xylulokinase [EC:2.7.1.17]	2.7.1.17	Transferases;Transferring phosphorus-containing groups;Phosphotransferases with an alcohol group as acceptor;ATP:D-xylulose 5-phosphotransferase	ko01100;ko00040	Metabolic pathways;Pentose and glucuronate interconversions
gene0317	Chromosome	BA1	xylB	ebd:ECBD_0170	K00854	xylulokinase [EC:2.7.1.17]	2.7.1.17	Transferases;Transferring phosphorus-containing groups;Phosphotransferases with an alcohol group as acceptor;ATP:D-xylulose 5-phosphotransferase	ko01100;ko00040	Metabolic pathways;Pentose and glucuronate interconversions
gene1292	Chromosome	BA1	xylB	led:BBK82_32465	K00854	xylulokinase [EC:2.7.1.17]	2.7.1.17	Transferases;Transferring phosphorus-containing groups;Phosphotransferases with an alcohol group as acceptor;ATP:D-xylulose 5-phosphotransferase	ko01100;ko00040	Metabolic pathways;Pentose and glucuronate interconversions
gene1293	Chromosome	BA1	xylB	ltr:EVS81_09145	K00854	xylulokinase [EC:2.7.1.17]	2.7.1.17	Transferases;Transferring phosphorus-containing groups;Phosphotransferases with an alcohol group as acceptor;ATP:D-xylulose 5-phosphotransferase	ko01100;ko00040	Metabolic pathways;Pentose and glucuronate interconversions
gene2141	Chromosome	BA1	xylB	elh:ETEC_2229	K00854	xylulokinase [EC:2.7.1.17]	2.7.1.17	Transferases;Transferring phosphorus-containing groups;Phosphotransferases with an alcohol group as acceptor;ATP:D-xylulose 5-phosphotransferase	ko01100;ko00040	Metabolic pathways;Pentose and glucuronate interconversions
gene2142	Chromosome	BA1	xylB	elh:ETEC_2229	K00854	xylulokinase [EC:2.7.1.17]	2.7.1.17	Transferases;Transferring phosphorus-containing groups;Phosphotransferases with an alcohol group as acceptor;ATP:D-xylulose 5-phosphotransferase	ko01100;ko00040	Metabolic pathways;Pentose and glucuronate interconversions
gene0323	Chromosome	BA1	glyQ	cko:CKO_05016	K01878	glycyl-tRNA synthetase alpha chain [EC:6.1.1.14]	6.1.1.14	Ligases;Forming carbon-oxygen bonds;Ligases forming aminoacyl-tRNA and related compounds;glycine:tRNAGly ligase (AMP-forming)	ko00970	Aminoacyl-tRNA biosynthesis
gene0324	Chromosome	BA1	glyS	ebd:ECBD_0176	K01879	glycyl-tRNA synthetase beta chain [EC:6.1.1.14]	6.1.1.14	Ligases;Forming carbon-oxygen bonds;Ligases forming aminoacyl-tRNA and related compounds;glycine:tRNAGly ligase (AMP-forming)	ko00970	Aminoacyl-tRNA biosynthesis
gene0327	Chromosome	BA1	hokA	ebe:B21_03358	K18920	protein HokA	-	-	-	-
gene0328	Chromosome	BA1	cspA	caf:AL524_02060	K03704	cold shock protein	-	-	-	-
gene2490	Chromosome	BA1	cspA	asub:NLZ15_12820	K03704	cold shock protein	-	-	-	-
gene3550	Chromosome	BA1	cspA	eab:ECABU_c10160	K03704	cold shock protein	-	-	-	-
gene3551	Chromosome	BA1	cspA	eab:ECABU_c10150	K03704	cold shock protein	-	-	-	-
gene3685	Chromosome	BA1	cspA	eab:ECABU_c09210	K03704	cold shock protein	-	-	-	-
gene4006	Chromosome	BA1	cspA	cars:E1B03_08285	K03704	cold shock protein	-	-	-	-
gene0329	Chromosome	BA1	-	eab:ECABU_c39980	K07726	putative transcriptional regulator	-	-	-	-
gene4839	Chromosome	BA1	-	eab:ECABU_c50270	K07726	putative transcriptional regulator	-	-	-	-
gene0331	Chromosome	BA1	ghrB	ecoo:ECRM13514_4551	K00090	glyoxylate/hydroxypyruvate/2-ketogluconate reductase [EC:1.1.1.79 1.1.1.81 1.1.1.215]	1.1.1.81;1.1.1.215;1.1.1.79	Oxidoreductases;Acting on the CH-OH group of donors;With NAD+ or NADP+ as acceptor;D-glycerate:NADP+ 2-oxidoreductase|Oxidoreductases;Acting on the CH-OH group of donors;With NAD+ or NADP+ as acceptor;D-gluconate:NADP+ oxidoreductase|Oxidoreductases;Acting on the CH-OH group of donors;With NAD+ or NADP+ as acceptor;glycolate:NADP+ oxidoreductase	ko01110;ko00030;ko01120;ko01100;ko00630;ko00260;ko00620	Biosynthesis of secondary metabolites;Pentose phosphate pathway;Microbial metabolism in diverse environments;Metabolic pathways;Glyoxylate and dicarboxylate metabolism;Glycine, serine and threonine metabolism;Pyruvate metabolism
gene0332	Chromosome	BA1	ghrB	ebw:BWG_3241	K00090	glyoxylate/hydroxypyruvate/2-ketogluconate reductase [EC:1.1.1.79 1.1.1.81 1.1.1.215]	1.1.1.81;1.1.1.215;1.1.1.79	Oxidoreductases;Acting on the CH-OH group of donors;With NAD+ or NADP+ as acceptor;D-glycerate:NADP+ 2-oxidoreductase|Oxidoreductases;Acting on the CH-OH group of donors;With NAD+ or NADP+ as acceptor;D-gluconate:NADP+ oxidoreductase|Oxidoreductases;Acting on the CH-OH group of donors;With NAD+ or NADP+ as acceptor;glycolate:NADP+ oxidoreductase	ko01110;ko00030;ko01120;ko01100;ko00630;ko00260;ko00620	Biosynthesis of secondary metabolites;Pentose phosphate pathway;Microbial metabolism in diverse environments;Metabolic pathways;Glyoxylate and dicarboxylate metabolism;Glycine, serine and threonine metabolism;Pyruvate metabolism
gene0333	Chromosome	BA1	-	vni:VIBNI_B1156	K03286	OmpA-OmpF porin, OOP family	-	-	-	-
gene1511	Chromosome	BA1	-	pfuw:KF707C_16920	K03286	OmpA-OmpF porin, OOP family	-	-	-	-
gene3589	Chromosome	BA1	-	ebd:ECBD_2638	K03286	OmpA-OmpF porin, OOP family	-	-	-	-
gene0334	Chromosome	BA1	bisC	ebw:BWG_3239	K08351	biotin/methionine sulfoxide reductase [EC:1.-.-.-]	-	-	ko01100;ko00780	Metabolic pathways;Biotin metabolism
gene0335	Chromosome	BA1	bisC	sfn:SFy_5108	K08351	biotin/methionine sulfoxide reductase [EC:1.-.-.-]	-	-	ko01100;ko00780	Metabolic pathways;Biotin metabolism
gene0336	Chromosome	BA1	bisC	ecd:ECDH10B_3730	K08351	biotin/methionine sulfoxide reductase [EC:1.-.-.-]	-	-	ko01100;ko00780	Metabolic pathways;Biotin metabolism
gene0337	Chromosome	BA1	yiaC	ebw:BWG_3238	K03826	putative acetyltransferase [EC:2.3.1.-]	-	-	-	-
gene0338	Chromosome	BA1	tag	ebw:BWG_3237	K01246	DNA-3-methyladenine glycosylase I [EC:3.2.2.20]	3.2.2.20	Hydrolases;Glycosylases;Hydrolysing N-glycosyl compounds;alkylated-DNA glycohydrolase (releasing methyladenine and methylguanine)	ko03410	Base excision repair
gene0339	Chromosome	BA1	apeE	ege:EM595_3420	K12686	outer membrane lipase/esterase	-	-	-	-
gene0340	Chromosome	BA1	oxlT	esl:O3K_01125	K08177	MFS transporter, OFA family, oxalate/formate antiporter	-	-	-	-
gene0341	Chromosome	BA1	oxlT	ebw:BWG_3235	K08177	MFS transporter, OFA family, oxalate/formate antiporter	-	-	-	-
gene0342	Chromosome	BA1	eptB	eab:ECABU_c39880	K12975	KDO II ethanolaminephosphotransferase [EC:2.7.8.42]	2.7.8.42	Transferases;Transferring phosphorus-containing groups;Transferases for other substituted phosphate groups;diacylphosphatidylethanolamine:alpha-D-Kdo-(2->4)-alpha-D-Kdo-(2->6)-lipid-A 7''-phosphoethanolaminetransferase	ko00540;ko01503	Lipopolysaccharide biosynthesis;Cationic antimicrobial peptide (CAMP) resistance
gene0343	Chromosome	BA1	eptB	edj:ECDH1ME8569_3425	K12975	KDO II ethanolaminephosphotransferase [EC:2.7.8.42]	2.7.8.42	Transferases;Transferring phosphorus-containing groups;Transferases for other substituted phosphate groups;diacylphosphatidylethanolamine:alpha-D-Kdo-(2->4)-alpha-D-Kdo-(2->6)-lipid-A 7''-phosphoethanolaminetransferase	ko00540;ko01503	Lipopolysaccharide biosynthesis;Cationic antimicrobial peptide (CAMP) resistance
gene0345	Chromosome	BA1	dppA	eab:ECABU_c39860	K12368	dipeptide transport system substrate-binding protein	-	-	ko02010;ko02030	ABC transporters;Bacterial chemotaxis
gene0346	Chromosome	BA1	dppA	ebd:ECBD_0192	K12368	dipeptide transport system substrate-binding protein	-	-	ko02010;ko02030	ABC transporters;Bacterial chemotaxis
gene2933	Chromosome	BA1	dppA	koe:A225_2803	K12368	dipeptide transport system substrate-binding protein	-	-	ko02010;ko02030	ABC transporters;Bacterial chemotaxis
gene0347	Chromosome	BA1	dppB	eab:ECABU_c39850	K12369	dipeptide transport system permease protein	-	-	ko02010	ABC transporters
gene0348	Chromosome	BA1	dppC	ebd:ECBD_0194	K12370	dipeptide transport system permease protein	-	-	ko02010	ABC transporters
gene0349	Chromosome	BA1	dppD	ebd:ECBD_0195	K12371	dipeptide transport system ATP-binding protein	-	-	ko02010	ABC transporters
gene0350	Chromosome	BA1	dppF	ebd:ECBD_0196	K12372	dipeptide transport system ATP-binding protein	-	-	ko02010	ABC transporters
gene0351	Chromosome	BA1	yhjV	ebd:ECBD_0197	K26603	inner membrane transport protein	-	-	-	-
gene0352	Chromosome	BA1	ldrA_B_C_D	ebd:ECBD_0200	K18862	small toxic polypeptide LdrA/B/C/D	-	-	-	-
gene3179	Chromosome	BA1	ldrA_B_C_D	ebw:BWG_1041	K18862	small toxic polypeptide LdrA/B/C/D	-	-	-	-
gene3181	Chromosome	BA1	ldrA_B_C_D	ebw:BWG_1041	K18862	small toxic polypeptide LdrA/B/C/D	-	-	-	-
gene3180	Chromosome	BA1	ldrA_B_C_D	ebd:ECBD_2404	K18862	small toxic polypeptide LdrA/B/C/D	-	-	-	-
gene0359	Chromosome	BA1	bcsA	eab:ECABU_c39720	K00694	cellulose synthase (UDP-forming) [EC:2.4.1.12]	2.4.1.12	Transferases;Glycosyltransferases;Hexosyltransferases;UDP-alpha-D-glucose:(1->4)-beta-D-glucan 4-beta-D-glucosyltransferase (configuration-inverting)	ko01100;ko02026;ko00500	Metabolic pathways;Biofilm formation - Escherichia coli;Starch and sucrose metabolism
gene0360	Chromosome	BA1	bcsA	ebd:ECBD_0206	K00694	cellulose synthase (UDP-forming) [EC:2.4.1.12]	2.4.1.12	Transferases;Glycosyltransferases;Hexosyltransferases;UDP-alpha-D-glucose:(1->4)-beta-D-glucan 4-beta-D-glucosyltransferase (configuration-inverting)	ko01100;ko02026;ko00500	Metabolic pathways;Biofilm formation - Escherichia coli;Starch and sucrose metabolism
gene0361	Chromosome	BA1	bcsB	ecl:EcolC_0185	K20541	cellulose synthase operon protein B	-	-	-	-
gene0362	Chromosome	BA1	bcsZ	ebw:BWG_3220	K20542	endoglucanase [EC:3.2.1.4]	3.2.1.4	Hydrolases;Glycosylases;Glycosidases, i.e. enzymes that hydrolyse O- and S-glycosyl compounds;4-beta-D-glucan 4-glucanohydrolase	-	-
gene0363	Chromosome	BA1	bcsC	ecd:ECDH10B_3707	K20543	cellulose synthase operon protein C	-	-	-	-
gene0364	Chromosome	BA1	-	ebd:ECBD_0210	K26149	c-di-GMP phosphodiesterase [EC:3.1.4.52]	3.1.4.52	Hydrolases;Acting on ester bonds;Phosphoric-diester hydrolases;cyclic bis(3'->5')diguanylate 3'-guanylylhydrolase	-	-
gene0365	Chromosome	BA1	-	ebd:ECBD_0210	K26149	c-di-GMP phosphodiesterase [EC:3.1.4.52]	3.1.4.52	Hydrolases;Acting on ester bonds;Phosphoric-diester hydrolases;cyclic bis(3'->5')diguanylate 3'-guanylylhydrolase	-	-
gene1641	Chromosome	BA1	-	eun:UMNK88_3101	K26149	c-di-GMP phosphodiesterase [EC:3.1.4.52]	3.1.4.52	Hydrolases;Acting on ester bonds;Phosphoric-diester hydrolases;cyclic bis(3'->5')diguanylate 3'-guanylylhydrolase	-	-
gene1642	Chromosome	BA1	-	eck:EC55989_2788	K26149	c-di-GMP phosphodiesterase [EC:3.1.4.52]	3.1.4.52	Hydrolases;Acting on ester bonds;Phosphoric-diester hydrolases;cyclic bis(3'->5')diguanylate 3'-guanylylhydrolase	-	-
gene1758	Chromosome	BA1	-	eum:ECUMN_2723	K26149	c-di-GMP phosphodiesterase [EC:3.1.4.52]	3.1.4.52	Hydrolases;Acting on ester bonds;Phosphoric-diester hydrolases;cyclic bis(3'->5')diguanylate 3'-guanylylhydrolase	-	-
gene1759	Chromosome	BA1	-	sfn:SFy_3490	K26149	c-di-GMP phosphodiesterase [EC:3.1.4.52]	3.1.4.52	Hydrolases;Acting on ester bonds;Phosphoric-diester hydrolases;cyclic bis(3'->5')diguanylate 3'-guanylylhydrolase	-	-
gene0366	Chromosome	BA1	dctA	eab:ECABU_c39670	K11103	aerobic C4-dicarboxylate transport protein	-	-	ko02020	Two-component system
gene0367	Chromosome	BA1	pqqL	ebi:EbC_43870	K07263	zinc protease [EC:3.4.24.-]	-	-	-	-
gene0368	Chromosome	BA1	pqqL	ebi:EbC_43870	K07263	zinc protease [EC:3.4.24.-]	-	-	-	-
gene2855	Chromosome	BA1	pqqL	elh:ETEC_1564	K07263	zinc protease [EC:3.4.24.-]	-	-	-	-
gene0369	Chromosome	BA1	kdgK	ecd:ECDH10B_3703	K00874	2-dehydro-3-deoxygluconokinase [EC:2.7.1.45]	2.7.1.45	Transferases;Transferring phosphorus-containing groups;Phosphotransferases with an alcohol group as acceptor;ATP:2-dehydro-3-deoxy-D-gluconate 6-phosphotransferase	ko01200;ko01100;ko01120;ko00030	Carbon metabolism;Metabolic pathways;Microbial metabolism in diverse environments;Pentose phosphate pathway
gene0370	Chromosome	BA1	pdeH	ebd:ECBD_0214	K21086	c-di-GMP phosphodiesterase [EC:3.1.4.52]	3.1.4.52	Hydrolases;Acting on ester bonds;Phosphoric-diester hydrolases;cyclic bis(3'->5')diguanylate 3'-guanylylhydrolase	ko02026	Biofilm formation - Escherichia coli
gene0371	Chromosome	BA1	yhjG	ebl:ECD_03372	K07290	AsmA family protein	-	-	-	-
gene0372	Chromosome	BA1	yhjG	ebl:ECD_03372	K07290	AsmA family protein	-	-	-	-
gene0373	Chromosome	BA1	shiA	sacg:FDZ84_35525	K08172	MFS transporter, MHS family, shikimate and dehydroshikimate transport protein	-	-	-	-
gene2281	Chromosome	BA1	shiA	ecm:EcSMS35_1144	K08172	MFS transporter, MHS family, shikimate and dehydroshikimate transport protein	-	-	-	-
gene0374	Chromosome	BA1	-	ebd:ECBD_0217	K07058	membrane protein	-	-	-	-
gene5475	Chromosome	BA1	-	eab:ECABU_c43880	K07058	membrane protein	-	-	-	-
gene0375	Chromosome	BA1	bpeT	sclo:SCLO_1021590	K18900	LysR family transcriptional regulator, regulator for bpeEF and oprC	-	-	-	-
gene4552	Chromosome	BA1	bpeT	plal:FXN65_13365	K18900	LysR family transcriptional regulator, regulator for bpeEF and oprC	-	-	-	-
gene0376	Chromosome	BA1	narL	poz:I0K15_05920	K07684	two-component system, NarL family, nitrate/nitrite response regulator NarL	-	-	ko02020	Two-component system
gene3172	Chromosome	BA1	narL	ebd:ECBD_2398	K07684	two-component system, NarL family, nitrate/nitrite response regulator NarL	-	-	ko02020	Two-component system
gene0377	Chromosome	BA1	treA	ebw:BWG_3208	K01194	alpha,alpha-trehalase [EC:3.2.1.28]	3.2.1.28	Hydrolases;Glycosylases;Glycosidases, i.e. enzymes that hydrolyse O- and S-glycosyl compounds;alpha,alpha-trehalose glucohydrolase	ko01100;ko01110;ko00500	Metabolic pathways;Biosynthesis of secondary metabolites;Starch and sucrose metabolism
gene0378	Chromosome	BA1	treA	eab:ECABU_c39580	K01194	alpha,alpha-trehalase [EC:3.2.1.28]	3.2.1.28	Hydrolases;Glycosylases;Glycosidases, i.e. enzymes that hydrolyse O- and S-glycosyl compounds;alpha,alpha-trehalose glucohydrolase	ko01100;ko01110;ko00500	Metabolic pathways;Biosynthesis of secondary metabolites;Starch and sucrose metabolism
gene3205	Chromosome	BA1	treA	elp:P12B_c1938	K01194	alpha,alpha-trehalase [EC:3.2.1.28]	3.2.1.28	Hydrolases;Glycosylases;Glycosidases, i.e. enzymes that hydrolyse O- and S-glycosyl compounds;alpha,alpha-trehalose glucohydrolase	ko01100;ko01110;ko00500	Metabolic pathways;Biosynthesis of secondary metabolites;Starch and sucrose metabolism
gene0379	Chromosome	BA1	-	sbc:SbBS512_E3921	K00428	cytochrome c peroxidase [EC:1.11.1.5]	1.11.1.5	Oxidoreductases;Acting on a peroxide as acceptor;Peroxidases;ferrocytochrome-c:hydrogen-peroxide oxidoreductase	-	-
gene0380	Chromosome	BA1	-	ebd:ECBD_0221	K00428	cytochrome c peroxidase [EC:1.11.1.5]	1.11.1.5	Oxidoreductases;Acting on a peroxide as acceptor;Peroxidases;ferrocytochrome-c:hydrogen-peroxide oxidoreductase	-	-
gene0381	Chromosome	BA1	gadB	eab:ECABU_c39560	K01580	glutamate decarboxylase [EC:4.1.1.15]	4.1.1.15	Lyases;Carbon-carbon lyases;Carboxy-lyases;L-glutamate 1-carboxy-lyase (4-aminobutanoate-forming)	ko01120;ko00430;ko01100;ko00410;ko00250;ko04727;ko01110;ko02024;ko00650;ko04940	Microbial metabolism in diverse environments;Taurine and hypotaurine metabolism;Metabolic pathways;beta-Alanine metabolism;Alanine, aspartate and glutamate metabolism;GABAergic synapse;Biosynthesis of secondary metabolites;Quorum sensing;Butanoate metabolism;Type I diabetes mellitus
gene2856	Chromosome	BA1	gadB	ebd:ECBD_2146	K01580	glutamate decarboxylase [EC:4.1.1.15]	4.1.1.15	Lyases;Carbon-carbon lyases;Carboxy-lyases;L-glutamate 1-carboxy-lyase (4-aminobutanoate-forming)	ko01120;ko00430;ko01100;ko00410;ko00250;ko04727;ko01110;ko02024;ko00650;ko04940	Microbial metabolism in diverse environments;Taurine and hypotaurine metabolism;Metabolic pathways;beta-Alanine metabolism;Alanine, aspartate and glutamate metabolism;GABAergic synapse;Biosynthesis of secondary metabolites;Quorum sensing;Butanoate metabolism;Type I diabetes mellitus
gene0382	Chromosome	BA1	gadX	ebd:ECBD_0224	K21905	AraC family transcriptional regulator, glutamate-dependent acid resistance regulator	-	-	-	-
gene0383	Chromosome	BA1	gadW	ebd:ECBD_0225	K21906	AraC family transcriptional regulator, glutamate-dependent acid resistance regulator	-	-	-	-
gene2849	Chromosome	BA1	gadW	ecq:ECED1_4193	K21906	AraC family transcriptional regulator, glutamate-dependent acid resistance regulator	-	-	-	-
gene0384	Chromosome	BA1	mdtF	ebd:ECBD_0226	K18899	multidrug efflux pump	-	-	-	-
gene0385	Chromosome	BA1	mdtF	sft:NCTC1_03892	K18899	multidrug efflux pump	-	-	-	-
gene0386	Chromosome	BA1	mdtE	ecoo:ECRM13514_4501	K18898	membrane fusion protein, multidrug efflux system	-	-	-	-
gene0387	Chromosome	BA1	mdtE	sfe:SFxv_3866	K18898	membrane fusion protein, multidrug efflux system	-	-	-	-
gene0388	Chromosome	BA1	gadE	ebd:ECBD_0229	K21907	LuxR family transcriptional regulator, glutamate-dependent acid resistance regulator	-	-	-	-
gene0389	Chromosome	BA1	hdeD	ebd:ECBD_0230	K21908	membrane protein HdeD	-	-	-	-
gene0390	Chromosome	BA1	hdeA	eab:ECABU_c39490	K19777	acid stress chaperone HdeA	-	-	-	-
gene0391	Chromosome	BA1	hdeB	ebd:ECBD_0232	K19778	acid stress chaperone HdeB	-	-	-	-
gene0392	Chromosome	BA1	mgtC	ebd:ECBD_0233	K07507	putative Mg2+ transporter-C (MgtC) family protein	-	-	-	-
gene0393	Chromosome	BA1	dctR	ebd:ECBD_0234	K21901	LuxR family transcriptional regulator, dicarboxylate transport regulator	-	-	-	-
gene0394	Chromosome	BA1	slp	eab:ECABU_c39360	K07285	outer membrane lipoprotein	-	-	-	-
gene0395	Chromosome	BA1	slp	eab:ECABU_c39360	K07285	outer membrane lipoprotein	-	-	-	-
gene2510	Chromosome	BA1	slp	eab:ECABU_c20640	K07285	outer membrane lipoprotein	-	-	-	-
gene0397	Chromosome	BA1	arsC	ebd:ECBD_0237	K00537	arsenate reductase (glutaredoxin) [EC:1.20.4.1]	1.20.4.1	Oxidoreductases;Acting on phosphorus or arsenic in donors;With disulfide as acceptor;arsenate:glutathione/glutaredoxin oxidoreductase	-	-
gene1652	Chromosome	BA1	arsC	ebd:ECBD_1193	K00537	arsenate reductase (glutaredoxin) [EC:1.20.4.1]	1.20.4.1	Oxidoreductases;Acting on phosphorus or arsenic in donors;With disulfide as acceptor;arsenate:glutathione/glutaredoxin oxidoreductase	-	-
gene1653	Chromosome	BA1	arsC	eab:ECABU_c27950	K00537	arsenate reductase (glutaredoxin) [EC:1.20.4.1]	1.20.4.1	Oxidoreductases;Acting on phosphorus or arsenic in donors;With disulfide as acceptor;arsenate:glutathione/glutaredoxin oxidoreductase	-	-
gene1684	Chromosome	BA1	arsC	jaj:EKL02_10870	K00537	arsenate reductase (glutaredoxin) [EC:1.20.4.1]	1.20.4.1	Oxidoreductases;Acting on phosphorus or arsenic in donors;With disulfide as acceptor;arsenate:glutathione/glutaredoxin oxidoreductase	-	-
gene0398	Chromosome	BA1	arsB	ebe:B21_03304	K03893	arsenical pump membrane protein	-	-	-	-
gene0399	Chromosome	BA1	arsR	ebd:ECBD_0239	K03892	ArsR family transcriptional regulator, arsenate/arsenite/antimonite-responsive transcriptional repressor	-	-	-	-
pA_gene0135	PlasmidA	BA1	arsR	chel:AL346_18895	K03892	ArsR family transcriptional regulator, arsenate/arsenite/antimonite-responsive transcriptional repressor	-	-	-	-
gene0401	Chromosome	BA1	gor	ebd:ECBD_0241	K00383	glutathione reductase (NADPH) [EC:1.8.1.7]	1.8.1.7	Oxidoreductases;Acting on a sulfur group of donors;With NAD+ or NADP+ as acceptor;glutathione:NADP+ oxidoreductase	ko00480;ko01100;ko05415;ko04918	Glutathione metabolism;Metabolic pathways;Diabetic cardiomyopathy;Thyroid hormone synthesis
gene0402	Chromosome	BA1	rlmJ	ebw:BWG_3188	K07115	23S rRNA (adenine2030-N6)-methyltransferase [EC:2.1.1.266]	2.1.1.266	Transferases;Transferring one-carbon groups;Methyltransferases;S-adenosyl-L-methionine:23S rRNA (adenine2030-N6)-methyltransferase	-	-
gene0403	Chromosome	BA1	rlmJ	ebw:BWG_3188	K07115	23S rRNA (adenine2030-N6)-methyltransferase [EC:2.1.1.266]	2.1.1.266	Transferases;Transferring one-carbon groups;Methyltransferases;S-adenosyl-L-methionine:23S rRNA (adenine2030-N6)-methyltransferase	-	-
gene0404	Chromosome	BA1	prlC	ebw:BWG_3187	K01414	oligopeptidase A [EC:3.4.24.70]	3.4.24.70	Hydrolases;Acting on peptide bonds (peptidases);Metalloendopeptidases;oligopeptidase A	-	-
gene0405	Chromosome	BA1	rsmJ	ebd:ECBD_0244	K15984	16S rRNA (guanine1516-N2)-methyltransferase [EC:2.1.1.242]	2.1.1.242	Transferases;Transferring one-carbon groups;Methyltransferases;S-adenosyl-L-methionine:16S rRNA (guanine1516-N2)-methyltransferase	-	-
gene0406	Chromosome	BA1	-	ebw:BWG_3185	K03305	proton-dependent oligopeptide transporter, POT family	-	-	-	-
gene0407	Chromosome	BA1	-	sdy:SDY_3566	K03305	proton-dependent oligopeptide transporter, POT family	-	-	-	-
gene2719	Chromosome	BA1	-	ebd:ECBD_2009	K03305	proton-dependent oligopeptide transporter, POT family	-	-	-	-
gene3899	Chromosome	BA1	-	ebw:BWG_0568	K03305	proton-dependent oligopeptide transporter, POT family	-	-	-	-
gene3900	Chromosome	BA1	-	sdz:Asd1617_00813	K03305	proton-dependent oligopeptide transporter, POT family	-	-	-	-
gene5163	Chromosome	BA1	-	ebw:BWG_3844	K03305	proton-dependent oligopeptide transporter, POT family	-	-	-	-
gene0408	Chromosome	BA1	uspA	caf:AL524_01790	K06149	universal stress protein A	-	-	-	-
gene0409	Chromosome	BA1	uspB	eab:ECABU_c39260	K06144	universal stress protein B	-	-	-	-
gene0410	Chromosome	BA1	pit	eab:ECABU_c39250	K16322	low-affinity inorganic phosphate transporter	-	-	-	-
gene1018	Chromosome	BA1	pit	ema:C1192_20575	K16322	low-affinity inorganic phosphate transporter	-	-	-	-
gene1019	Chromosome	BA1	pit	ebd:ECBD_0751	K16322	low-affinity inorganic phosphate transporter	-	-	-	-
gene0417	Chromosome	BA1	-	ebd:ECBD_0253	K01993	HlyD family secretion protein	-	-	-	-
gene0418	Chromosome	BA1	rbbA	ebd:ECBD_0254	K13926	ribosome-dependent ATPase	-	-	-	-
gene0419	Chromosome	BA1	rbbA	ssn:SSON_3722	K13926	ribosome-dependent ATPase	-	-	-	-
gene0420	Chromosome	BA1	-	ebd:ECBD_0255	K01992	ABC-2 type transport system permease protein	-	-	-	-
gene4655	Chromosome	BA1	-	elo:EC042_0127	K01992	ABC-2 type transport system permease protein	-	-	-	-
gene4656	Chromosome	BA1	-	elo:EC042_0127	K01992	ABC-2 type transport system permease protein	-	-	-	-
gene0428	Chromosome	BA1	nikR	eab:ECABU_c39110	K07722	CopG family transcriptional regulator, nickel-responsive regulator	-	-	-	-
gene0429	Chromosome	BA1	nikR	psgc:G163CM_43210	K07722	CopG family transcriptional regulator, nickel-responsive regulator	-	-	-	-
gene0430	Chromosome	BA1	nikE	ebw:BWG_3171	K10824	nickel transport system ATP-binding protein [EC:7.2.2.11]	7.2.2.11	Translocases;Catalysing the translocation of inorganic cations;Linked to the hydrolysis of a nucleoside triphosphate;ATP phosphohydrolase (ABC-type, Ni2+-importing)	ko02010	ABC transporters
gene0431	Chromosome	BA1	nikD	ebw:BWG_3170	K15587	nickel transport system ATP-binding protein [EC:7.2.2.11]	7.2.2.11	Translocases;Catalysing the translocation of inorganic cations;Linked to the hydrolysis of a nucleoside triphosphate;ATP phosphohydrolase (ABC-type, Ni2+-importing)	ko02010	ABC transporters
gene0432	Chromosome	BA1	nikC	ebd:ECBD_0263	K15586	nickel transport system permease protein	-	-	ko02010	ABC transporters
gene0433	Chromosome	BA1	nikB	ebd:ECBD_0264	K15585	nickel transport system permease protein	-	-	ko02010	ABC transporters
gene0434	Chromosome	BA1	nikA	ebw:BWG_3167	K15584	nickel transport system substrate-binding protein	-	-	ko02010	ABC transporters
gene0435	Chromosome	BA1	acpT	ecd:ECDH10B_3649	K06133	4'-phosphopantetheinyl transferase [EC:2.7.8.-]	-	-	ko01100;ko00770	Metabolic pathways;Pantothenate and CoA biosynthesis
gene0436	Chromosome	BA1	acpT	ebd:ECBD_0266	K06133	4'-phosphopantetheinyl transferase [EC:2.7.8.-]	-	-	ko01100;ko00770	Metabolic pathways;Pantothenate and CoA biosynthesis
gene0437	Chromosome	BA1	tqsA	suri:J0X03_14500	K11744	AI-2 transport protein TqsA	-	-	-	-
gene0438	Chromosome	BA1	tqsA	hav:AT03_12800	K11744	AI-2 transport protein TqsA	-	-	-	-
gene2768	Chromosome	BA1	tqsA	eab:ECABU_c17970	K11744	AI-2 transport protein TqsA	-	-	-	-
gene2769	Chromosome	BA1	tqsA	ebd:ECBD_2045	K11744	AI-2 transport protein TqsA	-	-	-	-
gene0442	Chromosome	BA1	yhhQ	ebd:ECBD_0270	K09125	queuosine precursor transporter	-	-	-	-
gene0443	Chromosome	BA1	zntA	ebd:ECBD_0272	K01534	Zn2+/Cd2+-exporting ATPase [EC:7.2.2.12 7.2.2.21]	7.2.2.21;7.2.2.12	Translocases;Catalysing the translocation of inorganic cations;Linked to the hydrolysis of a nucleoside triphosphate;ATP phosphohydrolase (Cd2+-exporting)|Translocases;Catalysing the translocation of inorganic cations;Linked to the hydrolysis of a nucleoside triphosphate;ATP phosphohydrolase (P-type, Zn2+-exporting)	-	-
gene0446	Chromosome	BA1	yhhL	ebd:ECBD_0275	K08993	putative membrane protein	-	-	-	-
gene0447	Chromosome	BA1	rsmD	eab:ECABU_c38950	K08316	16S rRNA (guanine966-N2)-methyltransferase [EC:2.1.1.171]	2.1.1.171	Transferases;Transferring one-carbon groups;Methyltransferases;S-adenosyl-L-methionine:16S rRNA (guanine966-N2)-methyltransferase	-	-
gene0448	Chromosome	BA1	ftsY	ebd:ECBD_0277	K03110	fused signal recognition particle receptor	-	-	ko02024;ko03070;ko03060	Quorum sensing;Bacterial secretion system;Protein export
gene0449	Chromosome	BA1	ftsE	eab:ECABU_c38930	K09812	cell division transport system ATP-binding protein	-	-	ko02010	ABC transporters
gene0450	Chromosome	BA1	ftsX	eab:ECABU_c38920	K09811	cell division transport system permease protein	-	-	ko02010	ABC transporters
gene0451	Chromosome	BA1	rpoH	eab:ECABU_c38910	K03089	RNA polymerase sigma-32 factor	-	-	-	-
gene0452	Chromosome	BA1	livK	eab:ECABU_c38900	K01999	branched-chain amino acid transport system substrate-binding protein	-	-	ko02010;ko02024	ABC transporters;Quorum sensing
gene0454	Chromosome	BA1	livK	ebd:ECBD_0283	K01999	branched-chain amino acid transport system substrate-binding protein	-	-	ko02010;ko02024	ABC transporters;Quorum sensing
gene0455	Chromosome	BA1	livH	eal:EAKF1_ch2506	K01997	branched-chain amino acid transport system permease protein	-	-	ko02024;ko02010	Quorum sensing;ABC transporters
gene0456	Chromosome	BA1	livM	ebd:ECBD_0285	K01998	branched-chain amino acid transport system permease protein	-	-	ko02010;ko02024	ABC transporters;Quorum sensing
gene0457	Chromosome	BA1	livG	ebd:ECBD_0286	K01995	branched-chain amino acid transport system ATP-binding protein	-	-	ko02024;ko02010	Quorum sensing;ABC transporters
gene0458	Chromosome	BA1	livF	ebd:ECBD_0287	K01996	branched-chain amino acid transport system ATP-binding protein	-	-	ko02010;ko02024	ABC transporters;Quorum sensing
gene0459	Chromosome	BA1	ugpB	ebe:B21_03255	K05813	sn-glycerol 3-phosphate transport system substrate-binding protein	-	-	ko02010	ABC transporters
gene0460	Chromosome	BA1	ugpA	ebe:B21_03254	K05814	sn-glycerol 3-phosphate transport system permease protein	-	-	ko02010	ABC transporters
gene0461	Chromosome	BA1	ugpE	ebe:B21_03253	K05815	sn-glycerol 3-phosphate transport system permease protein	-	-	ko02010	ABC transporters
gene0462	Chromosome	BA1	ugpC	ebe:B21_03252	K05816	sn-glycerol 3-phosphate transport system ATP-binding protein [EC:7.6.2.10]	7.6.2.10	Translocases;Catalysing the translocation of other compounds;Linked to the hydrolysis of a nucleoside triphosphate;ATP phosphohydrolase (ABC-type, sn-glycerol 3-phosphate-importing)	ko02010	ABC transporters
gene0463	Chromosome	BA1	glpQ	ebd:ECBD_0292	K01126	glycerophosphoryl diester phosphodiesterase [EC:3.1.4.46]	3.1.4.46	Hydrolases;Acting on ester bonds;Phosphoric-diester hydrolases;glycerophosphodiester glycerophosphohydrolase	ko00564	Glycerophospholipid metabolism
gene1953	Chromosome	BA1	glpQ	ecm:EcSMS35_2391	K01126	glycerophosphoryl diester phosphodiesterase [EC:3.1.4.46]	3.1.4.46	Hydrolases;Acting on ester bonds;Phosphoric-diester hydrolases;glycerophosphodiester glycerophosphohydrolase	ko00564	Glycerophospholipid metabolism
gene0466	Chromosome	BA1	ggt	ebw:BWG_3138	K00681	gamma-glutamyltranspeptidase / glutathione hydrolase [EC:2.3.2.2 3.4.19.13]	2.3.2.2;3.4.19.13	Transferases;Acyltransferases;Aminoacyltransferases;(5-L-glutamyl)-peptide:amino-acid 5-glutamyltransferase|Hydrolases;Acting on peptide bonds (peptidases);Omega peptidases;glutathione gamma-glutamate hydrolase	ko00460;ko01100;ko00480;ko00430	Cyanoamino acid metabolism;Metabolic pathways;Glutathione metabolism;Taurine and hypotaurine metabolism
gene0470	Chromosome	BA1	-	ebd:ECBD_0300	K06887	uncharacterized protein	-	-	-	-
gene4538	Chromosome	BA1	-	ecoa:APECO78_04510	K06887	uncharacterized protein	-	-	-	-
gene0471	Chromosome	BA1	aaaT	sfn:SFy_4928	K03825	L-phenylalanine/L-methionine N-acetyltransferase [EC:2.3.1.53 2.3.1.-]	2.3.1.53	Transferases;Acyltransferases;Transferring groups other than aminoacyl groups;acetyl-CoA:L-phenylalanine N-acetyltransferase	ko00360;ko01100	Phenylalanine metabolism;Metabolic pathways
gene0472	Chromosome	BA1	aaaT	ebe:B21_03245	K03825	L-phenylalanine/L-methionine N-acetyltransferase [EC:2.3.1.53 2.3.1.-]	2.3.1.53	Transferases;Acyltransferases;Transferring groups other than aminoacyl groups;acetyl-CoA:L-phenylalanine N-acetyltransferase	ko00360;ko01100	Phenylalanine metabolism;Metabolic pathways
gene0473	Chromosome	BA1	iolW	eol:Emtol_3117	K16044	scyllo-inositol 2-dehydrogenase (NADP+) [EC:1.1.1.371]	1.1.1.371	Oxidoreductases;Acting on the CH-OH group of donors;With NAD+ or NADP+ as acceptor;scyllo-inositol:NADP+ 2-oxidoreductase	ko01100;ko01120;ko00562	Metabolic pathways;Microbial metabolism in diverse environments;Inositol phosphate metabolism
gene2731	Chromosome	BA1	iolW	pay:PAU_02122	K16044	scyllo-inositol 2-dehydrogenase (NADP+) [EC:1.1.1.371]	1.1.1.371	Oxidoreductases;Acting on the CH-OH group of donors;With NAD+ or NADP+ as acceptor;scyllo-inositol:NADP+ 2-oxidoreductase	ko01100;ko01120;ko00562	Metabolic pathways;Microbial metabolism in diverse environments;Inositol phosphate metabolism
gene0474	Chromosome	BA1	-	ebe:B21_03243	K06911	quercetin 2,3-dioxygenase [EC:1.13.11.24]	1.13.11.24	Oxidoreductases;Acting on single donors with incorporation of molecular oxygen (oxygenases);With incorporation of two atoms of oxygen;quercetin:oxygen 2,3-oxidoreductase (ring-opening)	-	-
gene0870	Chromosome	BA1	-	paew:KIH87_05710	K06911	quercetin 2,3-dioxygenase [EC:1.13.11.24]	1.13.11.24	Oxidoreductases;Acting on single donors with incorporation of molecular oxygen (oxygenases);With incorporation of two atoms of oxygen;quercetin:oxygen 2,3-oxidoreductase (ring-opening)	-	-
gene0475	Chromosome	BA1	gntR	eab:ECABU_c38690	K06145	LacI family transcriptional regulator, gluconate utilization system Gnt-I transcriptional repressor	-	-	-	-
gene0476	Chromosome	BA1	idnK	ebe:B21_03241	K00851	gluconokinase [EC:2.7.1.12]	2.7.1.12	Transferases;Transferring phosphorus-containing groups;Phosphotransferases with an alcohol group as acceptor;ATP:D-gluconate 6-phosphotransferase	ko01120;ko01110;ko00030;ko01200;ko01100	Microbial metabolism in diverse environments;Biosynthesis of secondary metabolites;Pentose phosphate pathway;Carbon metabolism;Metabolic pathways
gene0477	Chromosome	BA1	gntU	ebl:ECD_03287	K06156	Gnt-I system low-affinity gluconate transporter	-	-	-	-
gene0478	Chromosome	BA1	marC	alr:DS731_02925	K05595	multiple antibiotic resistance protein	-	-	-	-
gene2811	Chromosome	BA1	marC	ebe:B21_01497	K05595	multiple antibiotic resistance protein	-	-	-	-
gene3142	Chromosome	BA1	marC	sec:SCH_1743	K05595	multiple antibiotic resistance protein	-	-	-	-
gene0479	Chromosome	BA1	asd	ebd:ECBD_0309	K00133	aspartate-semialdehyde dehydrogenase [EC:1.2.1.11]	1.2.1.11	Oxidoreductases;Acting on the aldehyde or oxo group of donors;With NAD+ or NADP+ as acceptor;L-aspartate-4-semialdehyde:NADP+ oxidoreductase (phosphorylating)	ko01100;ko00270;ko00260;ko00300;ko01120;ko01230;ko00261;ko01210;ko01110	Metabolic pathways;Cysteine and methionine metabolism;Glycine, serine and threonine metabolism;Lysine biosynthesis;Microbial metabolism in diverse environments;Biosynthesis of amino acids;Monobactam biosynthesis;2-Oxocarboxylic acid metabolism;Biosynthesis of secondary metabolites
gene1859	Chromosome	BA1	asd	vtu:IX91_04575	K00133	aspartate-semialdehyde dehydrogenase [EC:1.2.1.11]	1.2.1.11	Oxidoreductases;Acting on the aldehyde or oxo group of donors;With NAD+ or NADP+ as acceptor;L-aspartate-4-semialdehyde:NADP+ oxidoreductase (phosphorylating)	ko01100;ko00270;ko00260;ko00300;ko01120;ko01230;ko00261;ko01210;ko01110	Metabolic pathways;Cysteine and methionine metabolism;Glycine, serine and threonine metabolism;Lysine biosynthesis;Microbial metabolism in diverse environments;Biosynthesis of amino acids;Monobactam biosynthesis;2-Oxocarboxylic acid metabolism;Biosynthesis of secondary metabolites
gene0480	Chromosome	BA1	glgB	eab:ECABU_c38610	K00700	1,4-alpha-glucan branching enzyme [EC:2.4.1.18]	2.4.1.18	Transferases;Glycosyltransferases;Hexosyltransferases;(1->4)-alpha-D-glucan:(1->4)-alpha-D-glucan 6-alpha-D-[(1->4)-alpha-D-glucano]-transferase	ko00500;ko01110;ko01100	Starch and sucrose metabolism;Biosynthesis of secondary metabolites;Metabolic pathways
gene0481	Chromosome	BA1	glgB	ebd:ECBD_0310	K00700	1,4-alpha-glucan branching enzyme [EC:2.4.1.18]	2.4.1.18	Transferases;Glycosyltransferases;Hexosyltransferases;(1->4)-alpha-D-glucan:(1->4)-alpha-D-glucan 6-alpha-D-[(1->4)-alpha-D-glucano]-transferase	ko00500;ko01110;ko01100	Starch and sucrose metabolism;Biosynthesis of secondary metabolites;Metabolic pathways
gene0482	Chromosome	BA1	glgX	ebd:ECBD_0311	K02438	glycogen debranching enzyme [EC:3.2.1.196]	3.2.1.196	Hydrolases;Glycosylases;Glycosidases, i.e. enzymes that hydrolyse O- and S-glycosyl compounds;glycogen phosphorylase-limit dextrin maltotetraose-hydrolase	ko00500;ko01100	Starch and sucrose metabolism;Metabolic pathways
gene0483	Chromosome	BA1	glgX	ebd:ECBD_0311	K02438	glycogen debranching enzyme [EC:3.2.1.196]	3.2.1.196	Hydrolases;Glycosylases;Glycosidases, i.e. enzymes that hydrolyse O- and S-glycosyl compounds;glycogen phosphorylase-limit dextrin maltotetraose-hydrolase	ko00500;ko01100	Starch and sucrose metabolism;Metabolic pathways
gene0484	Chromosome	BA1	glgC	eab:ECABU_c38590	K00975	glucose-1-phosphate adenylyltransferase [EC:2.7.7.27]	2.7.7.27	Transferases;Transferring phosphorus-containing groups;Nucleotidyltransferases;ATP:alpha-D-glucose-1-phosphate adenylyltransferase	ko00520;ko01110;ko00500;ko01100;ko01250;ko02026	Amino sugar and nucleotide sugar metabolism;Biosynthesis of secondary metabolites;Starch and sucrose metabolism;Metabolic pathways;Biosynthesis of nucleotide sugars;Biofilm formation - Escherichia coli
gene0485	Chromosome	BA1	glgA	eab:ECABU_c38580	K00703	starch synthase [EC:2.4.1.21]	2.4.1.21	Transferases;Glycosyltransferases;Hexosyltransferases;ADP-alpha-D-glucose:(1->4)-alpha-D-glucan 4-alpha-D-glucosyltransferase	ko01110;ko00500;ko02026;ko01100	Biosynthesis of secondary metabolites;Starch and sucrose metabolism;Biofilm formation - Escherichia coli;Metabolic pathways
gene0486	Chromosome	BA1	glgP	ebd:ECBD_0314	K00688	glycogen phosphorylase [EC:2.4.1.1]	2.4.1.1	Transferases;Glycosyltransferases;Hexosyltransferases;(1->4)-alpha-D-glucan:phosphate alpha-D-glucosyltransferase	ko00500;ko04922;ko01100;ko04910;ko01110;ko04217;ko04931;ko02026	Starch and sucrose metabolism;Glucagon signaling pathway;Metabolic pathways;Insulin signaling pathway;Biosynthesis of secondary metabolites;Necroptosis;Insulin resistance;Biofilm formation - Escherichia coli
gene0499	Chromosome	BA1	glgP	ebw:BWG_3111	K00688	glycogen phosphorylase [EC:2.4.1.1]	2.4.1.1	Transferases;Glycosyltransferases;Hexosyltransferases;(1->4)-alpha-D-glucan:phosphate alpha-D-glucosyltransferase	ko00500;ko04922;ko01100;ko04910;ko01110;ko04217;ko04931;ko02026	Starch and sucrose metabolism;Glucagon signaling pathway;Metabolic pathways;Insulin signaling pathway;Biosynthesis of secondary metabolites;Necroptosis;Insulin resistance;Biofilm formation - Escherichia coli
gene0488	Chromosome	BA1	glpA	ebd:ECBD_0316	K00111	glycerol-3-phosphate dehydrogenase [EC:1.1.5.3]	1.1.5.3	Oxidoreductases;Acting on the CH-OH group of donors;With a quinone or similar compound as acceptor;sn-glycerol 3-phosphate:quinone oxidoreductase	ko01110;ko00564	Biosynthesis of secondary metabolites;Glycerophospholipid metabolism
gene1950	Chromosome	BA1	glpA	ect:ECIAI39_2384	K00111	glycerol-3-phosphate dehydrogenase [EC:1.1.5.3]	1.1.5.3	Oxidoreductases;Acting on the CH-OH group of donors;With a quinone or similar compound as acceptor;sn-glycerol 3-phosphate:quinone oxidoreductase	ko01110;ko00564	Biosynthesis of secondary metabolites;Glycerophospholipid metabolism
gene1951	Chromosome	BA1	glpA	ebd:ECBD_1419	K00111	glycerol-3-phosphate dehydrogenase [EC:1.1.5.3]	1.1.5.3	Oxidoreductases;Acting on the CH-OH group of donors;With a quinone or similar compound as acceptor;sn-glycerol 3-phosphate:quinone oxidoreductase	ko01110;ko00564	Biosynthesis of secondary metabolites;Glycerophospholipid metabolism
gene0489	Chromosome	BA1	glpE	eab:ECABU_c38450	K02439	thiosulfate sulfurtransferase [EC:2.8.1.1]	2.8.1.1	Transferases;Transferring sulfur-containing groups;Sulfurtransferases;thiosulfate:cyanide sulfurtransferase	ko01100;ko01110;ko00920;ko01120	Metabolic pathways;Biosynthesis of secondary metabolites;Sulfur metabolism;Microbial metabolism in diverse environments
gene0490	Chromosome	BA1	glpG	eab:ECABU_c38440	K02441	rhomboid protease GlpG [EC:3.4.21.105]	3.4.21.105	Hydrolases;Acting on peptide bonds (peptidases);Serine endopeptidases;rhomboid protease	-	-
gene0491	Chromosome	BA1	glpG	sfv:SFV_3431	K02441	rhomboid protease GlpG [EC:3.4.21.105]	3.4.21.105	Hydrolases;Acting on peptide bonds (peptidases);Serine endopeptidases;rhomboid protease	-	-
gene0492	Chromosome	BA1	glpR	ebd:ECBD_0319	K02444	DeoR family transcriptional regulator, glycerol-3-phosphate regulon repressor	-	-	-	-
gene5478	Chromosome	BA1	glpR	hadh:FRZ61_48230	K02444	DeoR family transcriptional regulator, glycerol-3-phosphate regulon repressor	-	-	-	-
gene5479	Chromosome	BA1	glpR	aqs:DKK66_06780	K02444	DeoR family transcriptional regulator, glycerol-3-phosphate regulon repressor	-	-	-	-
gene0493	Chromosome	BA1	rtcR	ebd:ECBD_0320	K14414	transcriptional regulatory protein RtcR	-	-	-	-
gene0494	Chromosome	BA1	rtcR	elh:ETEC_3671	K14414	transcriptional regulatory protein RtcR	-	-	-	-
gene0495	Chromosome	BA1	rtcB	ebd:ECBD_0321	K14415	tRNA-splicing ligase RtcB (3'-phosphate/5'-hydroxy nucleic acid ligase) [EC:6.5.1.8]	6.5.1.8	Ligases;Forming phosphoric-ester bonds;Ligases that form phosphoric-ester bonds (only sub-subclass identified to date);poly(ribonucleotide)-3'-phosphate:5'-hydroxy-poly(ribonucleotide) ligase (GMP-forming)	-	-
gene0496	Chromosome	BA1	rtcB	eab:ECABU_c38410	K14415	tRNA-splicing ligase RtcB (3'-phosphate/5'-hydroxy nucleic acid ligase) [EC:6.5.1.8]	6.5.1.8	Ligases;Forming phosphoric-ester bonds;Ligases that form phosphoric-ester bonds (only sub-subclass identified to date);poly(ribonucleotide)-3'-phosphate:5'-hydroxy-poly(ribonucleotide) ligase (GMP-forming)	-	-
gene0497	Chromosome	BA1	rtcA	ebd:ECBD_0322	K01974	RNA 3'-terminal phosphate cyclase (ATP) [EC:6.5.1.4]	6.5.1.4	Ligases;Forming phosphoric-ester bonds;Ligases that form phosphoric-ester bonds (only sub-subclass identified to date);RNA-3'-phosphate:RNA ligase (cyclizing, AMP-forming)	-	-
gene0498	Chromosome	BA1	malT	ebw:BWG_3112	K03556	LuxR family transcriptional regulator, maltose regulon positive regulatory protein	-	-	-	-
gene0500	Chromosome	BA1	malQ	elh:ETEC_3666	K00705	4-alpha-glucanotransferase [EC:2.4.1.25]	2.4.1.25	Transferases;Glycosyltransferases;Hexosyltransferases;(1->4)-alpha-D-glucan:(1->4)-alpha-D-glucan 4-alpha-D-glycosyltransferase	ko01110;ko00500;ko01100	Biosynthesis of secondary metabolites;Starch and sucrose metabolism;Metabolic pathways
gene0501	Chromosome	BA1	gntT	eab:ECABU_c38360	K06155	Gnt-I system high-affinity gluconate transporter	-	-	-	-
gene0502	Chromosome	BA1	gntT	eab:ECABU_c38360	K06155	Gnt-I system high-affinity gluconate transporter	-	-	-	-
gene0503	Chromosome	BA1	nfuA	eab:ECABU_c38350	K07400	Fe/S biogenesis protein NfuA	-	-	-	-
gene0504	Chromosome	BA1	comFC	chh:A0O34_13295	K02242	competence protein ComFC	-	-	-	-
gene0505	Chromosome	BA1	bioH	eal:EAKF1_ch2552	K02170	pimeloyl-[acyl-carrier protein] methyl ester esterase [EC:3.1.1.85]	3.1.1.85	Hydrolases;Acting on ester bonds;Carboxylic-ester hydrolases;pimeloyl-[acyl-carrier protein] methyl ester hydrolase	ko01100;ko01240;ko00780	Metabolic pathways;Biosynthesis of cofactors;Biotin metabolism
gene0506	Chromosome	BA1	bioH	ebd:ECBD_0333	K02170	pimeloyl-[acyl-carrier protein] methyl ester esterase [EC:3.1.1.85]	3.1.1.85	Hydrolases;Acting on ester bonds;Carboxylic-ester hydrolases;pimeloyl-[acyl-carrier protein] methyl ester hydrolase	ko01100;ko01240;ko00780	Metabolic pathways;Biosynthesis of cofactors;Biotin metabolism
gene0507	Chromosome	BA1	rpnA	ebd:ECBD_0334	K01157	recombination-promoting nuclease RpnA [EC:3.1.21.-]	-	-	-	-
gene0508	Chromosome	BA1	feoC	ebd:ECBD_0335	K07490	ferrous iron transport protein C	-	-	-	-
gene0509	Chromosome	BA1	feoB	ebd:ECBD_0336	K04759	ferrous iron transport protein B	-	-	-	-
gene0510	Chromosome	BA1	feoB	eab:ECABU_c38300	K04759	ferrous iron transport protein B	-	-	-	-
gene0511	Chromosome	BA1	feoA	eab:ECABU_c38290	K04758	ferrous iron transport protein A	-	-	-	-
gene0512	Chromosome	BA1	tex	ecoa:APECO78_20825	K06959	protein Tex	-	-	-	-
gene0513	Chromosome	BA1	greB	ebd:ECBD_0339	K04760	transcription elongation factor GreB	-	-	-	-
gene0514	Chromosome	BA1	ompR	ahn:NCTC12129_00378	K07659	two-component system, OmpR family, phosphate regulon response regulator OmpR	-	-	ko02020;ko02026	Two-component system;Biofilm formation - Escherichia coli
gene0515	Chromosome	BA1	envZ	ebd:ECBD_0341	K07638	two-component system, OmpR family, osmolarity sensor histidine kinase EnvZ [EC:2.7.13.3]	2.7.13.3	Transferases;Transferring phosphorus-containing groups;Protein-histidine kinases;ATP:protein-L-histidine N-phosphotransferase	ko02026;ko02020	Biofilm formation - Escherichia coli;Two-component system
gene0516	Chromosome	BA1	pckA	ebd:ECBD_0342	K01610	phosphoenolpyruvate carboxykinase (ATP) [EC:4.1.1.49]	4.1.1.49	Lyases;Carbon-carbon lyases;Carboxy-lyases;ATP:oxaloacetate carboxy-lyase (transphosphorylating; phosphoenolpyruvate-forming)	ko00020;ko01100;ko01120;ko00620;ko01200;ko00010;ko00710;ko01110	Citrate cycle (TCA cycle);Metabolic pathways;Microbial metabolism in diverse environments;Pyruvate metabolism;Carbon metabolism;Glycolysis / Gluconeogenesis;Carbon fixation in photosynthetic organisms;Biosynthesis of secondary metabolites
gene0518	Chromosome	BA1	hslO	ebd:ECBD_0345	K04083	molecular chaperone Hsp33	-	-	-	-
gene0519	Chromosome	BA1	hslO	ebd:ECBD_0345	K04083	molecular chaperone Hsp33	-	-	-	-
gene0520	Chromosome	BA1	hslR	eab:ECABU_c38180	K04762	ribosome-associated heat shock protein Hsp15	-	-	-	-
gene0521	Chromosome	BA1	yrfG	ebd:ECBD_0347	K20881	GMP/IMP 5'-nucleotidase [EC:3.1.3.-]	-	-	ko01100;ko00230;ko01232	Metabolic pathways;Purine metabolism;Nucleotide metabolism
gene0523	Chromosome	BA1	nudE	ebd:ECBD_0350	K08312	ADP-ribose diphosphatase [EC:3.6.1.-]	-	-	ko00230;ko01100	Purine metabolism;Metabolic pathways
gene0524	Chromosome	BA1	mrcA	ecd:ECDH10B_3571	K05366	penicillin-binding protein 1A [EC:2.4.1.129 3.4.16.4]	3.4.16.4;2.4.1.129	Hydrolases;Acting on peptide bonds (peptidases);Serine-type carboxypeptidases;serine-type D-Ala-D-Ala carboxypeptidase|Transferases;Glycosyltransferases;Hexosyltransferases;[poly-N-acetyl-D-glucosaminyl-(1->4)-(N-acetyl-D-muramoylpentapeptide)]-diphosphoundecaprenol:[N-acetyl-D-glucosaminyl-(1->4)-N-acetyl-D-muramoylpentapeptide]-diphosphoundecaprenol disaccharidetransferase	ko01100;ko01501;ko00550	Metabolic pathways;beta-Lactam resistance;Peptidoglycan biosynthesis
gene0525	Chromosome	BA1	mrcA	eab:ECABU_c38140	K05366	penicillin-binding protein 1A [EC:2.4.1.129 3.4.16.4]	3.4.16.4;2.4.1.129	Hydrolases;Acting on peptide bonds (peptidases);Serine-type carboxypeptidases;serine-type D-Ala-D-Ala carboxypeptidase|Transferases;Glycosyltransferases;Hexosyltransferases;[poly-N-acetyl-D-glucosaminyl-(1->4)-(N-acetyl-D-muramoylpentapeptide)]-diphosphoundecaprenol:[N-acetyl-D-glucosaminyl-(1->4)-N-acetyl-D-muramoylpentapeptide]-diphosphoundecaprenol disaccharidetransferase	ko01100;ko01501;ko00550	Metabolic pathways;beta-Lactam resistance;Peptidoglycan biosynthesis
gene0526	Chromosome	BA1	hofM	ebw:BWG_3086	K12288	pilus assembly protein HofM	-	-	-	-
gene0527	Chromosome	BA1	hofN	ebd:ECBD_0353	K12289	pilus assembly protein HofN	-	-	-	-
gene0528	Chromosome	BA1	hofO	eck:EC55989_3798	K12290	pilus assembly protein HofO	-	-	-	-
gene0529	Chromosome	BA1	hofP	ebw:BWG_3083	K12291	pilus assembly protein HofP	-	-	-	-
gene0530	Chromosome	BA1	hofQ	ebw:BWG_3082	K02507	protein transport protein HofQ	-	-	-	-
gene0531	Chromosome	BA1	hofQ	ekf:KO11_05845	K02507	protein transport protein HofQ	-	-	-	-
gene0532	Chromosome	BA1	aroK	eab:ECABU_c38080	K00891	shikimate kinase [EC:2.7.1.71]	2.7.1.71	Transferases;Transferring phosphorus-containing groups;Phosphotransferases with an alcohol group as acceptor;ATP:shikimate 3-phosphotransferase	ko01230;ko01100;ko00400;ko01110	Biosynthesis of amino acids;Metabolic pathways;Phenylalanine, tyrosine and tryptophan biosynthesis;Biosynthesis of secondary metabolites
gene4294	Chromosome	BA1	aroK	ebd:ECBD_3276	K00891	shikimate kinase [EC:2.7.1.71]	2.7.1.71	Transferases;Transferring phosphorus-containing groups;Phosphotransferases with an alcohol group as acceptor;ATP:shikimate 3-phosphotransferase	ko01230;ko01100;ko00400;ko01110	Biosynthesis of amino acids;Metabolic pathways;Phenylalanine, tyrosine and tryptophan biosynthesis;Biosynthesis of secondary metabolites
gene0533	Chromosome	BA1	aroB	ebw:BWG_3080	K01735	3-dehydroquinate synthase [EC:4.2.3.4]	4.2.3.4	Lyases;Carbon-oxygen lyases;Acting on phosphates;3-deoxy-D-arabino-hept-2-ulosonate-7-phosphate phosphate-lyase (cyclizing; 3-dehydroquinate-forming)	ko01110;ko00400;ko01100;ko01230	Biosynthesis of secondary metabolites;Phenylalanine, tyrosine and tryptophan biosynthesis;Metabolic pathways;Biosynthesis of amino acids
gene0534	Chromosome	BA1	damX	ebw:BWG_3079	K03112	DamX protein	-	-	-	-
gene0535	Chromosome	BA1	rpe	eal:EAKF1_ch2584	K01783	ribulose-phosphate 3-epimerase [EC:5.1.3.1]	5.1.3.1	Isomerases;Racemases and epimerases;Acting on carbohydrates and derivatives;D-ribulose-5-phosphate 3-epimerase	ko01100;ko01120;ko01230;ko01200;ko00040;ko00030;ko00710;ko01110	Metabolic pathways;Microbial metabolism in diverse environments;Biosynthesis of amino acids;Carbon metabolism;Pentose and glucuronate interconversions;Pentose phosphate pathway;Carbon fixation in photosynthetic organisms;Biosynthesis of secondary metabolites
gene0538	Chromosome	BA1	trpS	ebd:ECBD_0363	K01867	tryptophanyl-tRNA synthetase [EC:6.1.1.2]	6.1.1.2	Ligases;Forming carbon-oxygen bonds;Ligases forming aminoacyl-tRNA and related compounds;L-tryptophan:tRNATrp ligase (AMP-forming)	ko00970	Aminoacyl-tRNA biosynthesis
gene0541	Chromosome	BA1	orr	hyf:DTO96_100427	K21898	ornithine racemase [EC:5.1.1.12]	5.1.1.12	Isomerases;Racemases and epimerases;Acting on amino acids and derivatives;ornithine racemase	ko01110;ko00470;ko01100;ko00997	Biosynthesis of secondary metabolites;D-Amino acid metabolism;Metabolic pathways;Biosynthesis of various other secondary metabolites
gene0543	Chromosome	BA1	deoB	ebd:ECBD_0367	K01839	phosphopentomutase [EC:5.4.2.7]	5.4.2.7	Isomerases;Intramolecular transferases;Phosphotransferases (phosphomutases);alpha-D-ribose 1,5-phosphomutase	ko00030;ko00230;ko01100	Pentose phosphate pathway;Purine metabolism;Metabolic pathways
gene4848	Chromosome	BA1	deoB	eab:ECABU_c50180	K01839	phosphopentomutase [EC:5.4.2.7]	5.4.2.7	Isomerases;Intramolecular transferases;Phosphotransferases (phosphomutases);alpha-D-ribose 1,5-phosphomutase	ko00030;ko00230;ko01100	Pentose phosphate pathway;Purine metabolism;Metabolic pathways
gene4849	Chromosome	BA1	deoB	eab:ECABU_c50180	K01839	phosphopentomutase [EC:5.4.2.7]	5.4.2.7	Isomerases;Intramolecular transferases;Phosphotransferases (phosphomutases);alpha-D-ribose 1,5-phosphomutase	ko00030;ko00230;ko01100	Pentose phosphate pathway;Purine metabolism;Metabolic pathways
gene0544	Chromosome	BA1	php	ebe:B21_03183	K07048	phosphotriesterase-related protein	-	-	-	-
gene0547	Chromosome	BA1	frlR	ebd:ECBD_0374	K10711	GntR family transcriptional regulator, frlABCD operon transcriptional regulator	-	-	-	-
gene0548	Chromosome	BA1	frlD	ebd:ECBD_0375	K10710	fructoselysine 6-kinase [EC:2.7.1.218]	2.7.1.218	Transferases;Transferring phosphorus-containing groups;Phosphotransferases with an alcohol group as acceptor;ATP:D-fructosyl-L-lysine 6-phosphotransferase	-	-
gene0549	Chromosome	BA1	frlC	ebd:ECBD_0376	K10709	fructoselysine 3-epimerase [EC:5.1.3.41]	5.1.3.41	Isomerases;Racemases and epimerases;Acting on carbohydrates and derivatives;D-fructosyl-L-lysine 3-epimerase	-	-
gene0550	Chromosome	BA1	frlB	ebd:ECBD_0377	K10708	fructoselysine 6-phosphate deglycase [EC:3.5.-.-]	-	-	-	-
gene0551	Chromosome	BA1	frlA	ecx:EcHS_A3566	K19540	fructoselysine transporter	-	-	-	-
gene0553	Chromosome	BA1	cysG	ebd:ECBD_0380	K02302	uroporphyrin-III C-methyltransferase / precorrin-2 dehydrogenase / sirohydrochlorin ferrochelatase [EC:2.1.1.107 1.3.1.76 4.99.1.4]	2.1.1.107;1.3.1.76;4.99.1.4	Transferases;Transferring one-carbon groups;Methyltransferases;S-adenosyl-L-methionine:uroporphyrinogen-III C-methyltransferase|Oxidoreductases;Acting on the CH-CH group of donors;With NAD+ or NADP+ as acceptor;precorrin-2:NAD+ oxidoreductase|Lyases;Other lyases;Sole sub-subclass for lyases that do not belong in the other subclasses;siroheme ferro-lyase (sirohydrochlorin-forming)	ko01100;ko01120;ko01110;ko01240;ko00860	Metabolic pathways;Microbial metabolism in diverse environments;Biosynthesis of secondary metabolites;Biosynthesis of cofactors;Porphyrin metabolism
gene0554	Chromosome	BA1	nirC	ebd:ECBD_0381	K02598	nitrite transporter	-	-	-	-
gene0555	Chromosome	BA1	nirD	eal:EAKF1_ch2598c	K00363	nitrite reductase (NADH) small subunit [EC:1.7.1.15]	1.7.1.15	Oxidoreductases;Acting on other nitrogenous compounds as donors;With NAD+ or NADP+ as acceptor;ammonia:NAD+ oxidoreductase	ko01120;ko00910;ko01100	Microbial metabolism in diverse environments;Nitrogen metabolism;Metabolic pathways
gene0556	Chromosome	BA1	nirB	ebd:ECBD_0383	K00362	nitrite reductase (NADH) large subunit [EC:1.7.1.15]	1.7.1.15	Oxidoreductases;Acting on other nitrogenous compounds as donors;With NAD+ or NADP+ as acceptor;ammonia:NAD+ oxidoreductase	ko01120;ko00910;ko01100	Microbial metabolism in diverse environments;Nitrogen metabolism;Metabolic pathways
gene0557	Chromosome	BA1	tsgA	eab:ECABU_c37880	K06141	MFS transporter, TsgA protein	-	-	-	-
gene0558	Chromosome	BA1	-	eab:ECABU_c37870	K03767	peptidyl-prolyl cis-trans isomerase A (cyclophilin A) [EC:5.2.1.8]	5.2.1.8	Isomerases;cis-trans-Isomerases;cis-trans Isomerases (only sub-subclass identified to date);peptidylproline cis-trans-isomerase	ko04217;ko03250;ko01503	Necroptosis;Viral life cycle - HIV-1;Cationic antimicrobial peptide (CAMP) resistance
gene0560	Chromosome	BA1	fic	ebw:BWG_3053	K04095	cell filamentation protein, protein adenylyltransferase [EC:2.7.7.108]	2.7.7.108	Transferases;Transferring phosphorus-containing groups;Nucleotidyltransferases;[protein] L-serine/L-threonine/L-tyrosine adenylyltransferase	-	-
gene0561	Chromosome	BA1	pabA	ebe:B21_03163	K01664	para-aminobenzoate synthetase component II [EC:2.6.1.85]	2.6.1.85	Transferases;Transferring nitrogenous groups;Transaminases;chorismate:L-glutamine aminotransferase	ko01240;ko00790	Biosynthesis of cofactors;Folate biosynthesis
gene0562	Chromosome	BA1	argD	ebd:ECBD_0389	K00821	acetylornithine/N-succinyldiaminopimelate aminotransferase [EC:2.6.1.11 2.6.1.17]	2.6.1.11;2.6.1.17	Transferases;Transferring nitrogenous groups;Transaminases;N2-acetyl-L-ornithine:2-oxoglutarate 5-aminotransferase|Transferases;Transferring nitrogenous groups;Transaminases;N-succinyl-L-2,6-diaminoheptanedioate:2-oxoglutarate aminotransferase	ko01120;ko01110;ko01210;ko00300;ko01100;ko01230;ko00220	Microbial metabolism in diverse environments;Biosynthesis of secondary metabolites;2-Oxocarboxylic acid metabolism;Lysine biosynthesis;Metabolic pathways;Biosynthesis of amino acids;Arginine biosynthesis
gene0564	Chromosome	BA1	crp	eab:ECABU_c37810	K10914	CRP/FNR family transcriptional regulator, cyclic AMP receptor protein	-	-	ko05111;ko02025;ko02024;ko02020;ko02026	Biofilm formation - Vibrio cholerae;Biofilm formation - Pseudomonas aeruginosa;Quorum sensing;Two-component system;Biofilm formation - Escherichia coli
gene0565	Chromosome	BA1	yhfA	eab:ECABU_c37800	K07397	putative redox protein	-	-	-	-
gene0566	Chromosome	BA1	prkB	ebd:ECBD_0393	K00855	phosphoribulokinase [EC:2.7.1.19]	2.7.1.19	Transferases;Transferring phosphorus-containing groups;Phosphotransferases with an alcohol group as acceptor;ATP:D-ribulose-5-phosphate 1-phosphotransferase	ko01120;ko00710;ko01200;ko01100	Microbial metabolism in diverse environments;Carbon fixation in photosynthetic organisms;Carbon metabolism;Metabolic pathways
gene0567	Chromosome	BA1	-	eab:ECABU_c37780	K09898	uncharacterized protein	-	-	-	-
gene0568	Chromosome	BA1	-	ebd:ECBD_0395	K07019	uncharacterized protein	-	-	-	-
gene0569	Chromosome	BA1	-	ebd:ECBD_0395	K07019	uncharacterized protein	-	-	-	-
gene0570	Chromosome	BA1	-	ebd:ECBD_0396	K06158	ATP-binding cassette, subfamily F, member 3	-	-	-	-
gene0571	Chromosome	BA1	-	eab:ECABU_c37760	K06158	ATP-binding cassette, subfamily F, member 3	-	-	-	-
gene3764	Chromosome	BA1	-	lfc:LFE_2007	K06158	ATP-binding cassette, subfamily F, member 3	-	-	-	-
gene0572	Chromosome	BA1	kefG	eab:ECABU_c37750	K11748	glutathione-regulated potassium-efflux system ancillary protein KefG	-	-	-	-
gene0573	Chromosome	BA1	kefB	ebw:BWG_3042	K11747	glutathione-regulated potassium-efflux system protein KefB	-	-	-	-
gene0574	Chromosome	BA1	kefB	eal:EAKF1_ch2614	K11747	glutathione-regulated potassium-efflux system protein KefB	-	-	-	-
gene0575	Chromosome	BA1	-	ebd:ECBD_0399	K07070	uncharacterized protein	-	-	-	-
gene0576	Chromosome	BA1	slyD	eab:ECABU_c37720	K03775	FKBP-type peptidyl-prolyl cis-trans isomerase SlyD [EC:5.2.1.8]	5.2.1.8	Isomerases;cis-trans-Isomerases;cis-trans Isomerases (only sub-subclass identified to date);peptidylproline cis-trans-isomerase	-	-
gene0577	Chromosome	BA1	slyX	eab:ECABU_c37700	K03745	SlyX protein	-	-	-	-
gene0578	Chromosome	BA1	fkpA	ebw:BWG_3038	K03772	FKBP-type peptidyl-prolyl cis-trans isomerase FkpA [EC:5.2.1.8]	5.2.1.8	Isomerases;cis-trans-Isomerases;cis-trans Isomerases (only sub-subclass identified to date);peptidylproline cis-trans-isomerase	-	-
gene0581	Chromosome	BA1	tusD	ebw:BWG_3036	K07235	tRNA 2-thiouridine synthesizing protein D [EC:2.8.1.-]	-	-	ko04122	Sulfur relay system
gene0582	Chromosome	BA1	tusC	ebw:BWG_3035	K07236	tRNA 2-thiouridine synthesizing protein C	-	-	ko04122	Sulfur relay system
gene0583	Chromosome	BA1	tusB	ebw:BWG_3034	K07237	tRNA 2-thiouridine synthesizing protein B	-	-	ko04122	Sulfur relay system
gene0584	Chromosome	BA1	rpsL	caf:AL524_00910	K02950	small subunit ribosomal protein S12	-	-	ko03010	Ribosome
gene0585	Chromosome	BA1	rpsG	eab:ECABU_c37630	K02992	small subunit ribosomal protein S7	-	-	ko03010	Ribosome
gene0586	Chromosome	BA1	fusA	ebd:ECBD_0409	K02355	elongation factor G	-	-	-	-
gene0587	Chromosome	BA1	tuf	eun:UMNK88_4820	K02358	elongation factor Tu	-	-	ko04626	Plant-pathogen interaction
gene0588	Chromosome	BA1	tuf	eun:UMNK88_4102	K02358	elongation factor Tu	-	-	ko04626	Plant-pathogen interaction
gene5364	Chromosome	BA1	tuf	ebd:ECBD_4053	K02358	elongation factor Tu	-	-	ko04626	Plant-pathogen interaction
gene0589	Chromosome	BA1	chiA	ebw:BWG_3029	K13381	bifunctional chitinase/lysozyme [EC:3.2.1.14 3.2.1.17]	3.2.1.14;3.2.1.17	Hydrolases;Glycosylases;Glycosidases, i.e. enzymes that hydrolyse O- and S-glycosyl compounds;(1->4)-2-acetamido-2-deoxy-beta-D-glucan glycanohydrolase|Hydrolases;Glycosylases;Glycosidases, i.e. enzymes that hydrolyse O- and S-glycosyl compounds;peptidoglycan N-acetylmuramoylhydrolase	ko01100;ko00520	Metabolic pathways;Amino sugar and nucleotide sugar metabolism
gene0590	Chromosome	BA1	chiA	ebd:ECBD_0412	K13381	bifunctional chitinase/lysozyme [EC:3.2.1.14 3.2.1.17]	3.2.1.14;3.2.1.17	Hydrolases;Glycosylases;Glycosidases, i.e. enzymes that hydrolyse O- and S-glycosyl compounds;(1->4)-2-acetamido-2-deoxy-beta-D-glucan glycanohydrolase|Hydrolases;Glycosylases;Glycosidases, i.e. enzymes that hydrolyse O- and S-glycosyl compounds;peptidoglycan N-acetylmuramoylhydrolase	ko01100;ko00520	Metabolic pathways;Amino sugar and nucleotide sugar metabolism
gene0591	Chromosome	BA1	chiA	ebd:ECBD_0412	K13381	bifunctional chitinase/lysozyme [EC:3.2.1.14 3.2.1.17]	3.2.1.14;3.2.1.17	Hydrolases;Glycosylases;Glycosidases, i.e. enzymes that hydrolyse O- and S-glycosyl compounds;(1->4)-2-acetamido-2-deoxy-beta-D-glucan glycanohydrolase|Hydrolases;Glycosylases;Glycosidases, i.e. enzymes that hydrolyse O- and S-glycosyl compounds;peptidoglycan N-acetylmuramoylhydrolase	ko01100;ko00520	Metabolic pathways;Amino sugar and nucleotide sugar metabolism
gene0592	Chromosome	BA1	bfd	eab:ECABU_c37580	K02192	bacterioferritin-associated ferredoxin	-	-	-	-
gene0593	Chromosome	BA1	bfr	eab:ECABU_c37570	K03594	bacterioferritin [EC:1.16.3.1]	1.16.3.1	Oxidoreductases;Oxidizing metal ions;With oxygen as acceptor;Fe(II):oxygen oxidoreductase	ko00860	Porphyrin metabolism
gene0594	Chromosome	BA1	gspO	ecoa:APECO78_20465	K02464	general secretion pathway protein O [EC:3.4.23.43 2.1.1.-]	3.4.23.43	Hydrolases;Acting on peptide bonds (peptidases);Aspartic endopeptidases;prepilin peptidase	ko03070	Bacterial secretion system
gene0595	Chromosome	BA1	gspM	ebd:ECBD_0417	K02462	general secretion pathway protein M	-	-	ko03070;ko05111	Bacterial secretion system;Biofilm formation - Vibrio cholerae
gene0596	Chromosome	BA1	gspL	ebw:BWG_3024	K02461	general secretion pathway protein L	-	-	ko03070;ko05111	Bacterial secretion system;Biofilm formation - Vibrio cholerae
gene0597	Chromosome	BA1	gspK	ecv:APECO1_3120	K02460	general secretion pathway protein K	-	-	ko03070;ko05111	Bacterial secretion system;Biofilm formation - Vibrio cholerae
gene0598	Chromosome	BA1	gspK	ebw:BWG_3023	K02460	general secretion pathway protein K	-	-	ko03070;ko05111	Bacterial secretion system;Biofilm formation - Vibrio cholerae
gene0599	Chromosome	BA1	gspJ	ebd:ECBD_0420	K02459	general secretion pathway protein J	-	-	ko03070;ko05111	Bacterial secretion system;Biofilm formation - Vibrio cholerae
gene0600	Chromosome	BA1	gspI	ebd:ECBD_0421	K02458	general secretion pathway protein I	-	-	ko05111;ko03070	Biofilm formation - Vibrio cholerae;Bacterial secretion system
gene0601	Chromosome	BA1	gspH	ebw:BWG_3020	K02457	general secretion pathway protein H	-	-	ko03070;ko05111	Bacterial secretion system;Biofilm formation - Vibrio cholerae
gene0602	Chromosome	BA1	gspG	ebd:ECBD_0423	K02456	general secretion pathway protein G	-	-	ko05111;ko03070	Biofilm formation - Vibrio cholerae;Bacterial secretion system
gene0603	Chromosome	BA1	gspF	ebd:ECBD_0424	K02455	general secretion pathway protein F	-	-	ko05111;ko03070	Biofilm formation - Vibrio cholerae;Bacterial secretion system
pD_gene0028	PlasmidD	BA1	gspF	vpe:Varpa_1154	K02455	general secretion pathway protein F	-	-	ko05111;ko03070	Biofilm formation - Vibrio cholerae;Bacterial secretion system
gene0604	Chromosome	BA1	gspE	ecd:ECDH10B_3501	K02454	general secretion pathway protein E [EC:7.4.2.8]	7.4.2.8	Translocases;Catalysing the translocation of amino acids and peptides;Linked to the hydrolysis of a nucleoside triphosphate;ATP phosphohydrolase (protein-secreting)	ko03070;ko05111	Bacterial secretion system;Biofilm formation - Vibrio cholerae
gene0605	Chromosome	BA1	gspE	ebd:ECBD_0425	K02454	general secretion pathway protein E [EC:7.4.2.8]	7.4.2.8	Translocases;Catalysing the translocation of amino acids and peptides;Linked to the hydrolysis of a nucleoside triphosphate;ATP phosphohydrolase (protein-secreting)	ko03070;ko05111	Bacterial secretion system;Biofilm formation - Vibrio cholerae
pD_gene0029	PlasmidD	BA1	gspE	plu:plu1054	K02454	general secretion pathway protein E [EC:7.4.2.8]	7.4.2.8	Translocases;Catalysing the translocation of amino acids and peptides;Linked to the hydrolysis of a nucleoside triphosphate;ATP phosphohydrolase (protein-secreting)	ko03070;ko05111	Bacterial secretion system;Biofilm formation - Vibrio cholerae
gene0606	Chromosome	BA1	gspD	ebw:BWG_3016	K02453	general secretion pathway protein D	-	-	ko05111;ko03070	Biofilm formation - Vibrio cholerae;Bacterial secretion system
gene0607	Chromosome	BA1	gspD	ebd:ECBD_0426	K02453	general secretion pathway protein D	-	-	ko05111;ko03070	Biofilm formation - Vibrio cholerae;Bacterial secretion system
gene0608	Chromosome	BA1	gspC	ebd:ECBD_0427	K02452	general secretion pathway protein C	-	-	ko05111;ko03070	Biofilm formation - Vibrio cholerae;Bacterial secretion system
gene0609	Chromosome	BA1	gspA	ebw:BWG_3014	K02450	general secretion pathway protein A	-	-	-	-
gene4152	Chromosome	BA1	gspA	thap:FNC98_00570	K02450	general secretion pathway protein A	-	-	-	-
gene0610	Chromosome	BA1	gspB	ebw:BWG_3013	K02451	general secretion pathway protein B	-	-	-	-
gene0611	Chromosome	BA1	rpsJ	eal:EAKF1_ch2630	K02946	small subunit ribosomal protein S10	-	-	ko03010	Ribosome
gene0612	Chromosome	BA1	rplC	eab:ECABU_c37410	K02906	large subunit ribosomal protein L3	-	-	ko03010	Ribosome
gene0613	Chromosome	BA1	rplD	caf:AL524_00865	K02926	large subunit ribosomal protein L4	-	-	ko03010	Ribosome
gene0614	Chromosome	BA1	rplW	eab:ECABU_c37390	K02892	large subunit ribosomal protein L23	-	-	ko03010	Ribosome
gene0615	Chromosome	BA1	rplB	ahn:NCTC12129_00452	K02886	large subunit ribosomal protein L2	-	-	ko03010	Ribosome
gene0616	Chromosome	BA1	rplB	cko:CKO_04733	K02886	large subunit ribosomal protein L2	-	-	ko03010	Ribosome
gene0617	Chromosome	BA1	rpsS	caf:AL524_00850	K02965	small subunit ribosomal protein S19	-	-	ko03010	Ribosome
gene0618	Chromosome	BA1	rplV	cama:F384_18190	K02890	large subunit ribosomal protein L22	-	-	ko03010	Ribosome
gene0619	Chromosome	BA1	rpsC	sfe:SFxv_3658	K02982	small subunit ribosomal protein S3	-	-	ko03010	Ribosome
gene0620	Chromosome	BA1	rpsC	ahn:NCTC12129_00455	K02982	small subunit ribosomal protein S3	-	-	ko03010	Ribosome
gene0621	Chromosome	BA1	rplP	cfq:C2U38_01345	K02878	large subunit ribosomal protein L16	-	-	ko03010	Ribosome
gene0622	Chromosome	BA1	rpmC	eab:ECABU_c37320	K02904	large subunit ribosomal protein L29	-	-	ko03010	Ribosome
gene0623	Chromosome	BA1	rpsQ	cmj:AFK66_001745	K02961	small subunit ribosomal protein S17	-	-	ko03010	Ribosome
gene0624	Chromosome	BA1	rplN	ebd:ECBD_0441	K02874	large subunit ribosomal protein L14	-	-	ko03010	Ribosome
gene0625	Chromosome	BA1	rplX	ege:EM595_0380	K02895	large subunit ribosomal protein L24	-	-	ko03010	Ribosome
gene0626	Chromosome	BA1	rplE	eab:ECABU_c37280	K02931	large subunit ribosomal protein L5	-	-	ko03010	Ribosome
gene0627	Chromosome	BA1	rpsN	eab:ECABU_c37270	K02954	small subunit ribosomal protein S14	-	-	ko03010	Ribosome
gene0628	Chromosome	BA1	rpsH	caf:AL524_00800	K02994	small subunit ribosomal protein S8	-	-	ko03010	Ribosome
gene0629	Chromosome	BA1	rplF	eab:ECABU_c37250	K02933	large subunit ribosomal protein L6	-	-	ko03010	Ribosome
gene0630	Chromosome	BA1	rplR	cars:E1B03_24070	K02881	large subunit ribosomal protein L18	-	-	ko03010	Ribosome
gene0631	Chromosome	BA1	rpsE	eau:DI57_20470	K02988	small subunit ribosomal protein S5	-	-	ko03010	Ribosome
gene0632	Chromosome	BA1	rpsE	caf:AL524_00785	K02988	small subunit ribosomal protein S5	-	-	ko03010	Ribosome
gene0633	Chromosome	BA1	rpmD	eab:ECABU_c37200	K02907	large subunit ribosomal protein L30	-	-	ko03010	Ribosome
gene0634	Chromosome	BA1	rplO	ebw:BWG_2992	K02876	large subunit ribosomal protein L15	-	-	ko03010	Ribosome
gene0635	Chromosome	BA1	secY	ebd:ECBD_0451	K03076	preprotein translocase subunit SecY	-	-	ko03070;ko02024;ko03060	Bacterial secretion system;Quorum sensing;Protein export
gene0636	Chromosome	BA1	rpmJ	ahn:NCTC12129_00470	K02919	large subunit ribosomal protein L36	-	-	ko03010	Ribosome
gene4400	Chromosome	BA1	rpmJ	eab:ECABU_c03820	K02919	large subunit ribosomal protein L36	-	-	ko03010	Ribosome
gene0637	Chromosome	BA1	rpsM	eclg:EC036_40490	K02952	small subunit ribosomal protein S13	-	-	ko03010	Ribosome
gene0638	Chromosome	BA1	rpsK	caf:AL524_00760	K02948	small subunit ribosomal protein S11	-	-	ko03010	Ribosome
gene0639	Chromosome	BA1	rpsD	elp:P12B_c3394	K02986	small subunit ribosomal protein S4	-	-	ko03010	Ribosome
gene0640	Chromosome	BA1	rpsD	sfn:SFy_4743	K02986	small subunit ribosomal protein S4	-	-	ko03010	Ribosome
gene0641	Chromosome	BA1	rpoA	cama:F384_18090	K03040	DNA-directed RNA polymerase subunit alpha [EC:2.7.7.6]	2.7.7.6	Transferases;Transferring phosphorus-containing groups;Nucleotidyltransferases;nucleoside-triphosphate:RNA nucleotidyltransferase (DNA-directed)	ko03020	RNA polymerase
gene0642	Chromosome	BA1	rplQ	eab:ECABU_c37120	K02879	large subunit ribosomal protein L17	-	-	ko03010	Ribosome
gene0643	Chromosome	BA1	-	rrs:RoseRS_3001	K19373	DnaJ homolog subfamily C member 28	-	-	-	-
gene0645	Chromosome	BA1	zntR	ebd:ECBD_0459	K13638	MerR family transcriptional regulator, Zn(II)-responsive regulator of zntA	-	-	-	-
gene0646	Chromosome	BA1	arfA	emor:L6Y89_20095	K09890	alternative ribosome-rescue factor	-	-	-	-
gene0647	Chromosome	BA1	mscL	ebd:ECBD_0461	K03282	large conductance mechanosensitive channel	-	-	-	-
gene0648	Chromosome	BA1	trkA	caf:AL524_00720	K03499	trk/ktr system potassium uptake protein	-	-	-	-
gene0649	Chromosome	BA1	trkA	kgo:CEW81_02390	K03499	trk/ktr system potassium uptake protein	-	-	-	-
gene0650	Chromosome	BA1	rsmB	ebd:ECBD_0463	K03500	16S rRNA (cytosine967-C5)-methyltransferase [EC:2.1.1.176]	2.1.1.176	Transferases;Transferring one-carbon groups;Methyltransferases;S-adenosyl-L-methionine:16S rRNA (cytosine967-C5)-methyltransferase	-	-
gene0651	Chromosome	BA1	fmt	elp:P12B_c3385	K00604	methionyl-tRNA formyltransferase [EC:2.1.2.9]	2.1.2.9	Transferases;Transferring one-carbon groups;Hydroxymethyl-, formyl- and related transferases;10-formyltetrahydrofolate:L-methionyl-tRNA N-formyltransferase	ko00970;ko00670;ko01100	Aminoacyl-tRNA biosynthesis;One carbon pool by folate;Metabolic pathways
gene0652	Chromosome	BA1	fmt	ebd:ECBD_0464	K00604	methionyl-tRNA formyltransferase [EC:2.1.2.9]	2.1.2.9	Transferases;Transferring one-carbon groups;Hydroxymethyl-, formyl- and related transferases;10-formyltetrahydrofolate:L-methionyl-tRNA N-formyltransferase	ko00970;ko00670;ko01100	Aminoacyl-tRNA biosynthesis;One carbon pool by folate;Metabolic pathways
gene0653	Chromosome	BA1	def	eab:ECABU_c37040	K01462	peptide deformylase [EC:3.5.1.88]	3.5.1.88	Hydrolases;Acting on carbon-nitrogen bonds, other than peptide bonds;In linear amides;formyl-L-methionyl peptide amidohydrolase	-	-
gene0654	Chromosome	BA1	smf	ecoh:ECRM13516_4043	K04096	DNA processing protein	-	-	-	-
gene0655	Chromosome	BA1	smf	ebd:ECBD_0466	K04096	DNA processing protein	-	-	-	-
gene0656	Chromosome	BA1	smg	ebd:ECBD_0467	K03747	Smg protein	-	-	-	-
gene0657	Chromosome	BA1	yrdD	ebe:B21_03085	K07479	putative DNA topoisomerase	-	-	-	-
gene0658	Chromosome	BA1	tsaC	ebd:ECBD_0469	K07566	L-threonylcarbamoyladenylate synthase [EC:2.7.7.87]	2.7.7.87	Transferases;Transferring phosphorus-containing groups;Nucleotidyltransferases;ATP:L-threonyl,HCO3- adenylyltransferase	-	-
gene3092	Chromosome	BA1	tsaC	kcr:Kcr_1475	K07566	L-threonylcarbamoyladenylate synthase [EC:2.7.7.87]	2.7.7.87	Transferases;Transferring phosphorus-containing groups;Nucleotidyltransferases;ATP:L-threonyl,HCO3- adenylyltransferase	-	-
gene0659	Chromosome	BA1	aroE	ebd:ECBD_0470	K00014	shikimate dehydrogenase [EC:1.1.1.25]	1.1.1.25	Oxidoreductases;Acting on the CH-OH group of donors;With NAD+ or NADP+ as acceptor;shikimate:NADP+ 3-oxidoreductase	ko01230;ko01100;ko00999;ko00400;ko01110	Biosynthesis of amino acids;Metabolic pathways;Biosynthesis of various plant secondary metabolites;Phenylalanine, tyrosine and tryptophan biosynthesis;Biosynthesis of secondary metabolites
gene0661	Chromosome	BA1	-	gbm:Gbem_3520	K01726	gamma-carbonic anhydrase [EC:4.2.1.-]	-	-	-	-
gene0669	Chromosome	BA1	aapP	ebd:ECBD_0473	K09972	general L-amino acid transport system ATP-binding protein [EC:7.4.2.1]	7.4.2.1	Translocases;Catalysing the translocation of amino acids and peptides;Linked to the hydrolysis of a nucleoside triphosphate;ATP phosphohydrolase (ABC-type, polar-amino-acid-importing)	ko02010	ABC transporters
gene0670	Chromosome	BA1	aapM	ebw:BWG_2968	K09971	general L-amino acid transport system permease protein	-	-	ko02010	ABC transporters
gene0671	Chromosome	BA1	aapQ	sdz:Asd1617_04569	K09970	general L-amino acid transport system permease protein	-	-	ko02010	ABC transporters
gene0672	Chromosome	BA1	aapQ	ebw:BWG_2967	K09970	general L-amino acid transport system permease protein	-	-	ko02010	ABC transporters
gene0673	Chromosome	BA1	aapJ	ebd:ECBD_0476	K09969	general L-amino acid transport system substrate-binding protein	-	-	ko02010	ABC transporters
gene0675	Chromosome	BA1	acrF	ebw:BWG_2965	K18142	multidrug efflux pump	-	-	-	-
gene0676	Chromosome	BA1	acrE	ecd:ECDH10B_3440	K18141	membrane fusion protein, multidrug efflux system	-	-	-	-
gene0678	Chromosome	BA1	acrE	sbo:SBO_3259	K18141	membrane fusion protein, multidrug efflux system	-	-	-	-
gene0679	Chromosome	BA1	envR	ebe:B21_03073	K18140	TetR/AcrR family transcriptional regulator, acrEF/envCD operon repressor	-	-	-	-
gene0681	Chromosome	BA1	yhdJ	ebw:BWG_2961	K07319	adenine-specific DNA-methyltransferase [EC:2.1.1.72]	2.1.1.72	Transferases;Transferring one-carbon groups;Methyltransferases;S-adenosyl-L-methionine:adenine in DNA N6-methyltransferase	-	-
pA_gene0289	PlasmidA	BA1	yhdJ	bfq:JX001_05995	K07319	adenine-specific DNA-methyltransferase [EC:2.1.1.72]	2.1.1.72	Transferases;Transferring one-carbon groups;Methyltransferases;S-adenosyl-L-methionine:adenine in DNA N6-methyltransferase	-	-
pB_gene0035	PlasmidB	BA1	yhdJ	eun:UMNK88_pIncI122	K07319	adenine-specific DNA-methyltransferase [EC:2.1.1.72]	2.1.1.72	Transferases;Transferring one-carbon groups;Methyltransferases;S-adenosyl-L-methionine:adenine in DNA N6-methyltransferase	-	-
pD_gene0088	PlasmidD	BA1	yhdJ	seb:STM474_p221	K07319	adenine-specific DNA-methyltransferase [EC:2.1.1.72]	2.1.1.72	Transferases;Transferring one-carbon groups;Methyltransferases;S-adenosyl-L-methionine:adenine in DNA N6-methyltransferase	-	-
gene0682	Chromosome	BA1	fis	asub:NLZ15_02130	K03557	Fis family transcriptional regulator, factor for inversion stimulation protein	-	-	ko05111	Biofilm formation - Vibrio cholerae
gene0683	Chromosome	BA1	dusB	eab:ECABU_c36770	K05540	tRNA-dihydrouridine synthase B [EC:1.-.-.-]	-	-	-	-
gene0684	Chromosome	BA1	prmA	eab:ECABU_c36760	K02687	ribosomal protein L11 methyltransferase [EC:2.1.1.-]	-	-	-	-
gene0685	Chromosome	BA1	panF	ebd:ECBD_0487	K14392	sodium/pantothenate symporter	-	-	-	-
gene0687	Chromosome	BA1	accC	eab:ECABU_c36650	K01961	acetyl-CoA carboxylase, biotin carboxylase subunit [EC:6.4.1.2 6.3.4.14]	6.4.1.2;6.3.4.14	Ligases;Forming carbon-carbon bonds;Ligases that form carbon-carbon bonds (only sub-subclass identified to date);acetyl-CoA:hydrogencarbonate ligase (ADP-forming)|Ligases;Forming carbon-nitrogen bonds;Other carbon-nitrogen ligases;[biotin carboxyl-carrier protein]-biotin-N6-L-lysine:hydrogencarbonate ligase (ADP-forming)	ko01200;ko00061;ko00620;ko01110;ko00640;ko01100;ko00720;ko01212;ko01120	Carbon metabolism;Fatty acid biosynthesis;Pyruvate metabolism;Biosynthesis of secondary metabolites;Propanoate metabolism;Metabolic pathways;Carbon fixation pathways in prokaryotes;Fatty acid metabolism;Microbial metabolism in diverse environments
gene0688	Chromosome	BA1	accC	eab:ECABU_c36650	K01961	acetyl-CoA carboxylase, biotin carboxylase subunit [EC:6.4.1.2 6.3.4.14]	6.4.1.2;6.3.4.14	Ligases;Forming carbon-carbon bonds;Ligases that form carbon-carbon bonds (only sub-subclass identified to date);acetyl-CoA:hydrogencarbonate ligase (ADP-forming)|Ligases;Forming carbon-nitrogen bonds;Other carbon-nitrogen ligases;[biotin carboxyl-carrier protein]-biotin-N6-L-lysine:hydrogencarbonate ligase (ADP-forming)	ko01200;ko00061;ko00620;ko01110;ko00640;ko01100;ko00720;ko01212;ko01120	Carbon metabolism;Fatty acid biosynthesis;Pyruvate metabolism;Biosynthesis of secondary metabolites;Propanoate metabolism;Metabolic pathways;Carbon fixation pathways in prokaryotes;Fatty acid metabolism;Microbial metabolism in diverse environments
gene0689	Chromosome	BA1	accB	eab:ECABU_c36640	K02160	acetyl-CoA carboxylase biotin carboxyl carrier protein	-	-	ko01212;ko01120;ko01100;ko00720;ko00640;ko01110;ko01200;ko00620;ko00061	Fatty acid metabolism;Microbial metabolism in diverse environments;Metabolic pathways;Carbon fixation pathways in prokaryotes;Propanoate metabolism;Biosynthesis of secondary metabolites;Carbon metabolism;Pyruvate metabolism;Fatty acid biosynthesis
gene0690	Chromosome	BA1	acuI	ecl:EcolC_0454	K19745	acrylyl-CoA reductase (NADPH) [EC:1.3.1.-]	-	-	ko00640;ko01100	Propanoate metabolism;Metabolic pathways
gene0691	Chromosome	BA1	csrD	ebd:ECBD_0494	K18765	RNase E specificity factor CsrD	-	-	-	-
gene0692	Chromosome	BA1	mreB	ahn:NCTC12129_00522	K03569	rod shape-determining protein MreB and related proteins	-	-	-	-
gene0693	Chromosome	BA1	mreB	sers:SERRSCBI_21120	K03569	rod shape-determining protein MreB and related proteins	-	-	-	-
gene5326	Chromosome	BA1	mreB	upl:DSM104440_00363	K03569	rod shape-determining protein MreB and related proteins	-	-	-	-
gene0694	Chromosome	BA1	mreC	eum:ECUMN_3723	K03570	rod shape-determining protein MreC	-	-	-	-
gene0695	Chromosome	BA1	mreC	ebd:ECBD_0497	K03570	rod shape-determining protein MreC	-	-	-	-
gene0696	Chromosome	BA1	mreD	eab:ECABU_c36570	K03571	rod shape-determining protein MreD	-	-	-	-
gene0697	Chromosome	BA1	yhdE	ebd:ECBD_0499	K06287	nucleoside triphosphate pyrophosphatase [EC:3.6.1.-]	-	-	ko00240;ko01100;ko01232	Pyrimidine metabolism;Metabolic pathways;Nucleotide metabolism
gene0698	Chromosome	BA1	cafA	enc:ECL_04630	K08301	ribonuclease G [EC:3.1.26.-]	-	-	-	-
gene0699	Chromosome	BA1	cafA	elo:EC042_3531	K08301	ribonuclease G [EC:3.1.26.-]	-	-	-	-
gene0700	Chromosome	BA1	cafA	enc:ECL_04629	K08301	ribonuclease G [EC:3.1.26.-]	-	-	-	-
gene0702	Chromosome	BA1	tldD	eab:ECABU_c36530	K03568	TldD protein	-	-	-	-
gene0703	Chromosome	BA1	aaeR	eab:ECABU_c36520	K21698	LysR family transcriptional regulator, transcriptional activator for aaeXAB operon	-	-	-	-
gene0704	Chromosome	BA1	aaeX	cir:C2U53_06885	K21695	protein AaeX	-	-	-	-
gene5229	Chromosome	BA1	aaeX	ecw:EcE24377A_4640	K21695	protein AaeX	-	-	-	-
gene0705	Chromosome	BA1	aaeA	ebw:BWG_2942	K15548	p-hydroxybenzoic acid efflux pump subunit AaeA	-	-	-	-
gene2706	Chromosome	BA1	aaeA	mthi:C7M52_03048	K15548	p-hydroxybenzoic acid efflux pump subunit AaeA	-	-	-	-
gene0706	Chromosome	BA1	aaeB	ebw:BWG_2941	K03468	p-hydroxybenzoic acid efflux pump subunit AaeB	-	-	-	-
gene2705	Chromosome	BA1	aaeB	tci:A7K98_00950	K03468	p-hydroxybenzoic acid efflux pump subunit AaeB	-	-	-	-
gene0707	Chromosome	BA1	yhcO	ebw:BWG_2940	K03623	ribonuclease inhibitor	-	-	-	-
gene0709	Chromosome	BA1	argR	ebd:ECBD_0509	K03402	transcriptional regulator of arginine metabolism	-	-	-	-
pB_gene0113	PlasmidB	BA1	argR	laz:A8A57_02535	K03402	transcriptional regulator of arginine metabolism	-	-	-	-
pB_gene0130	PlasmidB	BA1	argR	laz:A8A57_02535	K03402	transcriptional regulator of arginine metabolism	-	-	-	-
gene0710	Chromosome	BA1	mdh	sdz:Asd1617_04530	K00024	malate dehydrogenase [EC:1.1.1.37]	1.1.1.37	Oxidoreductases;Acting on the CH-OH group of donors;With NAD+ or NADP+ as acceptor;(S)-malate:NAD+ oxidoreductase	ko00710;ko01110;ko01200;ko00620;ko00680;ko01120;ko00270;ko00720;ko00630;ko01100;ko00020	Carbon fixation in photosynthetic organisms;Biosynthesis of secondary metabolites;Carbon metabolism;Pyruvate metabolism;Methane metabolism;Microbial metabolism in diverse environments;Cysteine and methionine metabolism;Carbon fixation pathways in prokaryotes;Glyoxylate and dicarboxylate metabolism;Metabolic pathways;Citrate cycle (TCA cycle)
gene0711	Chromosome	BA1	mdh	eab:ECABU_c36450	K00024	malate dehydrogenase [EC:1.1.1.37]	1.1.1.37	Oxidoreductases;Acting on the CH-OH group of donors;With NAD+ or NADP+ as acceptor;(S)-malate:NAD+ oxidoreductase	ko00710;ko01110;ko01200;ko00620;ko00680;ko01120;ko00270;ko00720;ko00630;ko01100;ko00020	Carbon fixation in photosynthetic organisms;Biosynthesis of secondary metabolites;Carbon metabolism;Pyruvate metabolism;Methane metabolism;Microbial metabolism in diverse environments;Cysteine and methionine metabolism;Carbon fixation pathways in prokaryotes;Glyoxylate and dicarboxylate metabolism;Metabolic pathways;Citrate cycle (TCA cycle)
gene0712	Chromosome	BA1	hhoB	ebw:BWG_2936	K04691	serine protease DegS [EC:3.4.21.-]	-	-	-	-
gene0713	Chromosome	BA1	hhoB	ebd:ECBD_0512	K04691	serine protease DegS [EC:3.4.21.-]	-	-	-	-
gene0714	Chromosome	BA1	degQ	ebd:ECBD_0513	K04772	serine protease DegQ [EC:3.4.21.-]	-	-	-	-
gene0715	Chromosome	BA1	degQ	eab:ECABU_c36430	K04772	serine protease DegQ [EC:3.4.21.-]	-	-	-	-
gene0716	Chromosome	BA1	-	eab:ECABU_c36420	K09908	uncharacterized protein	-	-	-	-
gene0717	Chromosome	BA1	zapE	ebw:BWG_2933	K06916	cell division protein ZapE	-	-	-	-
gene0718	Chromosome	BA1	rplM	eab:ECABU_c36400	K02871	large subunit ribosomal protein L13	-	-	ko03010	Ribosome
gene0719	Chromosome	BA1	rpsI	caf:AL524_00410	K02996	small subunit ribosomal protein S9	-	-	ko03010	Ribosome
gene0720	Chromosome	BA1	sspA	eab:ECABU_c36370	K03599	stringent starvation protein A	-	-	-	-
gene0721	Chromosome	BA1	sspB	ebd:ECBD_0519	K03600	stringent starvation protein B	-	-	-	-
gene0722	Chromosome	BA1	dcuC	ebd:ECBD_0520	K03326	C4-dicarboxylate transporter, DcuC family	-	-	-	-
gene0723	Chromosome	BA1	dcuC	ebd:ECBD_0520	K03326	C4-dicarboxylate transporter, DcuC family	-	-	-	-
gene4008	Chromosome	BA1	dcuC	ebd:ECBD_3029	K03326	C4-dicarboxylate transporter, DcuC family	-	-	-	-
gene0724	Chromosome	BA1	nanR	ebw:BWG_2927	K22104	GntR family transcriptional regulator, sialic acid-inducible nan operon repressor	-	-	-	-
gene0725	Chromosome	BA1	nanA	eab:ECABU_c36330	K01639	N-acetylneuraminate lyase [EC:4.1.3.3]	4.1.3.3	Lyases;Carbon-carbon lyases;Oxo-acid-lyases;aceneuramate pyruvate-lyase (N-acetyl-D-mannosamine-forming)	ko00520;ko01100	Amino sugar and nucleotide sugar metabolism;Metabolic pathways
gene0726	Chromosome	BA1	nanA	eab:ECABU_c36330	K01639	N-acetylneuraminate lyase [EC:4.1.3.3]	4.1.3.3	Lyases;Carbon-carbon lyases;Oxo-acid-lyases;aceneuramate pyruvate-lyase (N-acetyl-D-mannosamine-forming)	ko00520;ko01100	Amino sugar and nucleotide sugar metabolism;Metabolic pathways
gene0727	Chromosome	BA1	nanT	ebd:ECBD_0523	K03290	MFS transporter, SHS family, sialic acid transporter	-	-	-	-
gene0728	Chromosome	BA1	nanE	eab:ECABU_c36310	K01788	N-acylglucosamine-6-phosphate 2-epimerase [EC:5.1.3.9]	5.1.3.9	Isomerases;Racemases and epimerases;Acting on carbohydrates and derivatives;N-acyl-D-glucosamine-6-phosphate 2-epimerase	ko01100;ko00520	Metabolic pathways;Amino sugar and nucleotide sugar metabolism
gene0729	Chromosome	BA1	nanK	ebw:BWG_2923	K00885	N-acylmannosamine kinase [EC:2.7.1.60]	2.7.1.60	Transferases;Transferring phosphorus-containing groups;Phosphotransferases with an alcohol group as acceptor;ATP:N-acyl-D-mannosamine 6-phosphotransferase	ko00520;ko01100	Amino sugar and nucleotide sugar metabolism;Metabolic pathways
gene0740	Chromosome	BA1	insB	cfd:CFNIH1_06060	K07480	insertion element IS1 protein InsB	-	-	-	-
gene2205	Chromosome	BA1	insB	cfd:CFNIH1_06060	K07480	insertion element IS1 protein InsB	-	-	-	-
gene2376	Chromosome	BA1	insB	cfd:CFNIH1_06060	K07480	insertion element IS1 protein InsB	-	-	-	-
gene4974	Chromosome	BA1	insB	cfd:CFNIH1_06060	K07480	insertion element IS1 protein InsB	-	-	-	-
gene0741	Chromosome	BA1	insB	elh:ETEC_p666_0760	K07480	insertion element IS1 protein InsB	-	-	-	-
gene2181	Chromosome	BA1	insB	elh:ETEC_p666_0760	K07480	insertion element IS1 protein InsB	-	-	-	-
gene2201	Chromosome	BA1	insB	elh:ETEC_p666_0760	K07480	insertion element IS1 protein InsB	-	-	-	-
gene2283	Chromosome	BA1	insB	elh:ETEC_p666_0760	K07480	insertion element IS1 protein InsB	-	-	-	-
gene3080	Chromosome	BA1	insB	elh:ETEC_p666_0760	K07480	insertion element IS1 protein InsB	-	-	-	-
gene3439	Chromosome	BA1	insB	elh:ETEC_p666_0760	K07480	insertion element IS1 protein InsB	-	-	-	-
gene4377	Chromosome	BA1	insB	elh:ETEC_p666_0760	K07480	insertion element IS1 protein InsB	-	-	-	-
gene4919	Chromosome	BA1	insB	elh:ETEC_p666_0760	K07480	insertion element IS1 protein InsB	-	-	-	-
gene5084	Chromosome	BA1	insB	elh:ETEC_p666_0760	K07480	insertion element IS1 protein InsB	-	-	-	-
pB_gene0017	PlasmidB	BA1	insB	elh:ETEC_p666_0760	K07480	insertion element IS1 protein InsB	-	-	-	-
gene2058	Chromosome	BA1	insB	ecy:ECSE_1490	K07480	insertion element IS1 protein InsB	-	-	-	-
gene2284	Chromosome	BA1	insB	ecy:ECSE_1490	K07480	insertion element IS1 protein InsB	-	-	-	-
gene2385	Chromosome	BA1	insB	ecy:ECSE_1490	K07480	insertion element IS1 protein InsB	-	-	-	-
gene3440	Chromosome	BA1	insB	ecy:ECSE_1490	K07480	insertion element IS1 protein InsB	-	-	-	-
gene4920	Chromosome	BA1	insB	ecy:ECSE_1490	K07480	insertion element IS1 protein InsB	-	-	-	-
gene5085	Chromosome	BA1	insB	ecy:ECSE_1490	K07480	insertion element IS1 protein InsB	-	-	-	-
gene5299	Chromosome	BA1	insB	ecy:ECSE_1490	K07480	insertion element IS1 protein InsB	-	-	-	-
gene2180	Chromosome	BA1	insB	ecoh:ECRM13516_1232	K07480	insertion element IS1 protein InsB	-	-	-	-
gene2265	Chromosome	BA1	insB	ecoh:ECRM13516_1232	K07480	insertion element IS1 protein InsB	-	-	-	-
gene2202	Chromosome	BA1	insB	elo:EC042_pAA050	K07480	insertion element IS1 protein InsB	-	-	-	-
gene2213	Chromosome	BA1	insB	elo:EC042_pAA050	K07480	insertion element IS1 protein InsB	-	-	-	-
gene4378	Chromosome	BA1	insB	elo:EC042_pAA050	K07480	insertion element IS1 protein InsB	-	-	-	-
pB_gene0018	PlasmidB	BA1	insB	elo:EC042_pAA050	K07480	insertion element IS1 protein InsB	-	-	-	-
gene2204	Chromosome	BA1	insB	elh:ETEC_p666_0610	K07480	insertion element IS1 protein InsB	-	-	-	-
gene3079	Chromosome	BA1	insB	panp:PSNIH2_10020	K07480	insertion element IS1 protein InsB	-	-	-	-
gene4946	Chromosome	BA1	insB	panp:PSNIH2_10020	K07480	insertion element IS1 protein InsB	-	-	-	-
gene4959	Chromosome	BA1	insB	panp:PSNIH2_10020	K07480	insertion element IS1 protein InsB	-	-	-	-
gene4895	Chromosome	BA1	insB	elh:ETEC_4652	K07480	insertion element IS1 protein InsB	-	-	-	-
gene4932	Chromosome	BA1	insB	elh:ETEC_4652	K07480	insertion element IS1 protein InsB	-	-	-	-
gene4933	Chromosome	BA1	insB	eab:ECABU_c49060	K07480	insertion element IS1 protein InsB	-	-	-	-
pA_gene0016	PlasmidA	BA1	insB	bca:BCE_4691	K07480	insertion element IS1 protein InsB	-	-	-	-
pA_gene0309	PlasmidA	BA1	insB	bca:BCE_4691	K07480	insertion element IS1 protein InsB	-	-	-	-
pB_gene0101	PlasmidB	BA1	insB	bca:BCE_4691	K07480	insertion element IS1 protein InsB	-	-	-	-
pA_gene0019	PlasmidA	BA1	insB	esl:O3K_18065	K07480	insertion element IS1 protein InsB	-	-	-	-
pA_gene0312	PlasmidA	BA1	insB	esl:O3K_18065	K07480	insertion element IS1 protein InsB	-	-	-	-
pA_gene0134	PlasmidA	BA1	insB	ecln:ECNIH4_02605	K07480	insertion element IS1 protein InsB	-	-	-	-
pA_gene0146	PlasmidA	BA1	insB	ebd:ECBD_3379	K07480	insertion element IS1 protein InsB	-	-	-	-
pB_gene0003	PlasmidB	BA1	insB	ebd:ECBD_3379	K07480	insertion element IS1 protein InsB	-	-	-	-
pB_gene0118	PlasmidB	BA1	insB	ebd:ECBD_0373	K07480	insertion element IS1 protein InsB	-	-	-	-
pB_gene0135	PlasmidB	BA1	insB	ebd:ECBD_0373	K07480	insertion element IS1 protein InsB	-	-	-	-
pD_gene0075	PlasmidD	BA1	insB	salz:EOS98_23845	K07480	insertion element IS1 protein InsB	-	-	-	-
gene0743	Chromosome	BA1	gltD	ebd:ECBD_0529	K00266	glutamate synthase (NADPH) small chain [EC:1.4.1.13]	1.4.1.13	Oxidoreductases;Acting on the CH-NH2 group of donors;With NAD+ or NADP+ as acceptor;L-glutamate:NADP+ oxidoreductase (transaminating)	ko01230;ko01100;ko00910;ko01110;ko01120;ko00250	Biosynthesis of amino acids;Metabolic pathways;Nitrogen metabolism;Biosynthesis of secondary metabolites;Microbial metabolism in diverse environments;Alanine, aspartate and glutamate metabolism
gene0744	Chromosome	BA1	gltD	ebw:BWG_2915	K00266	glutamate synthase (NADPH) small chain [EC:1.4.1.13]	1.4.1.13	Oxidoreductases;Acting on the CH-NH2 group of donors;With NAD+ or NADP+ as acceptor;L-glutamate:NADP+ oxidoreductase (transaminating)	ko01230;ko01100;ko00910;ko01110;ko01120;ko00250	Biosynthesis of amino acids;Metabolic pathways;Nitrogen metabolism;Biosynthesis of secondary metabolites;Microbial metabolism in diverse environments;Alanine, aspartate and glutamate metabolism
gene1119	Chromosome	BA1	gltD	lri:NCTC12151_02901	K00266	glutamate synthase (NADPH) small chain [EC:1.4.1.13]	1.4.1.13	Oxidoreductases;Acting on the CH-NH2 group of donors;With NAD+ or NADP+ as acceptor;L-glutamate:NADP+ oxidoreductase (transaminating)	ko01230;ko01100;ko00910;ko01110;ko01120;ko00250	Biosynthesis of amino acids;Metabolic pathways;Nitrogen metabolism;Biosynthesis of secondary metabolites;Microbial metabolism in diverse environments;Alanine, aspartate and glutamate metabolism
gene1687	Chromosome	BA1	gltD	cen:LH86_02985	K00266	glutamate synthase (NADPH) small chain [EC:1.4.1.13]	1.4.1.13	Oxidoreductases;Acting on the CH-NH2 group of donors;With NAD+ or NADP+ as acceptor;L-glutamate:NADP+ oxidoreductase (transaminating)	ko01230;ko01100;ko00910;ko01110;ko01120;ko00250	Biosynthesis of amino acids;Metabolic pathways;Nitrogen metabolism;Biosynthesis of secondary metabolites;Microbial metabolism in diverse environments;Alanine, aspartate and glutamate metabolism
gene0745	Chromosome	BA1	gltB	eun:UMNK88_3974	K00265	glutamate synthase (NADPH) large chain [EC:1.4.1.13]	1.4.1.13	Oxidoreductases;Acting on the CH-NH2 group of donors;With NAD+ or NADP+ as acceptor;L-glutamate:NADP+ oxidoreductase (transaminating)	ko01110;ko01120;ko00250;ko01230;ko01100;ko00910	Biosynthesis of secondary metabolites;Microbial metabolism in diverse environments;Alanine, aspartate and glutamate metabolism;Biosynthesis of amino acids;Metabolic pathways;Nitrogen metabolism
gene0747	Chromosome	BA1	gltB	eun:UMNK88_3974	K00265	glutamate synthase (NADPH) large chain [EC:1.4.1.13]	1.4.1.13	Oxidoreductases;Acting on the CH-NH2 group of donors;With NAD+ or NADP+ as acceptor;L-glutamate:NADP+ oxidoreductase (transaminating)	ko01110;ko01120;ko00250;ko01230;ko01100;ko00910	Biosynthesis of secondary metabolites;Microbial metabolism in diverse environments;Alanine, aspartate and glutamate metabolism;Biosynthesis of amino acids;Metabolic pathways;Nitrogen metabolism
gene0746	Chromosome	BA1	gltB	elu:UM146_00310	K00265	glutamate synthase (NADPH) large chain [EC:1.4.1.13]	1.4.1.13	Oxidoreductases;Acting on the CH-NH2 group of donors;With NAD+ or NADP+ as acceptor;L-glutamate:NADP+ oxidoreductase (transaminating)	ko01110;ko01120;ko00250;ko01230;ko01100;ko00910	Biosynthesis of secondary metabolites;Microbial metabolism in diverse environments;Alanine, aspartate and glutamate metabolism;Biosynthesis of amino acids;Metabolic pathways;Nitrogen metabolism
gene0748	Chromosome	BA1	gltB	ecj:JW3179	K00265	glutamate synthase (NADPH) large chain [EC:1.4.1.13]	1.4.1.13	Oxidoreductases;Acting on the CH-NH2 group of donors;With NAD+ or NADP+ as acceptor;L-glutamate:NADP+ oxidoreductase (transaminating)	ko01110;ko01120;ko00250;ko01230;ko01100;ko00910	Biosynthesis of secondary metabolites;Microbial metabolism in diverse environments;Alanine, aspartate and glutamate metabolism;Biosynthesis of amino acids;Metabolic pathways;Nitrogen metabolism
gene0749	Chromosome	BA1	-	ebe:B21_03027	K07139	uncharacterized protein	-	-	-	-
gene0750	Chromosome	BA1	arcB	eab:ECABU_c36250	K07648	two-component system, OmpR family, aerobic respiration control sensor histidine kinase ArcB [EC:2.7.13.3]	2.7.13.3	Transferases;Transferring phosphorus-containing groups;Protein-histidine kinases;ATP:protein-L-histidine N-phosphotransferase	ko02026;ko02020	Biofilm formation - Escherichia coli;Two-component system
gene0751	Chromosome	BA1	arcB	ebd:ECBD_0532	K07648	two-component system, OmpR family, aerobic respiration control sensor histidine kinase ArcB [EC:2.7.13.3]	2.7.13.3	Transferases;Transferring phosphorus-containing groups;Protein-histidine kinases;ATP:protein-L-histidine N-phosphotransferase	ko02026;ko02020	Biofilm formation - Escherichia coli;Two-component system
gene0752	Chromosome	BA1	-	cide:127519298	K14754	interferon-induced GTP-binding protein Mx	-	-	ko03250;ko05160;ko05171;ko05165;ko05162;ko05164	Viral life cycle - HIV-1;Hepatitis C;Coronavirus disease - COVID-19;Human papillomavirus infection;Measles;Influenza A
gene0754	Chromosome	BA1	mtgA	ebd:ECBD_0534	K03814	monofunctional glycosyltransferase [EC:2.4.1.129]	2.4.1.129	Transferases;Glycosyltransferases;Hexosyltransferases;[poly-N-acetyl-D-glucosaminyl-(1->4)-(N-acetyl-D-muramoylpentapeptide)]-diphosphoundecaprenol:[N-acetyl-D-glucosaminyl-(1->4)-N-acetyl-D-muramoylpentapeptide]-diphosphoundecaprenol disaccharidetransferase	ko00550;ko01100	Peptidoglycan biosynthesis;Metabolic pathways
gene0757	Chromosome	BA1	ptsO	eab:ECABU_c36210	K08485	phosphocarrier protein NPr	-	-	ko02060	Phosphotransferase system (PTS)
gene0758	Chromosome	BA1	rapZ	ebd:ECBD_0537	K06958	RNase adapter protein RapZ	-	-	-	-
gene0759	Chromosome	BA1	ptsN	ebd:ECBD_0538	K02806	nitrogen PTS system EIIA component [EC:2.7.1.-]	-	-	ko02060	Phosphotransferase system (PTS)
gene0760	Chromosome	BA1	hpf	eab:ECABU_c36180	K05808	ribosome hibernation promoting factor	-	-	-	-
gene0761	Chromosome	BA1	rpoN	ebd:ECBD_0540	K03092	RNA polymerase sigma-54 factor	-	-	ko02040;ko02020;ko05111	Flagellar assembly;Two-component system;Biofilm formation - Vibrio cholerae
gene0762	Chromosome	BA1	rpoN	ebw:BWG_2904	K03092	RNA polymerase sigma-54 factor	-	-	ko02040;ko02020;ko05111	Flagellar assembly;Two-component system;Biofilm formation - Vibrio cholerae
gene0763	Chromosome	BA1	lptB	eab:ECABU_c36160	K06861	lipopolysaccharide export system ATP-binding protein [EC:7.5.2.5]	7.5.2.5	Translocases;Catalysing the translocation of carbohydrates and their derivatives;Linked to the hydrolysis of a nucleoside triphosphate;ATP phosphohydrolase (ABC-type, lipopolysaccharide-exporting)	ko02010	ABC transporters
gene0764	Chromosome	BA1	lptA	ebw:BWG_2902	K09774	lipopolysaccharide export system protein LptA	-	-	-	-
gene0765	Chromosome	BA1	lptC	eab:ECABU_c36140	K11719	lipopolysaccharide export system protein LptC	-	-	-	-
gene0766	Chromosome	BA1	kdsC	ebw:BWG_2900	K03270	3-deoxy-D-manno-octulosonate 8-phosphate phosphatase (KDO 8-P phosphatase) [EC:3.1.3.45]	3.1.3.45	Hydrolases;Acting on ester bonds;Phosphoric-monoester hydrolases;3-deoxy-D-manno-octulosonate-8-phosphate 8-phosphohydrolase	ko00540;ko01250;ko01100	Lipopolysaccharide biosynthesis;Biosynthesis of nucleotide sugars;Metabolic pathways
gene0767	Chromosome	BA1	kdsD	ebd:ECBD_0545	K06041	arabinose-5-phosphate isomerase [EC:5.3.1.13]	5.3.1.13	Isomerases;Intramolecular oxidoreductases;Interconverting aldoses and ketoses, and related compounds;D-arabinose-5-phosphate aldose-ketose-isomerase	ko00540;ko01100;ko01250	Lipopolysaccharide biosynthesis;Metabolic pathways;Biosynthesis of nucleotide sugars
gene1233	Chromosome	BA1	kdsD	ecg:E2348C_3082	K06041	arabinose-5-phosphate isomerase [EC:5.3.1.13]	5.3.1.13	Isomerases;Intramolecular oxidoreductases;Interconverting aldoses and ketoses, and related compounds;D-arabinose-5-phosphate aldose-ketose-isomerase	ko00540;ko01100;ko01250	Lipopolysaccharide biosynthesis;Metabolic pathways;Biosynthesis of nucleotide sugars
gene0768	Chromosome	BA1	yrbG	ecp:ECP_3283	K07301	cation:H+ antiporter	-	-	-	-
gene0769	Chromosome	BA1	mlaF	eab:ECABU_c36100	K02065	phospholipid/cholesterol/gamma-HCH transport system ATP-binding protein	-	-	ko02010	ABC transporters
gene0770	Chromosome	BA1	mlaE	eab:ECABU_c36090	K02066	phospholipid/cholesterol/gamma-HCH transport system permease protein	-	-	ko02010	ABC transporters
gene0771	Chromosome	BA1	mlaD	ebd:ECBD_0549	K02067	phospholipid/cholesterol/gamma-HCH transport system substrate-binding protein	-	-	ko02010	ABC transporters
gene0772	Chromosome	BA1	mlaC	ebd:ECBD_0550	K07323	phospholipid transport system substrate-binding protein	-	-	ko02010	ABC transporters
gene0773	Chromosome	BA1	mlaB	ebe:B21_03007	K07122	phospholipid transport system transporter-binding protein	-	-	ko02010	ABC transporters
gene0774	Chromosome	BA1	grxD	mesl:KKZ03_16635	K07390	monothiol glutaredoxin	-	-	-	-
gene2695	Chromosome	BA1	grxD	eab:ECABU_c19070	K07390	monothiol glutaredoxin	-	-	-	-
gene0775	Chromosome	BA1	murA	eab:ECABU_c36030	K00790	UDP-N-acetylglucosamine 1-carboxyvinyltransferase [EC:2.5.1.7]	2.5.1.7	Transferases;Transferring alkyl or aryl groups, other than methyl groups;Transferring alkyl or aryl groups, other than methyl groups (only sub-subclass identified to date);phosphoenolpyruvate:UDP-N-acetyl-alpha-D-glucosamine 1-carboxyvinyltransferase	ko01100;ko01250;ko00520;ko00550	Metabolic pathways;Biosynthesis of nucleotide sugars;Amino sugar and nucleotide sugar metabolism;Peptidoglycan biosynthesis
gene0776	Chromosome	BA1	sfsB	ecm:EcSMS35_3484	K07724	Ner family transcriptional regulator	-	-	-	-
gene4067	Chromosome	BA1	sfsB	kas:KATP_46420	K07724	Ner family transcriptional regulator	-	-	-	-
gene0777	Chromosome	BA1	ispB	eal:EAKF1_ch2752c	K02523	octaprenyl-diphosphate synthase [EC:2.5.1.90]	2.5.1.90	Transferases;Transferring alkyl or aryl groups, other than methyl groups;Transferring alkyl or aryl groups, other than methyl groups (only sub-subclass identified to date);(2E,6E)-farnesyl-diphosphate:isopentenyl-diphosphate farnesyltranstransferase (adding 5 isopentenyl units)	ko00900;ko01110	Terpenoid backbone biosynthesis;Biosynthesis of secondary metabolites
gene0778	Chromosome	BA1	rplU	cro:ROD_46342	K02888	large subunit ribosomal protein L21	-	-	ko03010	Ribosome
gene0779	Chromosome	BA1	rpmA	eal:EAKF1_ch2754	K02899	large subunit ribosomal protein L27	-	-	ko03010	Ribosome
gene0781	Chromosome	BA1	obgE	eci:UTI89_C3616	K03979	GTPase [EC:3.6.5.-]	-	-	-	-
gene0782	Chromosome	BA1	obgE	eci:UTI89_C3616	K03979	GTPase [EC:3.6.5.-]	-	-	-	-
gene0783	Chromosome	BA1	obgE	ebd:ECBD_0559	K03979	GTPase [EC:3.6.5.-]	-	-	-	-
gene0784	Chromosome	BA1	dacB	ebw:BWG_2884	K07259	serine-type D-Ala-D-Ala carboxypeptidase/endopeptidase (penicillin-binding protein 4) [EC:3.4.16.4 3.4.21.-]	3.4.16.4	Hydrolases;Acting on peptide bonds (peptidases);Serine-type carboxypeptidases;serine-type D-Ala-D-Ala carboxypeptidase	ko01100;ko00550	Metabolic pathways;Peptidoglycan biosynthesis
gene0785	Chromosome	BA1	greA	cfd:CFNIH1_03150	K03624	transcription elongation factor GreA	-	-	-	-
gene0786	Chromosome	BA1	greA	ece:Z4543	K03624	transcription elongation factor GreA	-	-	-	-
gene0787	Chromosome	BA1	yhbY	eab:ECABU_c35920	K07574	RNA-binding protein	-	-	-	-
gene0788	Chromosome	BA1	rlmE	cko:CKO_04580	K02427	23S rRNA (uridine2552-2'-O)-methyltransferase [EC:2.1.1.166]	2.1.1.166	Transferases;Transferring one-carbon groups;Methyltransferases;S-adenosyl-L-methionine:23S rRNA (uridine2552-2'-O-)-methyltransferase	-	-
gene0789	Chromosome	BA1	ftsH	ebd:ECBD_0564	K03798	cell division protease FtsH [EC:3.4.24.-]	-	-	-	-
gene0790	Chromosome	BA1	folP	eab:ECABU_c35890	K00796	dihydropteroate synthase [EC:2.5.1.15]	2.5.1.15	Transferases;Transferring alkyl or aryl groups, other than methyl groups;Transferring alkyl or aryl groups, other than methyl groups (only sub-subclass identified to date);(7,8-dihydropterin-6-yl)methyl-diphosphate:4-aminobenzoate 2-amino-4-hydroxy-7,8-dihydropteridine-6-methenyltransferase	ko01100;ko01240;ko00790	Metabolic pathways;Biosynthesis of cofactors;Folate biosynthesis
gene0791	Chromosome	BA1	glmM	eab:ECABU_c35880	K03431	phosphoglucosamine mutase [EC:5.4.2.10]	5.4.2.10	Isomerases;Intramolecular transferases;Phosphotransferases (phosphomutases);alpha-D-glucosamine 1,6-phosphomutase	ko01250;ko01100;ko00520	Biosynthesis of nucleotide sugars;Metabolic pathways;Amino sugar and nucleotide sugar metabolism
gene0792	Chromosome	BA1	glmM	eab:ECABU_c35880	K03431	phosphoglucosamine mutase [EC:5.4.2.10]	5.4.2.10	Isomerases;Intramolecular transferases;Phosphotransferases (phosphomutases);alpha-D-glucosamine 1,6-phosphomutase	ko01250;ko01100;ko00520	Biosynthesis of nucleotide sugars;Metabolic pathways;Amino sugar and nucleotide sugar metabolism
gene0793	Chromosome	BA1	secG	eab:ECABU_c35870	K03075	preprotein translocase subunit SecG	-	-	ko03070;ko02024;ko03060	Bacterial secretion system;Quorum sensing;Protein export
gene0796	Chromosome	BA1	argG	eab:ECABU_c35840	K01940	argininosuccinate synthase [EC:6.3.4.5]	6.3.4.5	Ligases;Forming carbon-nitrogen bonds;Other carbon-nitrogen ligases;L-citrulline:L-aspartate ligase (AMP-forming)	ko01110;ko00250;ko00220;ko01230;ko01100;ko05418	Biosynthesis of secondary metabolites;Alanine, aspartate and glutamate metabolism;Arginine biosynthesis;Biosynthesis of amino acids;Metabolic pathways;Fluid shear stress and atherosclerosis
gene0798	Chromosome	BA1	rimP	ebd:ECBD_0570	K09748	ribosome maturation factor RimP	-	-	-	-
gene0799	Chromosome	BA1	nusA	eab:ECABU_c35810	K02600	transcription termination/antitermination protein NusA	-	-	-	-
gene0800	Chromosome	BA1	nusA	ecm:EcSMS35_3465	K02600	transcription termination/antitermination protein NusA	-	-	-	-
gene0801	Chromosome	BA1	infB	ebd:ECBD_0572	K02519	translation initiation factor IF-2	-	-	-	-
gene0802	Chromosome	BA1	rbfA	eab:ECABU_c35790	K02834	ribosome-binding factor A	-	-	-	-
gene0803	Chromosome	BA1	truB	eab:ECABU_c35780	K03177	tRNA pseudouridine55 synthase [EC:5.4.99.25]	5.4.99.25	Isomerases;Intramolecular transferases;Transferring other groups;tRNA-uridine55 uracil mutase	-	-
gene0804	Chromosome	BA1	rpsO	eab:ECABU_c35770	K02956	small subunit ribosomal protein S15	-	-	ko03010	Ribosome
gene0805	Chromosome	BA1	pnp	ecm:EcSMS35_3460	K00962	polyribonucleotide nucleotidyltransferase [EC:2.7.7.8]	2.7.7.8	Transferases;Transferring phosphorus-containing groups;Nucleotidyltransferases;polyribonucleotide:phosphate nucleotidyltransferase	ko03018	RNA degradation
gene0806	Chromosome	BA1	nlpI	eab:ECABU_c35740	K05803	lipoprotein NlpI	-	-	-	-
gene0807	Chromosome	BA1	nlpI	eab:ECABU_c35740	K05803	lipoprotein NlpI	-	-	-	-
gene0808	Chromosome	BA1	deaD	ecoh:ECRM13516_3925	K05592	ATP-dependent RNA helicase DeaD [EC:3.6.4.13]	3.6.4.13	Hydrolases;Acting on acid anhydrides;Acting on acid anhydrides to facilitate cellular and subcellular movement;ATP phosphohydrolase (RNA helix unwinding)	ko03018	RNA degradation
gene0809	Chromosome	BA1	deaD	elo:EC042_3453	K05592	ATP-dependent RNA helicase DeaD [EC:3.6.4.13]	3.6.4.13	Hydrolases;Acting on acid anhydrides;Acting on acid anhydrides to facilitate cellular and subcellular movement;ATP phosphohydrolase (RNA helix unwinding)	ko03018	RNA degradation
gene0810	Chromosome	BA1	deaD	seg:SG3171	K05592	ATP-dependent RNA helicase DeaD [EC:3.6.4.13]	3.6.4.13	Hydrolases;Acting on acid anhydrides;Acting on acid anhydrides to facilitate cellular and subcellular movement;ATP phosphohydrolase (RNA helix unwinding)	ko03018	RNA degradation
gene0811	Chromosome	BA1	mtr	ecc:c3914	K03835	tryptophan-specific transport protein	-	-	-	-
gene0812	Chromosome	BA1	-	afs:AFR_29885	K07496	putative transposase	-	-	-	-
gene0813	Chromosome	BA1	-	afs:AFR_29885	K07496	putative transposase	-	-	-	-
gene2344	Chromosome	BA1	-	ekf:KO11_22670	K07496	putative transposase	-	-	-	-
gene2931	Chromosome	BA1	-	ebl:ECD_01390	K07496	putative transposase	-	-	-	-
gene5060	Chromosome	BA1	-	ekf:KO11_13060	K07496	putative transposase	-	-	-	-
gene0814	Chromosome	BA1	ubiV	ebd:ECBD_0581	K24845	O2-independent ubiquinone biosynthesis protein UbiV	-	-	-	-
gene0815	Chromosome	BA1	ubiU	ecl:EcolC_0540	K24844	O2-independent ubiquinone biosynthesis protein UbiU	-	-	-	-
gene0816	Chromosome	BA1	ubiT	ebd:ECBD_0583	K24843	O2-independent ubiquinone biosynthesis accessory factor UbiT	-	-	-	-
gene0817	Chromosome	BA1	ubiT	ecq:ECED1_3817	K24843	O2-independent ubiquinone biosynthesis accessory factor UbiT	-	-	-	-
gene0818	Chromosome	BA1	yhbS	eab:ECABU_c35670	K03824	putative acetyltransferase [EC:2.3.1.-]	-	-	-	-
gene0819	Chromosome	BA1	-	ebe:B21_02973	K07461	putative endonuclease	-	-	-	-
gene0820	Chromosome	BA1	-	ecp:ECP_3242	K09979	uncharacterized protein	-	-	-	-
gene0821	Chromosome	BA1	pfpI	ecq:ECED1_3813	K05520	deglycase [EC:3.5.1.124]	3.5.1.124	Hydrolases;Acting on carbon-nitrogen bonds, other than peptide bonds;In linear amides;a [protein]-L-amino acid-1-hydroxypropan-2-one hydrolase [(R)-lactate-forming]	-	-
gene0822	Chromosome	BA1	-	aten:116294706	K17290	oxidoreductase [EC:1.1.1.-]	-	-	-	-
gene0824	Chromosome	BA1	-	ecoj:P423_17720	K07089	uncharacterized protein	-	-	-	-
pA_gene0137	PlasmidA	BA1	-	cars:E1B03_00370	K07089	uncharacterized protein	-	-	-	-
gene0825	Chromosome	BA1	osmY	top:TOPB45_1024	K04065	hyperosmotically inducible periplasmic protein	-	-	-	-
gene4858	Chromosome	BA1	osmY	ebd:ECBD_3645	K04065	hyperosmotically inducible periplasmic protein	-	-	-	-
gene4859	Chromosome	BA1	osmY	eab:ECABU_c50100	K04065	hyperosmotically inducible periplasmic protein	-	-	-	-
gene0826	Chromosome	BA1	diaA	eab:ECABU_c35610	K12961	DnaA initiator-associating protein	-	-	-	-
gene0827	Chromosome	BA1	yraN	ecm:EcSMS35_3443	K07460	putative endonuclease	-	-	-	-
gene0828	Chromosome	BA1	-	ecg:E2348C_3429	K07121	uncharacterized protein	-	-	-	-
gene0829	Chromosome	BA1	rsmI	ebd:ECBD_0594	K07056	16S rRNA (cytidine1402-2'-O)-methyltransferase [EC:2.1.1.198]	2.1.1.198	Transferases;Transferring one-carbon groups;Methyltransferases;S-adenosyl-L-methionine:16S rRNA (cytidine1402-2'-O)-methyltransferase	-	-
gene0830	Chromosome	BA1	rsmI	cfq:C2U38_22645	K07056	16S rRNA (cytidine1402-2'-O)-methyltransferase [EC:2.1.1.198]	2.1.1.198	Transferases;Transferring one-carbon groups;Methyltransferases;S-adenosyl-L-methionine:16S rRNA (cytidine1402-2'-O)-methyltransferase	-	-
gene0831	Chromosome	BA1	agaI	ecoi:ECOPMV1_03452	K02080	putative deaminase/isomerase [EC:3.5.99.-]	-	-	-	-
gene0832	Chromosome	BA1	agaD	eab:ECABU_c35560	K10986	galactosamine PTS system EIID component	-	-	ko00052;ko01100;ko02060	Galactose metabolism;Metabolic pathways;Phosphotransferase system (PTS)
gene0833	Chromosome	BA1	agaC	ebd:ECBD_0601	K10985	galactosamine PTS system EIIC component	-	-	ko02060;ko01100;ko00052	Phosphotransferase system (PTS);Metabolic pathways;Galactose metabolism
gene0834	Chromosome	BA1	agaB	eab:ECABU_c35540	K10984	galactosamine PTS system EIIB component [EC:2.7.1.-]	-	-	ko02060;ko01100;ko00052	Phosphotransferase system (PTS);Metabolic pathways;Galactose metabolism
gene0835	Chromosome	BA1	gatY-kbaY	eab:ECABU_c35530	K08302	tagatose 1,6-diphosphate aldolase GatY/KbaY [EC:4.1.2.40]	4.1.2.40	Lyases;Carbon-carbon lyases;Aldehyde-lyases;D-tagatose 1,6-bisphosphate D-glyceraldehyde-3-phosphate-lyase (glycerone-phosphate-forming)	ko00052;ko01100	Galactose metabolism;Metabolic pathways
gene0836	Chromosome	BA1	gatY-kbaY	ecoo:ECRM13514_4100	K08302	tagatose 1,6-diphosphate aldolase GatY/KbaY [EC:4.1.2.40]	4.1.2.40	Lyases;Carbon-carbon lyases;Aldehyde-lyases;D-tagatose 1,6-bisphosphate D-glyceraldehyde-3-phosphate-lyase (glycerone-phosphate-forming)	ko00052;ko01100	Galactose metabolism;Metabolic pathways
gene0837	Chromosome	BA1	agaS	elo:EC042_3430	K02082	D-galactosamine 6-phosphate deaminase/isomerase [EC:3.5.99.-]	-	-	ko00052;ko01100	Galactose metabolism;Metabolic pathways
gene0838	Chromosome	BA1	agaS	ecm:EcSMS35_3435	K02082	D-galactosamine 6-phosphate deaminase/isomerase [EC:3.5.99.-]	-	-	ko00052;ko01100	Galactose metabolism;Metabolic pathways
gene0839	Chromosome	BA1	agaA	esl:O3K_03260	K02079	N-acetylgalactosamine-6-phosphate deacetylase [EC:3.5.1.25]	3.5.1.25	Hydrolases;Acting on carbon-nitrogen bonds, other than peptide bonds;In linear amides;N-acetyl-D-glucosamine-6-phosphate amidohydrolase	ko00052;ko01100	Galactose metabolism;Metabolic pathways
gene0840	Chromosome	BA1	agaF	eab:ECABU_c35490	K02744	N-acetylgalactosamine PTS system EIIA component [EC:2.7.1.-]	-	-	ko02060;ko01100;ko00052	Phosphotransferase system (PTS);Metabolic pathways;Galactose metabolism
gene4654	Chromosome	BA1	agaF	ans:ArsFIN_31350	K02744	N-acetylgalactosamine PTS system EIIA component [EC:2.7.1.-]	-	-	ko02060;ko01100;ko00052	Phosphotransferase system (PTS);Metabolic pathways;Galactose metabolism
gene0841	Chromosome	BA1	agaE	eab:ECABU_c35480	K02747	N-acetylgalactosamine PTS system EIID component	-	-	ko02060;ko01100;ko00052	Phosphotransferase system (PTS);Metabolic pathways;Galactose metabolism
gene0842	Chromosome	BA1	agaW	eab:ECABU_c35470	K02746	N-acetylgalactosamine PTS system EIIC component	-	-	ko01100;ko02060;ko00052	Metabolic pathways;Phosphotransferase system (PTS);Galactose metabolism
gene0843	Chromosome	BA1	agaV	eab:ECABU_c35460	K02745	N-acetylgalactosamine PTS system EIIB component [EC:2.7.1.-]	-	-	ko00052;ko01100;ko02060	Galactose metabolism;Metabolic pathways;Phosphotransferase system (PTS)
gene0844	Chromosome	BA1	gatZ-kbaZ	ecg:E2348C_3416	K16371	D-tagatose-1,6-bisphosphate aldolase subunit GatZ/KbaZ	-	-	ko01100;ko00052	Metabolic pathways;Galactose metabolism
gene0845	Chromosome	BA1	agaR	elo:EC042_3422	K02081	DeoR family transcriptional regulator, aga operon transcriptional repressor	-	-	-	-
gene2549	Chromosome	BA1	agaR	palb:EJC50_18570	K02081	DeoR family transcriptional regulator, aga operon transcriptional repressor	-	-	-	-
gene3066	Chromosome	BA1	agaR	jaz:YQ44_13645	K02081	DeoR family transcriptional regulator, aga operon transcriptional repressor	-	-	-	-
gene0846	Chromosome	BA1	yhaV	ebw:BWG_2836	K19155	toxin YhaV [EC:3.1.-.-]	-	-	-	-
gene0847	Chromosome	BA1	prlF	ebw:BWG_2835	K19156	antitoxin PrlF	-	-	-	-
gene0848	Chromosome	BA1	garD	eum:ECUMN_3610	K01708	galactarate dehydratase [EC:4.2.1.42]	4.2.1.42	Lyases;Carbon-oxygen lyases;Hydro-lyases;galactarate hydro-lyase (5-dehydro-4-deoxy-D-glucarate-forming)	ko01100;ko00053	Metabolic pathways;Ascorbate and aldarate metabolism
gene0849	Chromosome	BA1	garP	ecm:EcSMS35_3422	K12299	MFS transporter, ACS family, probable galactarate transporter	-	-	-	-
gene0850	Chromosome	BA1	garP	ecoi:ECOPMV1_03437	K12299	MFS transporter, ACS family, probable galactarate transporter	-	-	-	-
gene0851	Chromosome	BA1	garL	ece:Z4478	K01630	2-dehydro-3-deoxyglucarate aldolase [EC:4.1.2.20]	4.1.2.20	Lyases;Carbon-carbon lyases;Aldehyde-lyases;2-dehydro-3-deoxy-D-glucarate 2-hydroxy-3-oxopropanoate-lyase (pyruvate-forming)	ko00053;ko01100	Ascorbate and aldarate metabolism;Metabolic pathways
gene0852	Chromosome	BA1	garR	eum:ECUMN_3607	K00042	2-hydroxy-3-oxopropionate reductase [EC:1.1.1.60]	1.1.1.60	Oxidoreductases;Acting on the CH-OH group of donors;With NAD+ or NADP+ as acceptor;D-glycerate:NAD(P)+ oxidoreductase	ko01100;ko00630	Metabolic pathways;Glyoxylate and dicarboxylate metabolism
gene4142	Chromosome	BA1	garR	eab:ECABU_c05890	K00042	2-hydroxy-3-oxopropionate reductase [EC:1.1.1.60]	1.1.1.60	Oxidoreductases;Acting on the CH-OH group of donors;With NAD+ or NADP+ as acceptor;D-glycerate:NAD(P)+ oxidoreductase	ko01100;ko00630	Metabolic pathways;Glyoxylate and dicarboxylate metabolism
gene4143	Chromosome	BA1	garR	ebd:ECBD_3148	K00042	2-hydroxy-3-oxopropionate reductase [EC:1.1.1.60]	1.1.1.60	Oxidoreductases;Acting on the CH-OH group of donors;With NAD+ or NADP+ as acceptor;D-glycerate:NAD(P)+ oxidoreductase	ko01100;ko00630	Metabolic pathways;Glyoxylate and dicarboxylate metabolism
gene0853	Chromosome	BA1	glxK	ecm:EcSMS35_3419	K00865	glycerate 2-kinase [EC:2.7.1.165]	2.7.1.165	Transferases;Transferring phosphorus-containing groups;Phosphotransferases with an alcohol group as acceptor;ATP:D-glycerate 2-phosphotransferase	ko01110;ko00561;ko01120;ko00630;ko01100;ko00260	Biosynthesis of secondary metabolites;Glycerolipid metabolism;Microbial metabolism in diverse environments;Glyoxylate and dicarboxylate metabolism;Metabolic pathways;Glycine, serine and threonine metabolism
gene4135	Chromosome	BA1	glxK	ebw:BWG_0390	K00865	glycerate 2-kinase [EC:2.7.1.165]	2.7.1.165	Transferases;Transferring phosphorus-containing groups;Phosphotransferases with an alcohol group as acceptor;ATP:D-glycerate 2-phosphotransferase	ko01110;ko00561;ko01120;ko00630;ko01100;ko00260	Biosynthesis of secondary metabolites;Glycerolipid metabolism;Microbial metabolism in diverse environments;Glyoxylate and dicarboxylate metabolism;Metabolic pathways;Glycine, serine and threonine metabolism
gene0856	Chromosome	BA1	tdcR	ece:Z4471	K07591	threonine dehydratase operon activator protein	-	-	-	-
gene0857	Chromosome	BA1	tdcA	ebd:ECBD_0622	K07592	LysR family transcriptional regulator, tdc operon transcriptional activator	-	-	-	-
gene0858	Chromosome	BA1	ilvA	eab:ECABU_c35340	K01754	threonine dehydratase [EC:4.3.1.19]	4.3.1.19	Lyases;Carbon-nitrogen lyases;Ammonia-lyases;L-threonine ammonia-lyase (2-oxobutanoate-forming)	ko00290;ko01100;ko01230;ko00260;ko01200;ko01110	Valine, leucine and isoleucine biosynthesis;Metabolic pathways;Biosynthesis of amino acids;Glycine, serine and threonine metabolism;Carbon metabolism;Biosynthesis of secondary metabolites
gene0859	Chromosome	BA1	ilvA	eab:ECABU_c35340	K01754	threonine dehydratase [EC:4.3.1.19]	4.3.1.19	Lyases;Carbon-nitrogen lyases;Ammonia-lyases;L-threonine ammonia-lyase (2-oxobutanoate-forming)	ko00290;ko01100;ko01230;ko00260;ko01200;ko01110	Valine, leucine and isoleucine biosynthesis;Metabolic pathways;Biosynthesis of amino acids;Glycine, serine and threonine metabolism;Carbon metabolism;Biosynthesis of secondary metabolites
gene5625	Chromosome	BA1	ilvA	ebw:BWG_3457	K01754	threonine dehydratase [EC:4.3.1.19]	4.3.1.19	Lyases;Carbon-nitrogen lyases;Ammonia-lyases;L-threonine ammonia-lyase (2-oxobutanoate-forming)	ko00290;ko01100;ko01230;ko00260;ko01200;ko01110	Valine, leucine and isoleucine biosynthesis;Metabolic pathways;Biosynthesis of amino acids;Glycine, serine and threonine metabolism;Carbon metabolism;Biosynthesis of secondary metabolites
gene0860	Chromosome	BA1	tdcC	ecl:EcolC_0582	K03838	threonine transporter	-	-	-	-
gene0861	Chromosome	BA1	tdcD	ebd:ECBD_0625	K00932	propionate kinase [EC:2.7.2.15]	2.7.2.15	Transferases;Transferring phosphorus-containing groups;Phosphotransferases with a carboxy group as acceptor;ATP:propanoate phosphotransferase	ko00640;ko01100	Propanoate metabolism;Metabolic pathways
gene0862	Chromosome	BA1	tdcD	ecoa:APECO78_19410	K00932	propionate kinase [EC:2.7.2.15]	2.7.2.15	Transferases;Transferring phosphorus-containing groups;Phosphotransferases with a carboxy group as acceptor;ATP:propanoate phosphotransferase	ko00640;ko01100	Propanoate metabolism;Metabolic pathways
gene0863	Chromosome	BA1	pflD	ecl:EcolC_0584	K00656	formate C-acetyltransferase [EC:2.3.1.54]	2.3.1.54	Transferases;Acyltransferases;Transferring groups other than aminoacyl groups;acetyl-CoA:formate C-acetyltransferase	ko01120;ko00640;ko00620;ko00650;ko01100	Microbial metabolism in diverse environments;Propanoate metabolism;Pyruvate metabolism;Butanoate metabolism;Metabolic pathways
gene3657	Chromosome	BA1	pflD	eab:ECABU_c09410	K00656	formate C-acetyltransferase [EC:2.3.1.54]	2.3.1.54	Transferases;Acyltransferases;Transferring groups other than aminoacyl groups;acetyl-CoA:formate C-acetyltransferase	ko01120;ko00640;ko00620;ko00650;ko01100	Microbial metabolism in diverse environments;Propanoate metabolism;Pyruvate metabolism;Butanoate metabolism;Metabolic pathways
gene0864	Chromosome	BA1	ridA	eab:ECABU_c35300	K09022	2-iminobutanoate/2-iminopropanoate deaminase [EC:3.5.99.10]	3.5.99.10	Hydrolases;Acting on carbon-nitrogen bonds, other than peptide bonds;In other compounds;2-iminobutanoate aminohydrolase	-	-
gene2507	Chromosome	BA1	ridA	phm:PSMK_09350	K09022	2-iminobutanoate/2-iminopropanoate deaminase [EC:3.5.99.10]	3.5.99.10	Hydrolases;Acting on carbon-nitrogen bonds, other than peptide bonds;In other compounds;2-iminobutanoate aminohydrolase	-	-
gene5012	Chromosome	BA1	ridA	jag:GJA_2411	K09022	2-iminobutanoate/2-iminopropanoate deaminase [EC:3.5.99.10]	3.5.99.10	Hydrolases;Acting on carbon-nitrogen bonds, other than peptide bonds;In other compounds;2-iminobutanoate aminohydrolase	-	-
gene5015	Chromosome	BA1	ridA	ebe:B21_04075	K09022	2-iminobutanoate/2-iminopropanoate deaminase [EC:3.5.99.10]	3.5.99.10	Hydrolases;Acting on carbon-nitrogen bonds, other than peptide bonds;In other compounds;2-iminobutanoate aminohydrolase	-	-
gene0865	Chromosome	BA1	sdaA	eck:EC55989_3529	K01752	L-serine dehydratase [EC:4.3.1.17]	4.3.1.17	Lyases;Carbon-nitrogen lyases;Ammonia-lyases;L-serine ammonia-lyase (pyruvate-forming)	ko01110;ko01100;ko01230;ko01200;ko00260;ko00270	Biosynthesis of secondary metabolites;Metabolic pathways;Biosynthesis of amino acids;Carbon metabolism;Glycine, serine and threonine metabolism;Cysteine and methionine metabolism
gene1263	Chromosome	BA1	sdaA	eab:ECABU_c30660	K01752	L-serine dehydratase [EC:4.3.1.17]	4.3.1.17	Lyases;Carbon-nitrogen lyases;Ammonia-lyases;L-serine ammonia-lyase (pyruvate-forming)	ko01110;ko01100;ko01230;ko01200;ko00260;ko00270	Biosynthesis of secondary metabolites;Metabolic pathways;Biosynthesis of amino acids;Carbon metabolism;Glycine, serine and threonine metabolism;Cysteine and methionine metabolism
gene1264	Chromosome	BA1	sdaA	eab:ECABU_c30660	K01752	L-serine dehydratase [EC:4.3.1.17]	4.3.1.17	Lyases;Carbon-nitrogen lyases;Ammonia-lyases;L-serine ammonia-lyase (pyruvate-forming)	ko01110;ko01100;ko01230;ko01200;ko00260;ko00270	Biosynthesis of secondary metabolites;Metabolic pathways;Biosynthesis of amino acids;Carbon metabolism;Glycine, serine and threonine metabolism;Cysteine and methionine metabolism
gene2501	Chromosome	BA1	sdaA	ebd:ECBD_1828	K01752	L-serine dehydratase [EC:4.3.1.17]	4.3.1.17	Lyases;Carbon-nitrogen lyases;Ammonia-lyases;L-serine ammonia-lyase (pyruvate-forming)	ko01110;ko01100;ko01230;ko01200;ko00260;ko00270	Biosynthesis of secondary metabolites;Metabolic pathways;Biosynthesis of amino acids;Carbon metabolism;Glycine, serine and threonine metabolism;Cysteine and methionine metabolism
gene0866	Chromosome	BA1	cyuP	sfe:SFxv_3458	K26604	cysteine uptake transport protein	-	-	-	-
gene0867	Chromosome	BA1	cyuP	ecoj:P423_17535	K26604	cysteine uptake transport protein	-	-	-	-
gene0868	Chromosome	BA1	cyuA	eab:ECABU_c35270	K26607	putative L-cysteine desulfidase	-	-	-	-
gene0871	Chromosome	BA1	gcvA	ppsl:BJP27_01610	K03566	LysR family transcriptional regulator, glycine cleavage system transcriptional activator	-	-	ko02026	Biofilm formation - Escherichia coli
gene1246	Chromosome	BA1	gcvA	eab:ECABU_c30780	K03566	LysR family transcriptional regulator, glycine cleavage system transcriptional activator	-	-	ko02026	Biofilm formation - Escherichia coli
gene0875	Chromosome	BA1	yqjG	ecol:LY180_16030	K07393	glutathionyl-hydroquinone reductase [EC:1.8.5.7]	1.8.5.7	Oxidoreductases;Acting on a sulfur group of donors;With a quinone or similar compound as acceptor;2-(glutathione-S-yl)-hydroquinone:glutathione oxidoreductase	-	-
gene0876	Chromosome	BA1	yqjG	ebd:ECBD_0637	K07393	glutathionyl-hydroquinone reductase [EC:1.8.5.7]	1.8.5.7	Oxidoreductases;Acting on a sulfur group of donors;With a quinone or similar compound as acceptor;2-(glutathione-S-yl)-hydroquinone:glutathione oxidoreductase	-	-
gene0877	Chromosome	BA1	-	ecf:ECH74115_4416	K15977	putative oxidoreductase	-	-	-	-
gene1585	Chromosome	BA1	-	ecf:ECH74115_3775	K15977	putative oxidoreductase	-	-	-	-
gene0879	Chromosome	BA1	elaB	eame:GXP68_06760	K05594	ElaB protein	-	-	-	-
gene1426	Chromosome	BA1	elaB	yen:YE1371	K05594	ElaB protein	-	-	-	-
gene1916	Chromosome	BA1	elaB	eab:ECABU_c26020	K05594	ElaB protein	-	-	-	-
gene0881	Chromosome	BA1	mzrA	ecm:EcSMS35_3394	K25864	modulator protein MzrA	-	-	ko02020	Two-component system
gene0882	Chromosome	BA1	dedA	mmb:Mmol_0144	K03975	membrane-associated protein	-	-	-	-
gene0992	Chromosome	BA1	dedA	simp:C6571_13460	K03975	membrane-associated protein	-	-	-	-
gene1861	Chromosome	BA1	dedA	eck:EC55989_2561	K03975	membrane-associated protein	-	-	-	-
gene2084	Chromosome	BA1	dedA	ace:Acel_0915	K03975	membrane-associated protein	-	-	-	-
gene4739	Chromosome	BA1	dedA	bja:blr0181	K03975	membrane-associated protein	-	-	-	-
gene0883	Chromosome	BA1	exuR	eab:ECABU_c35130	K19775	GntR family transcriptional regulator, hexuronate regulon transcriptional repressor	-	-	-	-
gene0884	Chromosome	BA1	exuR	eab:ECABU_c35130	K19775	GntR family transcriptional regulator, hexuronate regulon transcriptional repressor	-	-	-	-
gene0885	Chromosome	BA1	exuT	ecm:EcSMS35_3385	K08191	MFS transporter, ACS family, aldohexuronate transporter	-	-	-	-
gene0886	Chromosome	BA1	uxaC	ebl:ECD_02961	K01812	glucuronate isomerase [EC:5.3.1.12]	5.3.1.12	Isomerases;Intramolecular oxidoreductases;Interconverting aldoses and ketoses, and related compounds;D-glucuronate aldose-ketose-isomerase	ko01100;ko00040	Metabolic pathways;Pentose and glucuronate interconversions
gene0887	Chromosome	BA1	uxaA	eck:EC55989_3505	K01685	altronate hydrolase [EC:4.2.1.7]	4.2.1.7	Lyases;Carbon-oxygen lyases;Hydro-lyases;D-altronate hydro-lyase (2-dehydro-3-deoxy-D-gluconate-forming)	ko00040;ko01100	Pentose and glucuronate interconversions;Metabolic pathways
gene5091	Chromosome	BA1	uxaA	elp:P12B_c4279	K01685	altronate hydrolase [EC:4.2.1.7]	4.2.1.7	Lyases;Carbon-oxygen lyases;Hydro-lyases;D-altronate hydro-lyase (2-dehydro-3-deoxy-D-gluconate-forming)	ko00040;ko01100	Pentose and glucuronate interconversions;Metabolic pathways
gene0889	Chromosome	BA1	sstT	eab:ECABU_c35080	K07862	serine/threonine transporter	-	-	-	-
gene0890	Chromosome	BA1	sstT	ebd:ECBD_0651	K07862	serine/threonine transporter	-	-	-	-
gene0892	Chromosome	BA1	terC	ptes:JQU52_14610	K05794	tellurite resistance protein TerC	-	-	-	-
gene0893	Chromosome	BA1	terC	dey:HYN24_09805	K05794	tellurite resistance protein TerC	-	-	-	-
pA_gene0185	PlasmidA	BA1	terC	ece:Z1174	K05794	tellurite resistance protein TerC	-	-	-	-
gene0894	Chromosome	BA1	iolU	bacq:DOE78_03270	K22230	scyllo-inositol 2-dehydrogenase (NADP+) [EC:1.1.1.-]	-	-	ko01120;ko00562;ko01100	Microbial metabolism in diverse environments;Inositol phosphate metabolism;Metabolic pathways
gene0895	Chromosome	BA1	sanA	bcae:A4V03_10110	K03748	SanA protein	-	-	-	-
gene2075	Chromosome	BA1	sanA	eab:ECABU_c24740	K03748	SanA protein	-	-	-	-
gene0897	Chromosome	BA1	upp	eab:ECABU_c35040	K07043	UTP pyrophosphatase [EC:3.6.1.-]	-	-	ko01232;ko01100;ko00240	Nucleotide metabolism;Metabolic pathways;Pyrimidine metabolism
gene0898	Chromosome	BA1	rlmG	eab:ECABU_c35030	K11391	23S rRNA (guanine1835-N2)-methyltransferase [EC:2.1.1.174]	2.1.1.174	Transferases;Transferring one-carbon groups;Methyltransferases;S-adenosyl-L-methionine:23S rRNA (guanine1835-N2)-methyltransferase	-	-
gene0899	Chromosome	BA1	rlmG	eab:ECABU_c35030	K11391	23S rRNA (guanine1835-N2)-methyltransferase [EC:2.1.1.174]	2.1.1.174	Transferases;Transferring one-carbon groups;Methyltransferases;S-adenosyl-L-methionine:23S rRNA (guanine1835-N2)-methyltransferase	-	-
gene0900	Chromosome	BA1	fadH	ebd:ECBD_0661	K00219	2,4-dienoyl-CoA reductase (NADPH2) [EC:1.3.1.34]	1.3.1.34	Oxidoreductases;Acting on the CH-CH group of donors;With NAD+ or NADP+ as acceptor;(2E)-2-enoyl-CoA:NADP+ 4-oxidoreductase	-	-
gene0901	Chromosome	BA1	fadH	elo:EC042_3374	K00219	2,4-dienoyl-CoA reductase (NADPH2) [EC:1.3.1.34]	1.3.1.34	Oxidoreductases;Acting on the CH-CH group of donors;With NAD+ or NADP+ as acceptor;(2E)-2-enoyl-CoA:NADP+ 4-oxidoreductase	-	-
gene0902	Chromosome	BA1	ygjK	ect:ECIAI39_3578	K03931	glucosidase [EC:3.2.1.-]	-	-	-	-
gene0905	Chromosome	BA1	gadC	cbi:CLJ_B0399	K20265	glutamate:GABA antiporter	-	-	ko02024	Quorum sensing
gene2857	Chromosome	BA1	gadC	ebd:ECBD_2147	K20265	glutamate:GABA antiporter	-	-	ko02024	Quorum sensing
gene3661	Chromosome	BA1	gadC	lrr:N134_02620	K20265	glutamate:GABA antiporter	-	-	ko02024	Quorum sensing
gene5126	Chromosome	BA1	gadC	pdc:CDIF630_02865	K20265	glutamate:GABA antiporter	-	-	ko02024	Quorum sensing
gene0906	Chromosome	BA1	ebgC	eruy:OSH18_16220	K12112	evolved beta-galactosidase subunit beta	-	-	ko00052;ko00511;ko01100	Galactose metabolism;Other glycan degradation;Metabolic pathways
gene0907	Chromosome	BA1	ebgA	ecoa:APECO78_19185	K12111	evolved beta-galactosidase subunit alpha [EC:3.2.1.23]	3.2.1.23	Hydrolases;Glycosylases;Glycosidases, i.e. enzymes that hydrolyse O- and S-glycosyl compounds;beta-D-galactoside galactohydrolase	ko00052;ko00511;ko01100	Galactose metabolism;Other glycan degradation;Metabolic pathways
gene0908	Chromosome	BA1	ebgA	ssn:SSON_3215	K12111	evolved beta-galactosidase subunit alpha [EC:3.2.1.23]	3.2.1.23	Hydrolases;Glycosylases;Glycosidases, i.e. enzymes that hydrolyse O- and S-glycosyl compounds;beta-D-galactoside galactohydrolase	ko00052;ko00511;ko01100	Galactose metabolism;Other glycan degradation;Metabolic pathways
gene0909	Chromosome	BA1	ebgA	ssn:SSON_3215	K12111	evolved beta-galactosidase subunit alpha [EC:3.2.1.23]	3.2.1.23	Hydrolases;Glycosylases;Glycosidases, i.e. enzymes that hydrolyse O- and S-glycosyl compounds;beta-D-galactoside galactohydrolase	ko00052;ko00511;ko01100	Galactose metabolism;Other glycan degradation;Metabolic pathways
gene0910	Chromosome	BA1	ebgR	ebd:ECBD_0667	K12113	LacI family transcriptional regulator, ebg operon repressor	-	-	-	-
gene0911	Chromosome	BA1	ebgR	ecm:EcSMS35_3369	K12113	LacI family transcriptional regulator, ebg operon repressor	-	-	-	-
gene0912	Chromosome	BA1	-	eab:ECABU_c34940	K06878	tRNA-binding protein	-	-	-	-
gene0913	Chromosome	BA1	patA	ece:Z4426	K09251	putrescine aminotransferase [EC:2.6.1.82]	2.6.1.82	Transferases;Transferring nitrogenous groups;Transaminases;putrescine:2-oxoglutarate aminotransferase	ko00310;ko01100;ko01120;ko00330	Lysine degradation;Metabolic pathways;Microbial metabolism in diverse environments;Arginine and proline metabolism
gene0914	Chromosome	BA1	aer	eci:UTI89_C3510	K03776	aerotaxis receptor	-	-	ko02020;ko02030	Two-component system;Bacterial chemotaxis
gene0915	Chromosome	BA1	aer	eab:ECABU_c34920	K03776	aerotaxis receptor	-	-	ko02020;ko02030	Two-component system;Bacterial chemotaxis
gene0916	Chromosome	BA1	-	prz:GZH47_19925	K10947	PadR family transcriptional regulator	-	-	-	-
gene0917	Chromosome	BA1	yqjH	eci:UTI89_C3508	K07229	ferric-chelate reductase (NADPH) [EC:1.16.1.9]	1.16.1.9	Oxidoreductases;Oxidizing metal ions;With NAD+ or NADP+ as acceptor;Fe(II)-siderophore:NADP+ oxidoreductase	-	-
gene0918	Chromosome	BA1	yqjH	elo:EC042_3363	K07229	ferric-chelate reductase (NADPH) [EC:1.16.1.9]	1.16.1.9	Oxidoreductases;Oxidizing metal ions;With NAD+ or NADP+ as acceptor;Fe(II)-siderophore:NADP+ oxidoreductase	-	-
gene0920	Chromosome	BA1	mug	eab:ECABU_c34880	K03649	double-stranded uracil-DNA glycosylase [EC:3.2.2.28]	3.2.2.28	Hydrolases;Glycosylases;Hydrolysing N-glycosyl compounds;uracil-double-stranded DNA deoxyribohydrolase (uracil-releasing)	ko03410	Base excision repair
gene0921	Chromosome	BA1	rpoD	ece:Z4420	K03086	RNA polymerase primary sigma factor	-	-	ko02040	Flagellar assembly
gene0922	Chromosome	BA1	dnaG	eab:ECABU_c34850	K02316	DNA primase [EC:2.7.7.101]	2.7.7.101	Transferases;Transferring phosphorus-containing groups;Nucleotidyltransferases;nucleotide 5'-triphosphate:single-stranded DNA nucleotidyltransferase (DNA-RNA hybrid synthesizing)	ko03030	DNA replication
gene0923	Chromosome	BA1	dnaG	eab:ECABU_c34850	K02316	DNA primase [EC:2.7.7.101]	2.7.7.101	Transferases;Transferring phosphorus-containing groups;Nucleotidyltransferases;nucleotide 5'-triphosphate:single-stranded DNA nucleotidyltransferase (DNA-RNA hybrid synthesizing)	ko03030	DNA replication
gene0924	Chromosome	BA1	dnaG	ebd:ECBD_0675	K02316	DNA primase [EC:2.7.7.101]	2.7.7.101	Transferases;Transferring phosphorus-containing groups;Nucleotidyltransferases;nucleotide 5'-triphosphate:single-stranded DNA nucleotidyltransferase (DNA-RNA hybrid synthesizing)	ko03030	DNA replication
gene0925	Chromosome	BA1	rpsU	ahn:NCTC12129_00794	K02970	small subunit ribosomal protein S21	-	-	ko03010	Ribosome
gene0926	Chromosome	BA1	tsaD	ebe:B21_02884	K25706	tRNA N6-adenosine threonylcarbamoyltransferase [EC:2.3.1.234]	2.3.1.234	Transferases;Acyltransferases;Transferring groups other than aminoacyl groups;L-threonylcarbamoyladenylate:adenine37 in tRNA N6-L-threonylcarbamoyltransferase	-	-
gene0927	Chromosome	BA1	tsaD	eab:ECABU_c34830	K25706	tRNA N6-adenosine threonylcarbamoyltransferase [EC:2.3.1.234]	2.3.1.234	Transferases;Acyltransferases;Transferring groups other than aminoacyl groups;L-threonylcarbamoyladenylate:adenine37 in tRNA N6-L-threonylcarbamoyltransferase	-	-
gene0928	Chromosome	BA1	ttdT	eck:EC55989_3478	K11106	L-tartrate/succinate antiporter	-	-	-	-
gene0929	Chromosome	BA1	ttdT	ece:Z4416	K11106	L-tartrate/succinate antiporter	-	-	-	-
gene0930	Chromosome	BA1	ttdB	eab:ECABU_c34810	K03780	L(+)-tartrate dehydratase beta subunit [EC:4.2.1.32]	4.2.1.32	Lyases;Carbon-oxygen lyases;Hydro-lyases;(R,R)-tartrate hydro-lyase (oxaloacetate-forming)	ko01100;ko00630	Metabolic pathways;Glyoxylate and dicarboxylate metabolism
gene0931	Chromosome	BA1	ttdA	ecoj:P423_17300	K03779	L(+)-tartrate dehydratase alpha subunit [EC:4.2.1.32]	4.2.1.32	Lyases;Carbon-oxygen lyases;Hydro-lyases;(R,R)-tartrate hydro-lyase (oxaloacetate-forming)	ko01100;ko00630	Metabolic pathways;Glyoxylate and dicarboxylate metabolism
gene0932	Chromosome	BA1	ttdR	ecg:E2348C_3353	K21742	LysR family transcriptional regulator, transcriptional activator for ttdABT operon	-	-	-	-
gene0933	Chromosome	BA1	plsY	eab:ECABU_c34780	K08591	acyl phosphate:glycerol-3-phosphate acyltransferase [EC:2.3.1.275]	2.3.1.275	Transferases;Acyltransferases;Transferring groups other than aminoacyl groups;acyl phosphoate:sn-glycerol 3-phosphate acyltransferase	ko01110;ko00561;ko00564;ko01100	Biosynthesis of secondary metabolites;Glycerolipid metabolism;Glycerophospholipid metabolism;Metabolic pathways
gene0934	Chromosome	BA1	folB	eab:ECABU_c34770	K01633	7,8-dihydroneopterin aldolase/epimerase/oxygenase [EC:4.1.2.25 5.1.99.8 1.13.11.81]	4.1.2.25;5.1.99.8;1.13.11.81	Lyases;Carbon-carbon lyases;Aldehyde-lyases;7,8-dihydroneopterin glycolaldehyde-lyase [6-(hydroxymethyl)-7,8-dihydropterin-forming]|Isomerases;Racemases and epimerases;Acting on other compounds;7,8-dihydroneopterin 2'-epimerase|Oxidoreductases;Acting on single donors with incorporation of molecular oxygen (oxygenases);With incorporation of two atoms of oxygen;7,8-dihydroneopterin:oxygen oxidoredu…	ko01100;ko00790;ko01240	Metabolic pathways;Folate biosynthesis;Biosynthesis of cofactors
gene0935	Chromosome	BA1	bacA	eab:ECABU_c34760	K06153	undecaprenyl-diphosphatase [EC:3.6.1.27]	3.6.1.27	Hydrolases;Acting on acid anhydrides;In phosphorus-containing anhydrides;ditrans,octacis-undecaprenyl-diphosphate phosphohydrolase	ko00550;ko00552	Peptidoglycan biosynthesis;Teichoic acid biosynthesis
gene0936	Chromosome	BA1	cca	ecm:EcSMS35_3349	K00974	tRNA nucleotidyltransferase (CCA-adding enzyme) [EC:2.7.7.72 3.1.3.- 3.1.4.-]	2.7.7.72	Transferases;Transferring phosphorus-containing groups;Nucleotidyltransferases;CTP,CTP,ATP:tRNA cytidylyl,cytidylyl,adenylyltransferase	-	-
gene0937	Chromosome	BA1	ygiM	eab:ECABU_c34740	K07184	SH3 domain protein	-	-	-	-
gene0938	Chromosome	BA1	ygiF	eum:ECUMN_3536	K18446	triphosphatase [EC:3.6.1.25]	3.6.1.25	Hydrolases;Acting on acid anhydrides;In phosphorus-containing anhydrides;triphosphate phosphohydrolase	-	-
gene0939	Chromosome	BA1	glnE	ebd:ECBD_0688	K00982	[glutamine synthetase] adenylyltransferase / [glutamine synthetase]-adenylyl-L-tyrosine phosphorylase [EC:2.7.7.42 2.7.7.89]	2.7.7.42;2.7.7.89	Transferases;Transferring phosphorus-containing groups;Nucleotidyltransferases;ATP:[glutamine synthetase]-L-tyrosine adenylyltransferase|Transferases;Transferring phosphorus-containing groups;Nucleotidyltransferases;[glutamine synthetase]-O4-(5'-adenylyl)-L-tyrosine:phosphate adenylyltransferase	-	-
gene0940	Chromosome	BA1	glnE	ebw:BWG_2764	K00982	[glutamine synthetase] adenylyltransferase / [glutamine synthetase]-adenylyl-L-tyrosine phosphorylase [EC:2.7.7.42 2.7.7.89]	2.7.7.42;2.7.7.89	Transferases;Transferring phosphorus-containing groups;Nucleotidyltransferases;ATP:[glutamine synthetase]-L-tyrosine adenylyltransferase|Transferases;Transferring phosphorus-containing groups;Nucleotidyltransferases;[glutamine synthetase]-O4-(5'-adenylyl)-L-tyrosine:phosphate adenylyltransferase	-	-
gene0941	Chromosome	BA1	gmhC	eab:ECABU_c34690	K03272	D-beta-D-heptose 7-phosphate kinase / D-beta-D-heptose 1-phosphate adenosyltransferase [EC:2.7.1.167 2.7.7.70]	2.7.7.70;2.7.1.167	Transferases;Transferring phosphorus-containing groups;Nucleotidyltransferases;ATP:D-glycero-beta-D-manno-heptose 1-phosphate adenylyltransferase|Transferases;Transferring phosphorus-containing groups;Phosphotransferases with an alcohol group as acceptor;ATP:D-glycero-beta-D-manno-heptose 7-phosphate 1-phosphotransferase	ko01100;ko01250;ko00540	Metabolic pathways;Biosynthesis of nucleotide sugars;Lipopolysaccharide biosynthesis
gene0942	Chromosome	BA1	gmhC	ebd:ECBD_0689	K03272	D-beta-D-heptose 7-phosphate kinase / D-beta-D-heptose 1-phosphate adenosyltransferase [EC:2.7.1.167 2.7.7.70]	2.7.7.70;2.7.1.167	Transferases;Transferring phosphorus-containing groups;Nucleotidyltransferases;ATP:D-glycero-beta-D-manno-heptose 1-phosphate adenylyltransferase|Transferases;Transferring phosphorus-containing groups;Phosphotransferases with an alcohol group as acceptor;ATP:D-glycero-beta-D-manno-heptose 7-phosphate 1-phosphotransferase	ko01100;ko01250;ko00540	Metabolic pathways;Biosynthesis of nucleotide sugars;Lipopolysaccharide biosynthesis
gene0943	Chromosome	BA1	-	atz:M5E07_11760	K07192	flotillin	-	-	ko04910	Insulin signaling pathway
gene0945	Chromosome	BA1	glgS	ebd:ECBD_0692	K22720	surface composition regulator	-	-	-	-
gene0953	Chromosome	BA1	ubiK	eal:EAKF1_ch2884c	K09806	ubiquinone biosynthesis accessory factor UbiK	-	-	-	-
gene0954	Chromosome	BA1	ribB	ebd:ECBD_0698	K02858	3,4-dihydroxy 2-butanone 4-phosphate synthase [EC:4.1.99.12]	4.1.99.12	Lyases;Carbon-carbon lyases;Other carbon-carbon lyases;D-ribulose 5-phosphate formate-lyase (L-3,4-dihydroxybutan-2-one 4-phosphate-forming)	ko00740;ko01110;ko01240;ko01100	Riboflavin metabolism;Biosynthesis of secondary metabolites;Biosynthesis of cofactors;Metabolic pathways
gene0957	Chromosome	BA1	zupT	eab:ECABU_c34580	K07238	zinc transporter, ZIP family	-	-	-	-
gene0958	Chromosome	BA1	-	ebd:ECBD_0701	K15777	4,5-DOPA dioxygenase extradiol [EC:1.13.11.-]	-	-	ko00965;ko01110;ko01100	Betalain biosynthesis;Biosynthesis of secondary metabolites;Metabolic pathways
gene0959	Chromosome	BA1	gsp	orb:IPMB12_02005	K01460	glutathionylspermidine amidase/synthetase [EC:3.5.1.78 6.3.1.8]	6.3.1.8;3.5.1.78	Ligases;Forming carbon-nitrogen bonds;Acid-D-ammonia (or amine) ligases (amide synthases);gamma-L-glutamyl-L-cysteinyl-glycine:spermidine ligase (ADP-forming) [spermidine is numbered so that atom N-1 is in the amino group of the aminopropyl part of the molecule]|Hydrolases;Acting on carbon-nitrogen bonds, other than peptide bonds;In linear amides;gamma-L-glutamyl-L-cysteinyl-glycine:spermidine am…	ko01100;ko00480	Metabolic pathways;Glutathione metabolism
gene1016	Chromosome	BA1	gsp	ebd:ECBD_0750	K01460	glutathionylspermidine amidase/synthetase [EC:3.5.1.78 6.3.1.8]	6.3.1.8;3.5.1.78	Ligases;Forming carbon-nitrogen bonds;Acid-D-ammonia (or amine) ligases (amide synthases);gamma-L-glutamyl-L-cysteinyl-glycine:spermidine ligase (ADP-forming) [spermidine is numbered so that atom N-1 is in the amino group of the aminopropyl part of the molecule]|Hydrolases;Acting on carbon-nitrogen bonds, other than peptide bonds;In linear amides;gamma-L-glutamyl-L-cysteinyl-glycine:spermidine am…	ko01100;ko00480	Metabolic pathways;Glutathione metabolism
gene1017	Chromosome	BA1	gsp	ebw:BWG_2706	K01460	glutathionylspermidine amidase/synthetase [EC:3.5.1.78 6.3.1.8]	6.3.1.8;3.5.1.78	Ligases;Forming carbon-nitrogen bonds;Acid-D-ammonia (or amine) ligases (amide synthases);gamma-L-glutamyl-L-cysteinyl-glycine:spermidine ligase (ADP-forming) [spermidine is numbered so that atom N-1 is in the amino group of the aminopropyl part of the molecule]|Hydrolases;Acting on carbon-nitrogen bonds, other than peptide bonds;In linear amides;gamma-L-glutamyl-L-cysteinyl-glycine:spermidine am…	ko01100;ko00480	Metabolic pathways;Glutathione metabolism
gene5082	Chromosome	BA1	gsp	mpri:MP3633_0175	K01460	glutathionylspermidine amidase/synthetase [EC:3.5.1.78 6.3.1.8]	6.3.1.8;3.5.1.78	Ligases;Forming carbon-nitrogen bonds;Acid-D-ammonia (or amine) ligases (amide synthases);gamma-L-glutamyl-L-cysteinyl-glycine:spermidine ligase (ADP-forming) [spermidine is numbered so that atom N-1 is in the amino group of the aminopropyl part of the molecule]|Hydrolases;Acting on carbon-nitrogen bonds, other than peptide bonds;In linear amides;gamma-L-glutamyl-L-cysteinyl-glycine:spermidine am…	ko01100;ko00480	Metabolic pathways;Glutathione metabolism
gene0961	Chromosome	BA1	tolC	ebd:ECBD_0704	K12340	outer membrane protein	-	-	ko01501;ko01503;ko03070;ko04626;ko05133;ko02020	beta-Lactam resistance;Cationic antimicrobial peptide (CAMP) resistance;Bacterial secretion system;Plant-pathogen interaction;Pertussis;Two-component system
gene0962	Chromosome	BA1	nudF	ebd:ECBD_0705	K01515	ADP-ribose diphosphatase [EC:3.6.1.13 3.6.1.-]	3.6.1.13	Hydrolases;Acting on acid anhydrides;In phosphorus-containing anhydrides;ADP-D-ribose ribophosphohydrolase	ko00740;ko01100;ko00230	Riboflavin metabolism;Metabolic pathways;Purine metabolism
gene0963	Chromosome	BA1	-	eab:ECABU_c34490	K09920	uncharacterized protein	-	-	-	-
gene0964	Chromosome	BA1	cpdA	ebw:BWG_2745	K03651	3',5'-cyclic-AMP phosphodiesterase [EC:3.1.4.53]	3.1.4.53	Hydrolases;Acting on ester bonds;Phosphoric-diester hydrolases;3',5'-cyclic-AMP 5'-nucleotidohydrolase	ko00230;ko01100;ko02025	Purine metabolism;Metabolic pathways;Biofilm formation - Pseudomonas aeruginosa
gene0965	Chromosome	BA1	-	eab:ECABU_c34470	K07000	uncharacterized protein	-	-	-	-
gene3411	Chromosome	BA1	-	eab:ECABU_c13220	K07000	uncharacterized protein	-	-	-	-
gene0966	Chromosome	BA1	parE	caf:AL524_23125	K02622	topoisomerase IV subunit B [EC:5.6.2.2]	5.6.2.2	Isomerases;Isomerases altering macromolecular conformation;Enzymes altering nucleic acid conformation;DNA topoisomerase (ATP-hydrolysing)	-	-
gene0967	Chromosome	BA1	parE	ebd:ECBD_0709	K02622	topoisomerase IV subunit B [EC:5.6.2.2]	5.6.2.2	Isomerases;Isomerases altering macromolecular conformation;Enzymes altering nucleic acid conformation;DNA topoisomerase (ATP-hydrolysing)	-	-
gene0969	Chromosome	BA1	mdaB	eab:ECABU_c34370	K03923	NADPH dehydrogenase (quinone) [EC:1.6.5.10]	1.6.5.10	Oxidoreductases;Acting on NADH or NADPH;With a quinone or similar compound as acceptor;NADPH:(quinone-acceptor) oxidoreductase	-	-
gene0970	Chromosome	BA1	qseC	ebd:ECBD_0713	K07645	two-component system, OmpR family, sensor histidine kinase QseC [EC:2.7.13.3]	2.7.13.3	Transferases;Transferring phosphorus-containing groups;Protein-histidine kinases;ATP:protein-L-histidine N-phosphotransferase	ko02024;ko02020	Quorum sensing;Two-component system
gene0971	Chromosome	BA1	qseB	sfv:SFV_3071	K07666	two-component system, OmpR family, response regulator QseB	-	-	ko02024;ko02020	Quorum sensing;Two-component system
gene0972	Chromosome	BA1	qseB	ebd:ECBD_0714	K07666	two-component system, OmpR family, response regulator QseB	-	-	ko02024;ko02020	Quorum sensing;Two-component system
gene0974	Chromosome	BA1	ygiV	ebd:ECBD_0716	K07471	probable transcriptional regulator	-	-	-	-
gene0975	Chromosome	BA1	mqsR	ebe:B21_02844	K13651	motility quorum-sensing regulator / GCU-specific mRNA interferase toxin	-	-	-	-
gene0976	Chromosome	BA1	mqsA	ebd:ECBD_0718	K13655	HTH-type transcriptional regulator / antitoxin MqsA	-	-	-	-
gene0977	Chromosome	BA1	-	ebd:ECBD_0719	K02035	peptide/nickel transport system substrate-binding protein	-	-	ko02024	Quorum sensing
gene2864	Chromosome	BA1	-	ebw:BWG_1308	K02035	peptide/nickel transport system substrate-binding protein	-	-	ko02024	Quorum sensing
gene0978	Chromosome	BA1	parC	cfd:CFNIH1_02360	K02621	topoisomerase IV subunit A [EC:5.6.2.2]	5.6.2.2	Isomerases;Isomerases altering macromolecular conformation;Enzymes altering nucleic acid conformation;DNA topoisomerase (ATP-hydrolysing)	-	-
gene0979	Chromosome	BA1	parC	ebw:BWG_2732	K02621	topoisomerase IV subunit A [EC:5.6.2.2]	5.6.2.2	Isomerases;Isomerases altering macromolecular conformation;Enzymes altering nucleic acid conformation;DNA topoisomerase (ATP-hydrolysing)	-	-
gene0980	Chromosome	BA1	parC	eab:ECABU_c34280	K02621	topoisomerase IV subunit A [EC:5.6.2.2]	5.6.2.2	Isomerases;Isomerases altering macromolecular conformation;Enzymes altering nucleic acid conformation;DNA topoisomerase (ATP-hydrolysing)	-	-
gene0981	Chromosome	BA1	plsC	ebw:BWG_2731	K00655	1-acyl-sn-glycerol-3-phosphate acyltransferase [EC:2.3.1.51]	2.3.1.51	Transferases;Acyltransferases;Transferring groups other than aminoacyl groups;acyl-CoA:1-acyl-sn-glycerol-3-phosphate 2-O-acyltransferase	ko01100;ko00564;ko00561;ko01110	Metabolic pathways;Glycerophospholipid metabolism;Glycerolipid metabolism;Biosynthesis of secondary metabolites
gene0982	Chromosome	BA1	sufI	ebd:ECBD_0723	K04753	suppressor of ftsI	-	-	-	-
gene0986	Chromosome	BA1	lpp	eab:ECABU_c34170	K06078	murein lipoprotein	-	-	-	-
gene2669	Chromosome	BA1	lpp	eab:ECABU_c19310	K06078	murein lipoprotein	-	-	-	-
gene0988	Chromosome	BA1	dkgA	ebd:ECBD_0728	K06221	2,5-diketo-D-gluconate reductase A [EC:1.1.1.346]	1.1.1.346	Oxidoreductases;Acting on the CH-OH group of donors;With NAD+ or NADP+ as acceptor;2-dehydro-D-gluconate:NADP+ 2-oxidoreductase (2-dehydro-L-gulonate-forming)	-	-
gene0989	Chromosome	BA1	yqhD	ebd:ECBD_0729	K08325	NADP-dependent alcohol dehydrogenase [EC:1.1.-.-]	-	-	ko00640;ko01100	Propanoate metabolism;Metabolic pathways
gene0990	Chromosome	BA1	yqhD	eab:ECABU_c34140	K08325	NADP-dependent alcohol dehydrogenase [EC:1.1.-.-]	-	-	ko00640;ko01100	Propanoate metabolism;Metabolic pathways
gene0991	Chromosome	BA1	yesN	paef:R50345_30050	K07720	two-component system, response regulator YesN	-	-	ko02020	Two-component system
gene1771	Chromosome	BA1	yesN	ock:EXM22_08800	K07720	two-component system, response regulator YesN	-	-	ko02020	Two-component system
gene5395	Chromosome	BA1	yesN	tap:GZ22_05545	K07720	two-component system, response regulator YesN	-	-	ko02020	Two-component system
gene0993	Chromosome	BA1	metC	ebw:BWG_2722	K01760	cysteine-S-conjugate beta-lyase [EC:4.4.1.13]	4.4.1.13	Lyases;Carbon-sulfur lyases;Carbon-sulfur lyases (only sub-subclass identified to date);L-cysteine-S-conjugate thiol-lyase (deaminating; 2-aminoprop-2-enoate-forming)	ko01110;ko01100;ko01230;ko00450;ko00270	Biosynthesis of secondary metabolites;Metabolic pathways;Biosynthesis of amino acids;Selenocompound metabolism;Cysteine and methionine metabolism
gene0994	Chromosome	BA1	exbB	ebd:ECBD_0733	K03561	biopolymer transport protein ExbB	-	-	-	-
gene0995	Chromosome	BA1	exbD	ebd:ECBD_0734	K03559	biopolymer transport protein ExbD	-	-	-	-
gene0996	Chromosome	BA1	gdh	add:HUW48_19375	K00034	glucose 1-dehydrogenase [EC:1.1.1.47]	1.1.1.47	Oxidoreductases;Acting on the CH-OH group of donors;With NAD+ or NADP+ as acceptor;D-glucose:NAD(P)+ 1-oxidoreductase	ko01100;ko01200;ko00030;ko01120	Metabolic pathways;Carbon metabolism;Pentose phosphate pathway;Microbial metabolism in diverse environments
gene2083	Chromosome	BA1	gdh	metg:HT051_04040	K00034	glucose 1-dehydrogenase [EC:1.1.1.47]	1.1.1.47	Oxidoreductases;Acting on the CH-OH group of donors;With NAD+ or NADP+ as acceptor;D-glucose:NAD(P)+ 1-oxidoreductase	ko01100;ko01200;ko00030;ko01120	Metabolic pathways;Carbon metabolism;Pentose phosphate pathway;Microbial metabolism in diverse environments
gene0997	Chromosome	BA1	gudP	psts:E05_39750	K03535	MFS transporter, ACS family, glucarate transporter	-	-	-	-
gene1274	Chromosome	BA1	gudP	eab:ECABU_c30580	K03535	MFS transporter, ACS family, glucarate transporter	-	-	-	-
gene0998	Chromosome	BA1	gpr	ebe:B21_02826	K19265	L-glyceraldehyde 3-phosphate reductase [EC:1.1.1.-]	-	-	-	-
gene0999	Chromosome	BA1	gpr	eab:ECABU_c34060	K19265	L-glyceraldehyde 3-phosphate reductase [EC:1.1.1.-]	-	-	-	-
gene1000	Chromosome	BA1	-	sbc:SbBS512_E3428	K01061	carboxymethylenebutenolidase [EC:3.1.1.45]	3.1.1.45	Hydrolases;Acting on ester bonds;Carboxylic-ester hydrolases;4-carboxymethylenebut-2-en-4-olide lactonohydrolase	ko01100;ko00364;ko00361;ko01120;ko00623	Metabolic pathways;Fluorobenzoate degradation;Chlorocyclohexane and chlorobenzene degradation;Microbial metabolism in diverse environments;Toluene degradation
gene1001	Chromosome	BA1	-	edj:ECDH1ME8569_2900	K01061	carboxymethylenebutenolidase [EC:3.1.1.45]	3.1.1.45	Hydrolases;Acting on ester bonds;Carboxylic-ester hydrolases;4-carboxymethylenebut-2-en-4-olide lactonohydrolase	ko01100;ko00364;ko00361;ko01120;ko00623	Metabolic pathways;Fluorobenzoate degradation;Chlorocyclohexane and chlorobenzene degradation;Microbial metabolism in diverse environments;Toluene degradation
gene1002	Chromosome	BA1	-	edj:ECDH1ME8569_2899	K01061	carboxymethylenebutenolidase [EC:3.1.1.45]	3.1.1.45	Hydrolases;Acting on ester bonds;Carboxylic-ester hydrolases;4-carboxymethylenebut-2-en-4-olide lactonohydrolase	ko01100;ko00364;ko00361;ko01120;ko00623	Metabolic pathways;Fluorobenzoate degradation;Chlorocyclohexane and chlorobenzene degradation;Microbial metabolism in diverse environments;Toluene degradation
gene5553	Chromosome	BA1	-	ebw:BWG_3508	K01061	carboxymethylenebutenolidase [EC:3.1.1.45]	3.1.1.45	Hydrolases;Acting on ester bonds;Carboxylic-ester hydrolases;4-carboxymethylenebut-2-en-4-olide lactonohydrolase	ko01100;ko00364;ko00361;ko01120;ko00623	Metabolic pathways;Fluorobenzoate degradation;Chlorocyclohexane and chlorobenzene degradation;Microbial metabolism in diverse environments;Toluene degradation
gene1004	Chromosome	BA1	hyaA	eab:ECABU_c34030	K06282	hydrogenase small subunit [EC:1.12.99.6]	1.12.99.6	Oxidoreductases;Acting on hydrogen as donor;With unknown physiological acceptors;hydrogen:acceptor oxidoreductase	ko00633;ko01120;ko02020	Nitrotoluene degradation;Microbial metabolism in diverse environments;Two-component system
gene3573	Chromosome	BA1	hyaA	eab:ECABU_c10050	K06282	hydrogenase small subunit [EC:1.12.99.6]	1.12.99.6	Oxidoreductases;Acting on hydrogen as donor;With unknown physiological acceptors;hydrogen:acceptor oxidoreductase	ko00633;ko01120;ko02020	Nitrotoluene degradation;Microbial metabolism in diverse environments;Two-component system
gene1005	Chromosome	BA1	fdoH	desu:NLA06_03710	K00124	formate dehydrogenase iron-sulfur subunit	-	-	ko01200;ko00630;ko01100;ko00680;ko01120	Carbon metabolism;Glyoxylate and dicarboxylate metabolism;Metabolic pathways;Methane metabolism;Microbial metabolism in diverse environments
gene5466	Chromosome	BA1	fdoH	eab:ECABU_c43980	K00124	formate dehydrogenase iron-sulfur subunit	-	-	ko01200;ko00630;ko01100;ko00680;ko01120	Carbon metabolism;Glyoxylate and dicarboxylate metabolism;Metabolic pathways;Methane metabolism;Microbial metabolism in diverse environments
gene1007	Chromosome	BA1	hyaB	eal:EAKF1_ch2954	K06281	hydrogenase large subunit [EC:1.12.99.6]	1.12.99.6	Oxidoreductases;Acting on hydrogen as donor;With unknown physiological acceptors;hydrogen:acceptor oxidoreductase	ko02020;ko00633;ko01120	Two-component system;Nitrotoluene degradation;Microbial metabolism in diverse environments
gene1008	Chromosome	BA1	hyaB	eab:ECABU_c34000	K06281	hydrogenase large subunit [EC:1.12.99.6]	1.12.99.6	Oxidoreductases;Acting on hydrogen as donor;With unknown physiological acceptors;hydrogen:acceptor oxidoreductase	ko02020;ko00633;ko01120	Two-component system;Nitrotoluene degradation;Microbial metabolism in diverse environments
gene3571	Chromosome	BA1	hyaB	ebd:ECBD_2622	K06281	hydrogenase large subunit [EC:1.12.99.6]	1.12.99.6	Oxidoreductases;Acting on hydrogen as donor;With unknown physiological acceptors;hydrogen:acceptor oxidoreductase	ko02020;ko00633;ko01120	Two-component system;Nitrotoluene degradation;Microbial metabolism in diverse environments
gene3572	Chromosome	BA1	hyaB	eab:ECABU_c10060	K06281	hydrogenase large subunit [EC:1.12.99.6]	1.12.99.6	Oxidoreductases;Acting on hydrogen as donor;With unknown physiological acceptors;hydrogen:acceptor oxidoreductase	ko02020;ko00633;ko01120	Two-component system;Nitrotoluene degradation;Microbial metabolism in diverse environments
gene1009	Chromosome	BA1	hyaD	eal:EAKF1_ch2955	K03605	hydrogenase maturation protease [EC:3.4.23.-]	-	-	-	-
gene1010	Chromosome	BA1	hyaD	ebd:ECBD_0745	K03605	hydrogenase maturation protease [EC:3.4.23.-]	-	-	-	-
gene3569	Chromosome	BA1	hyaD	ebd:ECBD_2620	K03605	hydrogenase maturation protease [EC:3.4.23.-]	-	-	-	-
gene1012	Chromosome	BA1	hypA	eal:EAKF1_ch2957	K04651	hydrogenase nickel incorporation protein HypA/HybF	-	-	-	-
gene1365	Chromosome	BA1	hypA	ebd:ECBD_0999	K04651	hydrogenase nickel incorporation protein HypA/HybF	-	-	-	-
gene1013	Chromosome	BA1	hypC	eab:ECABU_c33960	K04653	hydrogenase expression/formation protein HypC	-	-	-	-
gene1363	Chromosome	BA1	hypC	ebd:ECBD_0997	K04653	hydrogenase expression/formation protein HypC	-	-	-	-
gene1014	Chromosome	BA1	yghU	ecp:ECP_3075	K11209	GSH-dependent disulfide-bond oxidoreductase [EC:1.8.4.-]	-	-	-	-
gene1015	Chromosome	BA1	yghU	ebd:ECBD_0749	K11209	GSH-dependent disulfide-bond oxidoreductase [EC:1.8.4.-]	-	-	-	-
gene1879	Chromosome	BA1	yghU	ebd:ECBD_1357	K11209	GSH-dependent disulfide-bond oxidoreductase [EC:1.8.4.-]	-	-	-	-
gene1025	Chromosome	BA1	frmA	kpn:KPN_pKPN5p08231	K00121	S-(hydroxymethyl)glutathione dehydrogenase / alcohol dehydrogenase [EC:1.1.1.284 1.1.1.1]	1.1.1.284;1.1.1.1	Oxidoreductases;Acting on the CH-OH group of donors;With NAD+ or NADP+ as acceptor;S-(hydroxymethyl)glutathione:NAD+ oxidoreductase|Oxidoreductases;Acting on other nitrogenous compounds as donors;With NAD+ or NADP+ as acceptor	ko00830;ko01110;ko00010;ko01220;ko00626;ko01120;ko00620;ko00350;ko01200;ko00982;ko01100;ko00980;ko00625;ko00071;ko00680;ko04936	Retinol metabolism;Biosynthesis of secondary metabolites;Glycolysis / Gluconeogenesis;Degradation of aromatic compounds;Naphthalene degradation;Microbial metabolism in diverse environments;Pyruvate metabolism;Tyrosine metabolism;Carbon metabolism;Drug metabolism - cytochrome P450;Metabolic pathways;Metabolism of xenobiotics by cytochrome P450;Chloroalkane and chloroalkene degradation;Fatty acid d…
gene4023	Chromosome	BA1	frmA	ddl:Desdi_2924	K00121	S-(hydroxymethyl)glutathione dehydrogenase / alcohol dehydrogenase [EC:1.1.1.284 1.1.1.1]	1.1.1.284;1.1.1.1	Oxidoreductases;Acting on the CH-OH group of donors;With NAD+ or NADP+ as acceptor;S-(hydroxymethyl)glutathione:NAD+ oxidoreductase|Oxidoreductases;Acting on other nitrogenous compounds as donors;With NAD+ or NADP+ as acceptor	ko00830;ko01110;ko00010;ko01220;ko00626;ko01120;ko00620;ko00350;ko01200;ko00982;ko01100;ko00980;ko00625;ko00071;ko00680;ko04936	Retinol metabolism;Biosynthesis of secondary metabolites;Glycolysis / Gluconeogenesis;Degradation of aromatic compounds;Naphthalene degradation;Microbial metabolism in diverse environments;Pyruvate metabolism;Tyrosine metabolism;Carbon metabolism;Drug metabolism - cytochrome P450;Metabolic pathways;Metabolism of xenobiotics by cytochrome P450;Chloroalkane and chloroalkene degradation;Fatty acid d…
gene4024	Chromosome	BA1	frmA	acac:EYQ97_13520	K00121	S-(hydroxymethyl)glutathione dehydrogenase / alcohol dehydrogenase [EC:1.1.1.284 1.1.1.1]	1.1.1.284;1.1.1.1	Oxidoreductases;Acting on the CH-OH group of donors;With NAD+ or NADP+ as acceptor;S-(hydroxymethyl)glutathione:NAD+ oxidoreductase|Oxidoreductases;Acting on other nitrogenous compounds as donors;With NAD+ or NADP+ as acceptor	ko00830;ko01110;ko00010;ko01220;ko00626;ko01120;ko00620;ko00350;ko01200;ko00982;ko01100;ko00980;ko00625;ko00071;ko00680;ko04936	Retinol metabolism;Biosynthesis of secondary metabolites;Glycolysis / Gluconeogenesis;Degradation of aromatic compounds;Naphthalene degradation;Microbial metabolism in diverse environments;Pyruvate metabolism;Tyrosine metabolism;Carbon metabolism;Drug metabolism - cytochrome P450;Metabolic pathways;Metabolism of xenobiotics by cytochrome P450;Chloroalkane and chloroalkene degradation;Fatty acid d…
gene4325	Chromosome	BA1	frmA	ebd:ECBD_3301	K00121	S-(hydroxymethyl)glutathione dehydrogenase / alcohol dehydrogenase [EC:1.1.1.284 1.1.1.1]	1.1.1.284;1.1.1.1	Oxidoreductases;Acting on the CH-OH group of donors;With NAD+ or NADP+ as acceptor;S-(hydroxymethyl)glutathione:NAD+ oxidoreductase|Oxidoreductases;Acting on other nitrogenous compounds as donors;With NAD+ or NADP+ as acceptor	ko00830;ko01110;ko00010;ko01220;ko00626;ko01120;ko00620;ko00350;ko01200;ko00982;ko01100;ko00980;ko00625;ko00071;ko00680;ko04936	Retinol metabolism;Biosynthesis of secondary metabolites;Glycolysis / Gluconeogenesis;Degradation of aromatic compounds;Naphthalene degradation;Microbial metabolism in diverse environments;Pyruvate metabolism;Tyrosine metabolism;Carbon metabolism;Drug metabolism - cytochrome P450;Metabolic pathways;Metabolism of xenobiotics by cytochrome P450;Chloroalkane and chloroalkene degradation;Fatty acid d…
gene1026	Chromosome	BA1	-	aaj:BOQ57_11290	K18320	transposase, IS6 family	-	-	-	-
gene4064	Chromosome	BA1	-	aaj:BOQ57_11290	K18320	transposase, IS6 family	-	-	-	-
pB_gene0193	PlasmidB	BA1	-	aaj:BOQ57_11290	K18320	transposase, IS6 family	-	-	-	-
gene4088	Chromosome	BA1	-	amed:B224_1781	K18320	transposase, IS6 family	-	-	-	-
gene4157	Chromosome	BA1	-	amed:B224_1781	K18320	transposase, IS6 family	-	-	-	-
gene4089	Chromosome	BA1	-	kll:BJF97_31590	K18320	transposase, IS6 family	-	-	-	-
gene4162	Chromosome	BA1	-	kll:BJF97_31590	K18320	transposase, IS6 family	-	-	-	-
gene4161	Chromosome	BA1	-	koe:A225_R1p0525	K18320	transposase, IS6 family	-	-	-	-
pA_gene0072	PlasmidA	BA1	-	abd:ABTW07_1324	K18320	transposase, IS6 family	-	-	-	-
pA_gene0138	PlasmidA	BA1	-	abd:ABTW07_1324	K18320	transposase, IS6 family	-	-	-	-
pA_gene0156	PlasmidA	BA1	-	abd:ABTW07_1324	K18320	transposase, IS6 family	-	-	-	-
pA_gene0171	PlasmidA	BA1	-	abd:ABTW07_1324	K18320	transposase, IS6 family	-	-	-	-
pB_gene0145	PlasmidB	BA1	-	abd:ABTW07_1324	K18320	transposase, IS6 family	-	-	-	-
pB_gene0163	PlasmidB	BA1	-	abd:ABTW07_1324	K18320	transposase, IS6 family	-	-	-	-
pD_gene0057	PlasmidD	BA1	-	abd:ABTW07_1324	K18320	transposase, IS6 family	-	-	-	-
pD_gene0060	PlasmidD	BA1	-	abd:ABTW07_1324	K18320	transposase, IS6 family	-	-	-	-
pA_gene0080	PlasmidA	BA1	-	abn:AB57_06340	K18320	transposase, IS6 family	-	-	-	-
pA_gene0105	PlasmidA	BA1	-	abn:AB57_06340	K18320	transposase, IS6 family	-	-	-	-
pA_gene0112	PlasmidA	BA1	-	abn:AB57_06340	K18320	transposase, IS6 family	-	-	-	-
pA_gene0121	PlasmidA	BA1	-	abn:AB57_06340	K18320	transposase, IS6 family	-	-	-	-
pA_gene0139	PlasmidA	BA1	-	abn:AB57_06340	K18320	transposase, IS6 family	-	-	-	-
pA_gene0145	PlasmidA	BA1	-	abn:AB57_06340	K18320	transposase, IS6 family	-	-	-	-
pB_gene0173	PlasmidB	BA1	-	abn:AB57_06340	K18320	transposase, IS6 family	-	-	-	-
pB_gene0176	PlasmidB	BA1	-	abn:AB57_06340	K18320	transposase, IS6 family	-	-	-	-
pB_gene0184	PlasmidB	BA1	-	abn:AB57_06340	K18320	transposase, IS6 family	-	-	-	-
pD_gene0067	PlasmidD	BA1	-	abn:AB57_06340	K18320	transposase, IS6 family	-	-	-	-
pA_gene0118	PlasmidA	BA1	-	abaa:IX88_03735	K18320	transposase, IS6 family	-	-	-	-
pA_gene0131	PlasmidA	BA1	-	abaj:BJAB0868_01262	K18320	transposase, IS6 family	-	-	-	-
pD_gene0074	PlasmidD	BA1	-	abaj:BJAB0868_01262	K18320	transposase, IS6 family	-	-	-	-
pA_gene0152	PlasmidA	BA1	-	ccjz:ccrud_14525	K18320	transposase, IS6 family	-	-	-	-
pD_gene0061	PlasmidD	BA1	-	cdb:CDBH8_2296	K18320	transposase, IS6 family	-	-	-	-
gene1029	Chromosome	BA1	-	eab:ECABU_c32540	K07150	uncharacterized protein	-	-	-	-
gene1030	Chromosome	BA1	speC	ebe:B21_02758	K01581	ornithine decarboxylase [EC:4.1.1.17]	4.1.1.17	Lyases;Carbon-carbon lyases;Carboxy-lyases;L-ornithine carboxy-lyase (putrescine-forming)	ko00480;ko01100;ko00330;ko01110	Glutathione metabolism;Metabolic pathways;Arginine and proline metabolism;Biosynthesis of secondary metabolites
gene3923	Chromosome	BA1	speC	sfn:SFy_0812	K01581	ornithine decarboxylase [EC:4.1.1.17]	4.1.1.17	Lyases;Carbon-carbon lyases;Carboxy-lyases;L-ornithine carboxy-lyase (putrescine-forming)	ko00480;ko01100;ko00330;ko01110	Glutathione metabolism;Metabolic pathways;Arginine and proline metabolism;Biosynthesis of secondary metabolites
gene3924	Chromosome	BA1	speC	ebw:BWG_0552	K01581	ornithine decarboxylase [EC:4.1.1.17]	4.1.1.17	Lyases;Carbon-carbon lyases;Carboxy-lyases;L-ornithine carboxy-lyase (putrescine-forming)	ko00480;ko01100;ko00330;ko01110	Glutathione metabolism;Metabolic pathways;Arginine and proline metabolism;Biosynthesis of secondary metabolites
gene1031	Chromosome	BA1	nupG	ebe:B21_02757	K03289	MFS transporter, NHS family, nucleoside permease	-	-	-	-
gene1032	Chromosome	BA1	mltC	ecc:c3551	K08306	membrane-bound lytic murein transglycosylase C [EC:4.2.2.-]	-	-	-	-
gene1033	Chromosome	BA1	mutY	baj:BCTU_372	K03575	A/G-specific adenine glycosylase [EC:3.2.2.31]	3.2.2.31	Hydrolases;Glycosylases;Hydrolysing N-glycosyl compounds;adenine-DNA deoxyribohydrolase (adenine-releasing)	ko03410	Base excision repair
gene1034	Chromosome	BA1	mutY	ecoa:APECO78_18545	K03575	A/G-specific adenine glycosylase [EC:3.2.2.31]	3.2.2.31	Hydrolases;Glycosylases;Hydrolysing N-glycosyl compounds;adenine-DNA deoxyribohydrolase (adenine-releasing)	ko03410	Base excision repair
gene1035	Chromosome	BA1	trmB	ebd:ECBD_0779	K03439	tRNA (guanine-N7-)-methyltransferase [EC:2.1.1.33]	2.1.1.33	Transferases;Transferring one-carbon groups;Methyltransferases;S-adenosyl-L-methionine:tRNA (guanine-N7)-methyltransferase	-	-
gene1036	Chromosome	BA1	-	ecoj:P423_16240	K09923	uncharacterized protein	-	-	-	-
gene1039	Chromosome	BA1	ansA	ebe:B21_02750	K01424	L-asparaginase [EC:3.5.1.1]	3.5.1.1	Hydrolases;Acting on carbon-nitrogen bonds, other than peptide bonds;In linear amides;L-asparagine amidohydrolase	ko00460;ko01100;ko00250;ko01110	Cyanoamino acid metabolism;Metabolic pathways;Alanine, aspartate and glutamate metabolism;Biosynthesis of secondary metabolites
gene2553	Chromosome	BA1	ansA	ebd:ECBD_1877	K01424	L-asparaginase [EC:3.5.1.1]	3.5.1.1	Hydrolases;Acting on carbon-nitrogen bonds, other than peptide bonds;In linear amides;L-asparagine amidohydrolase	ko00460;ko01100;ko00250;ko01110	Cyanoamino acid metabolism;Metabolic pathways;Alanine, aspartate and glutamate metabolism;Biosynthesis of secondary metabolites
gene1042	Chromosome	BA1	hemN	ddl:Desdi_3015	K02495	oxygen-independent coproporphyrinogen III oxidase [EC:1.3.98.3]	1.3.98.3	Oxidoreductases;Acting on the CH-CH group of donors;With other, known, physiological acceptors;coproporphyrinogen-III:S-adenosyl-L-methionine oxidoreductase (decarboxylating)	ko01100;ko01240;ko01110;ko00860	Metabolic pathways;Biosynthesis of cofactors;Biosynthesis of secondary metabolites;Porphyrin metabolism
gene5508	Chromosome	BA1	hemN	ebd:ECBD_4161	K02495	oxygen-independent coproporphyrinogen III oxidase [EC:1.3.98.3]	1.3.98.3	Oxidoreductases;Acting on the CH-CH group of donors;With other, known, physiological acceptors;coproporphyrinogen-III:S-adenosyl-L-methionine oxidoreductase (decarboxylating)	ko01100;ko01240;ko01110;ko00860	Metabolic pathways;Biosynthesis of cofactors;Biosynthesis of secondary metabolites;Porphyrin metabolism
gene5509	Chromosome	BA1	hemN	eab:ECABU_c43700	K02495	oxygen-independent coproporphyrinogen III oxidase [EC:1.3.98.3]	1.3.98.3	Oxidoreductases;Acting on the CH-CH group of donors;With other, known, physiological acceptors;coproporphyrinogen-III:S-adenosyl-L-methionine oxidoreductase (decarboxylating)	ko01100;ko01240;ko01110;ko00860	Metabolic pathways;Biosynthesis of cofactors;Biosynthesis of secondary metabolites;Porphyrin metabolism
gene1043	Chromosome	BA1	rdgB	eab:ECABU_c32410	K01519	XTP/dITP diphosphohydrolase [EC:3.6.1.66]	3.6.1.66	Hydrolases;Acting on acid anhydrides;In phosphorus-containing anhydrides;XTP/dITP diphosphohydrolase (diphosphate-forming)	ko00983;ko01100;ko00230;ko01232	Drug metabolism - other enzymes;Metabolic pathways;Purine metabolism;Nucleotide metabolism
gene1044	Chromosome	BA1	yggT	ebd:ECBD_0788	K02221	YggT family protein	-	-	-	-
gene1045	Chromosome	BA1	yggS	eci:UTI89_C3340	K06997	PLP dependent protein	-	-	-	-
gene1046	Chromosome	BA1	pilT	eab:ECABU_c32370	K02669	twitching motility protein PilT	-	-	-	-
gene1047	Chromosome	BA1	ruvX	ebd:ECBD_0791	K07447	putative pre-16S rRNA nuclease [EC:3.1.-.-]	-	-	-	-
gene1048	Chromosome	BA1	algH	ebd:ECBD_0792	K07735	putative transcriptional regulator	-	-	-	-
gene1049	Chromosome	BA1	gshB	ebd:ECBD_0793	K01920	glutathione synthase [EC:6.3.2.3]	6.3.2.3	Ligases;Forming carbon-nitrogen bonds;Acid-D-amino-acid ligases (peptide synthases);gamma-L-glutamyl-L-cysteine:glycine ligase (ADP-forming)	ko01240;ko01100;ko00480;ko00270	Biosynthesis of cofactors;Metabolic pathways;Glutathione metabolism;Cysteine and methionine metabolism
gene1050	Chromosome	BA1	rsmE	ebe:B21_02739	K09761	16S rRNA (uracil1498-N3)-methyltransferase [EC:2.1.1.193]	2.1.1.193	Transferases;Transferring one-carbon groups;Methyltransferases;S-adenosyl-L-methionine:16S rRNA (uracil1498-N3)-methyltransferase	-	-
gene1051	Chromosome	BA1	endA	ebe:B21_02738	K01150	deoxyribonuclease I [EC:3.1.21.1]	3.1.21.1	Hydrolases;Acting on ester bonds;Endodeoxyribonucleases producing 5'-phosphomonoesters;deoxyribonuclease I	-	-
gene1052	Chromosome	BA1	sprT	ecoi:ECOPMV1_03217	K02742	SprT protein	-	-	-	-
gene1053	Chromosome	BA1	galP	ecoo:ECRM13514_3827	K08137	MFS transporter, SP family, galactose:H+ symporter	-	-	-	-
gene1054	Chromosome	BA1	galP	eab:ECABU_c32300	K08137	MFS transporter, SP family, galactose:H+ symporter	-	-	-	-
gene1055	Chromosome	BA1	metK	eab:ECABU_c32280	K00789	S-adenosylmethionine synthetase [EC:2.5.1.6]	2.5.1.6	Transferases;Transferring alkyl or aryl groups, other than methyl groups;Transferring alkyl or aryl groups, other than methyl groups (only sub-subclass identified to date);ATP:L-methionine S-adenosyltransferase	ko01110;ko01240;ko01230;ko00999;ko01100;ko00270	Biosynthesis of secondary metabolites;Biosynthesis of cofactors;Biosynthesis of amino acids;Biosynthesis of various plant secondary metabolites;Metabolic pathways;Cysteine and methionine metabolism
gene1057	Chromosome	BA1	speA	eab:ECABU_c32250	K01585	arginine decarboxylase [EC:4.1.1.19]	4.1.1.19	Lyases;Carbon-carbon lyases;Carboxy-lyases;L-arginine carboxy-lyase (agmatine-forming)	ko01110;ko00330;ko01100	Biosynthesis of secondary metabolites;Arginine and proline metabolism;Metabolic pathways
gene1058	Chromosome	BA1	speA	edj:ECDH1ME8569_2838	K01585	arginine decarboxylase [EC:4.1.1.19]	4.1.1.19	Lyases;Carbon-carbon lyases;Carboxy-lyases;L-arginine carboxy-lyase (agmatine-forming)	ko01110;ko00330;ko01100	Biosynthesis of secondary metabolites;Arginine and proline metabolism;Metabolic pathways
gene1059	Chromosome	BA1	speB	ebd:ECBD_0801	K01480	agmatinase [EC:3.5.3.11]	3.5.3.11	Hydrolases;Acting on carbon-nitrogen bonds, other than peptide bonds;In linear amidines;agmatine amidinohydrolase	ko00330;ko01100	Arginine and proline metabolism;Metabolic pathways
gene1060	Chromosome	BA1	-	ebe:B21_02729	K07387	metalloprotease [EC:3.4.24.-]	-	-	-	-
gene3650	Chromosome	BA1	-	sbc:SbBS512_E2419	K07387	metalloprotease [EC:3.4.24.-]	-	-	-	-
gene3651	Chromosome	BA1	-	ebd:ECBD_2686	K07387	metalloprotease [EC:3.4.24.-]	-	-	-	-
gene1061	Chromosome	BA1	tktA	ebd:ECBD_0803	K00615	transketolase [EC:2.2.1.1]	2.2.1.1	Transferases;Transferring aldehyde or ketonic groups;Transketolases and transaldolases;sedoheptulose-7-phosphate:D-glyceraldehyde-3-phosphate glycolaldehydetransferase	ko01120;ko01100;ko00030;ko01110;ko00710;ko01051;ko01230;ko01200	Microbial metabolism in diverse environments;Metabolic pathways;Pentose phosphate pathway;Biosynthesis of secondary metabolites;Carbon fixation in photosynthetic organisms;Biosynthesis of ansamycins;Biosynthesis of amino acids;Carbon metabolism
gene1691	Chromosome	BA1	tktA	eum:ECUMN_2777	K00615	transketolase [EC:2.2.1.1]	2.2.1.1	Transferases;Transferring aldehyde or ketonic groups;Transketolases and transaldolases;sedoheptulose-7-phosphate:D-glyceraldehyde-3-phosphate glycolaldehydetransferase	ko01120;ko01100;ko00030;ko01110;ko00710;ko01051;ko01230;ko01200	Microbial metabolism in diverse environments;Metabolic pathways;Pentose phosphate pathway;Biosynthesis of secondary metabolites;Carbon fixation in photosynthetic organisms;Biosynthesis of ansamycins;Biosynthesis of amino acids;Carbon metabolism
gene1062	Chromosome	BA1	cmtB	ebe:B21_02727	K02798	mannitol PTS system EIIA component [EC:2.7.1.197]	2.7.1.197	Transferases;Transferring phosphorus-containing groups;Phosphotransferases with an alcohol group as acceptor;protein-Npi-phospho-L-histidine:D-mannitol Npi-phosphotransferase	ko00051;ko02060;ko01100	Fructose and mannose metabolism;Phosphotransferase system (PTS);Metabolic pathways
gene1064	Chromosome	BA1	sorE	ebd:ECBD_0807	K19956	L-sorbose 1-phosphate reductase [EC:1.1.1.-]	-	-	ko01100;ko00051	Metabolic pathways;Fructose and mannose metabolism
gene1065	Chromosome	BA1	sorE	sdy:SDY_3145	K19956	L-sorbose 1-phosphate reductase [EC:1.1.1.-]	-	-	ko01100;ko00051	Metabolic pathways;Fructose and mannose metabolism
gene1066	Chromosome	BA1	glpX	ebd:ECBD_0808	K02446	fructose-1,6-bisphosphatase II [EC:3.1.3.11]	3.1.3.11	Hydrolases;Acting on ester bonds;Phosphoric-monoester hydrolases;D-fructose-1,6-bisphosphate 1-phosphohydrolase	ko00051;ko00680;ko01120;ko01100;ko00710;ko00030;ko01110;ko00010;ko01200	Fructose and mannose metabolism;Methane metabolism;Microbial metabolism in diverse environments;Metabolic pathways;Carbon fixation in photosynthetic organisms;Pentose phosphate pathway;Biosynthesis of secondary metabolites;Glycolysis / Gluconeogenesis;Carbon metabolism
gene5429	Chromosome	BA1	glpX	edh:EcDH1_4060	K02446	fructose-1,6-bisphosphatase II [EC:3.1.3.11]	3.1.3.11	Hydrolases;Acting on ester bonds;Phosphoric-monoester hydrolases;D-fructose-1,6-bisphosphate 1-phosphohydrolase	ko00051;ko00680;ko01120;ko01100;ko00710;ko00030;ko01110;ko00010;ko01200	Fructose and mannose metabolism;Methane metabolism;Microbial metabolism in diverse environments;Metabolic pathways;Carbon fixation in photosynthetic organisms;Pentose phosphate pathway;Biosynthesis of secondary metabolites;Glycolysis / Gluconeogenesis;Carbon metabolism
gene1067	Chromosome	BA1	fumE	ebd:ECBD_0809	K01774	fumarate hydratase E [EC:4.2.1.2]	4.2.1.2	Lyases;Carbon-oxygen lyases;Hydro-lyases;(S)-malate hydro-lyase (fumarate-forming)	ko01120;ko01110;ko00620;ko00720;ko00020;ko01100	Microbial metabolism in diverse environments;Biosynthesis of secondary metabolites;Pyruvate metabolism;Carbon fixation pathways in prokaryotes;Citrate cycle (TCA cycle);Metabolic pathways
gene1068	Chromosome	BA1	yggC	ebd:ECBD_0810	K02173	putative kinase	-	-	-	-
gene1069	Chromosome	BA1	epd	eab:ECABU_c32070	K03472	D-erythrose 4-phosphate dehydrogenase [EC:1.2.1.72]	1.2.1.72	Oxidoreductases;Acting on the aldehyde or oxo group of donors;With NAD+ or NADP+ as acceptor;D-erythrose 4-phosphate:NAD+ oxidoreductase	ko01100;ko00750;ko01240	Metabolic pathways;Vitamin B6 metabolism;Biosynthesis of cofactors
gene1070	Chromosome	BA1	pgk	eab:ECABU_c32060	K00927	phosphoglycerate kinase [EC:2.7.2.3]	2.7.2.3	Transferases;Transferring phosphorus-containing groups;Phosphotransferases with a carboxy group as acceptor;ATP:3-phospho-D-glycerate 1-phosphotransferase	ko01120;ko01100;ko00010;ko04066;ko01110;ko00710;ko01200;ko01230	Microbial metabolism in diverse environments;Metabolic pathways;Glycolysis / Gluconeogenesis;HIF-1 signaling pathway;Biosynthesis of secondary metabolites;Carbon fixation in photosynthetic organisms;Carbon metabolism;Biosynthesis of amino acids
gene1071	Chromosome	BA1	fbaA	eab:ECABU_c32050	K01624	fructose-bisphosphate aldolase, class II [EC:4.1.2.13]	4.1.2.13	Lyases;Carbon-carbon lyases;Aldehyde-lyases;D-fructose-1,6-bisphosphate D-glyceraldehyde-3-phosphate-lyase (glycerone-phosphate-forming)	ko00680;ko01120;ko00051;ko01100;ko00010;ko00710;ko00030;ko01110;ko01200;ko01230	Methane metabolism;Microbial metabolism in diverse environments;Fructose and mannose metabolism;Metabolic pathways;Glycolysis / Gluconeogenesis;Carbon fixation in photosynthetic organisms;Pentose phosphate pathway;Biosynthesis of secondary metabolites;Carbon metabolism;Biosynthesis of amino acids
gene2546	Chromosome	BA1	fbaA	sman:C12CBH8_07420	K01624	fructose-bisphosphate aldolase, class II [EC:4.1.2.13]	4.1.2.13	Lyases;Carbon-carbon lyases;Aldehyde-lyases;D-fructose-1,6-bisphosphate D-glyceraldehyde-3-phosphate-lyase (glycerone-phosphate-forming)	ko00680;ko01120;ko00051;ko01100;ko00010;ko00710;ko00030;ko01110;ko01200;ko01230	Methane metabolism;Microbial metabolism in diverse environments;Fructose and mannose metabolism;Metabolic pathways;Glycolysis / Gluconeogenesis;Carbon fixation in photosynthetic organisms;Pentose phosphate pathway;Biosynthesis of secondary metabolites;Carbon metabolism;Biosynthesis of amino acids
gene1072	Chromosome	BA1	mscS	ebd:ECBD_0814	K03442	small conductance mechanosensitive channel	-	-	-	-
gene1073	Chromosome	BA1	mscS	ebd:ECBD_0814	K03442	small conductance mechanosensitive channel	-	-	-	-
gene1074	Chromosome	BA1	lysE	ebd:ECBD_0815	K06895	L-lysine exporter family protein LysE/ArgO	-	-	-	-
gene1075	Chromosome	BA1	-	ebl:ECD_02753	K09807	uncharacterized protein	-	-	-	-
gene1076	Chromosome	BA1	-	elp:P12B_c3014	K09807	uncharacterized protein	-	-	-	-
gene1077	Chromosome	BA1	nhaR	hht:F506_01760	K03717	LysR family transcriptional regulator, transcriptional activator of nhaA	-	-	-	-
gene4798	Chromosome	BA1	nhaR	ebd:ECBD_3599	K03717	LysR family transcriptional regulator, transcriptional activator of nhaA	-	-	-	-
gene4799	Chromosome	BA1	nhaR	ebd:ECBD_3599	K03717	LysR family transcriptional regulator, transcriptional activator of nhaA	-	-	-	-
gene1079	Chromosome	BA1	scpC	ebd:ECBD_0818	K22214	propionyl-CoA:succinyl-CoA transferase [EC:2.8.3.27]	2.8.3.27	Transferases;Transferring sulfur-containing groups;CoA-transferases;propanoyl-CoA:succinate CoA transferase	ko01100;ko00640	Metabolic pathways;Propanoate metabolism
gene1080	Chromosome	BA1	scpB	ebd:ECBD_0819	K11264	methylmalonyl-CoA decarboxylase [EC:4.1.1.-]	-	-	ko01100;ko00640	Metabolic pathways;Propanoate metabolism
gene1081	Chromosome	BA1	argK	ebd:ECBD_0820	K07588	GTPase [EC:3.6.5.-]	-	-	-	-
gene1082	Chromosome	BA1	-	ebd:ECBD_0821	K01847	methylmalonyl-CoA mutase [EC:5.4.99.2]	5.4.99.2	Isomerases;Intramolecular transferases;Transferring other groups;(R)-methylmalonyl-CoA CoA-carbonylmutase	ko00640;ko01120;ko00630;ko01100;ko00280;ko01200;ko00720	Propanoate metabolism;Microbial metabolism in diverse environments;Glyoxylate and dicarboxylate metabolism;Metabolic pathways;Valine, leucine and isoleucine degradation;Carbon metabolism;Carbon fixation pathways in prokaryotes
gene1083	Chromosome	BA1	iciA	eab:ECABU_c31980	K05596	LysR family transcriptional regulator, chromosome initiation inhibitor	-	-	-	-
gene1085	Chromosome	BA1	rpiA	ebd:ECBD_0824	K01807	ribose 5-phosphate isomerase A [EC:5.3.1.6]	5.3.1.6	Isomerases;Intramolecular oxidoreductases;Interconverting aldoses and ketoses, and related compounds;D-ribose-5-phosphate aldose-ketose-isomerase	ko01110;ko00710;ko00030;ko01120;ko01230;ko01100;ko01200	Biosynthesis of secondary metabolites;Carbon fixation in photosynthetic organisms;Pentose phosphate pathway;Microbial metabolism in diverse environments;Biosynthesis of amino acids;Metabolic pathways;Carbon metabolism
gene1086	Chromosome	BA1	serA	eab:ECABU_c31960	K00058	D-3-phosphoglycerate dehydrogenase / 2-oxoglutarate reductase [EC:1.1.1.95 1.1.1.399]	1.1.1.399;1.1.1.95	Oxidoreductases;Acting on the CH-OH group of donors;With NAD+ or NADP+ as acceptor;(R)-2-hydroxyglutarate:NAD+ 2-oxidireductase|Oxidoreductases;Acting on the CH-OH group of donors;With NAD+ or NADP+ as acceptor;3-phospho-D-glycerate:NAD+ 2-oxidoreductase	ko00260;ko00270;ko01100;ko01120;ko00680;ko01200;ko01230;ko01110	Glycine, serine and threonine metabolism;Cysteine and methionine metabolism;Metabolic pathways;Microbial metabolism in diverse environments;Methane metabolism;Carbon metabolism;Biosynthesis of amino acids;Biosynthesis of secondary metabolites
gene1234	Chromosome	BA1	serA	ecq:ECED1_3268	K00058	D-3-phosphoglycerate dehydrogenase / 2-oxoglutarate reductase [EC:1.1.1.95 1.1.1.399]	1.1.1.399;1.1.1.95	Oxidoreductases;Acting on the CH-OH group of donors;With NAD+ or NADP+ as acceptor;(R)-2-hydroxyglutarate:NAD+ 2-oxidireductase|Oxidoreductases;Acting on the CH-OH group of donors;With NAD+ or NADP+ as acceptor;3-phospho-D-glycerate:NAD+ 2-oxidoreductase	ko00260;ko00270;ko01100;ko01120;ko00680;ko01200;ko01230;ko01110	Glycine, serine and threonine metabolism;Cysteine and methionine metabolism;Metabolic pathways;Microbial metabolism in diverse environments;Methane metabolism;Carbon metabolism;Biosynthesis of amino acids;Biosynthesis of secondary metabolites
gene1235	Chromosome	BA1	serA	ecoi:ECOPMV1_03098	K00058	D-3-phosphoglycerate dehydrogenase / 2-oxoglutarate reductase [EC:1.1.1.95 1.1.1.399]	1.1.1.399;1.1.1.95	Oxidoreductases;Acting on the CH-OH group of donors;With NAD+ or NADP+ as acceptor;(R)-2-hydroxyglutarate:NAD+ 2-oxidireductase|Oxidoreductases;Acting on the CH-OH group of donors;With NAD+ or NADP+ as acceptor;3-phospho-D-glycerate:NAD+ 2-oxidoreductase	ko00260;ko00270;ko01100;ko01120;ko00680;ko01200;ko01230;ko01110	Glycine, serine and threonine metabolism;Cysteine and methionine metabolism;Metabolic pathways;Microbial metabolism in diverse environments;Methane metabolism;Carbon metabolism;Biosynthesis of amino acids;Biosynthesis of secondary metabolites
gene1087	Chromosome	BA1	-	ebe:B21_02706	K01934	5-formyltetrahydrofolate cyclo-ligase [EC:6.3.3.2]	6.3.3.2	Ligases;Forming carbon-nitrogen bonds;Cyclo-ligases;5-formyltetrahydrofolate cyclo-ligase (ADP-forming)	ko00670;ko01100	One carbon pool by folate;Metabolic pathways
gene2524	Chromosome	BA1	-	lpil:LIP_0154	K01934	5-formyltetrahydrofolate cyclo-ligase [EC:6.3.3.2]	6.3.3.2	Ligases;Forming carbon-nitrogen bonds;Cyclo-ligases;5-formyltetrahydrofolate cyclo-ligase (ADP-forming)	ko00670;ko01100	One carbon pool by folate;Metabolic pathways
gene1088	Chromosome	BA1	zapA	eab:ECABU_c31930	K09888	cell division protein ZapA	-	-	-	-
gene1089	Chromosome	BA1	-	ebe:B21_02704	K09895	uncharacterized protein	-	-	-	-
gene1090	Chromosome	BA1	pepP	eum:ECUMN_3250	K01262	Xaa-Pro aminopeptidase [EC:3.4.11.9]	3.4.11.9	Hydrolases;Acting on peptide bonds (peptidases);Aminopeptidases;Xaa-Pro aminopeptidase	-	-
gene1091	Chromosome	BA1	pepP	ebd:ECBD_0829	K01262	Xaa-Pro aminopeptidase [EC:3.4.11.9]	3.4.11.9	Hydrolases;Acting on peptide bonds (peptidases);Aminopeptidases;Xaa-Pro aminopeptidase	-	-
gene1092	Chromosome	BA1	ubiH	ecoh:ECRM13516_3627	K03185	2-octaprenyl-6-methoxyphenol hydroxylase [EC:1.14.13.-]	-	-	ko01100;ko00130;ko01240;ko01110	Metabolic pathways;Ubiquinone and other terpenoid-quinone biosynthesis;Biosynthesis of cofactors;Biosynthesis of secondary metabolites
gene1093	Chromosome	BA1	ubiI	ece:Z4243	K18800	2-polyprenylphenol 6-hydroxylase [EC:1.14.13.240]	1.14.13.240	Oxidoreductases;Acting on paired donors, with incorporation or reduction of molecular oxygen;With NADH or NADPH as one donor, and incorporation of one atom of oxygen into the other donor;2-(all-trans-polyprenyl)phenol,NADPH:oxygen oxidoreductase (6-hydroxylating)	ko01110;ko01240;ko00130;ko01100	Biosynthesis of secondary metabolites;Biosynthesis of cofactors;Ubiquinone and other terpenoid-quinone biosynthesis;Metabolic pathways
gene1094	Chromosome	BA1	ubiI	ebd:ECBD_0831	K18800	2-polyprenylphenol 6-hydroxylase [EC:1.14.13.240]	1.14.13.240	Oxidoreductases;Acting on paired donors, with incorporation or reduction of molecular oxygen;With NADH or NADPH as one donor, and incorporation of one atom of oxygen into the other donor;2-(all-trans-polyprenyl)phenol,NADPH:oxygen oxidoreductase (6-hydroxylating)	ko01110;ko01240;ko00130;ko01100	Biosynthesis of secondary metabolites;Biosynthesis of cofactors;Ubiquinone and other terpenoid-quinone biosynthesis;Metabolic pathways
gene1095	Chromosome	BA1	gcvT	eal:EAKF1_ch3091	K00605	glycine cleavage system T protein (aminomethyltransferase) [EC:2.1.2.10]	2.1.2.10	Transferases;Transferring one-carbon groups;Hydroxymethyl-, formyl- and related transferases;[protein]-S8-aminomethyldihydrolipoyllysine:tetrahydrofolate aminomethyltransferase (ammonia-forming)	ko00670;ko01110;ko00785;ko00630;ko01100;ko00260;ko01200	One carbon pool by folate;Biosynthesis of secondary metabolites;Lipoic acid metabolism;Glyoxylate and dicarboxylate metabolism;Metabolic pathways;Glycine, serine and threonine metabolism;Carbon metabolism
gene1096	Chromosome	BA1	gcvT	ebd:ECBD_0832	K00605	glycine cleavage system T protein (aminomethyltransferase) [EC:2.1.2.10]	2.1.2.10	Transferases;Transferring one-carbon groups;Hydroxymethyl-, formyl- and related transferases;[protein]-S8-aminomethyldihydrolipoyllysine:tetrahydrofolate aminomethyltransferase (ammonia-forming)	ko00670;ko01110;ko00785;ko00630;ko01100;ko00260;ko01200	One carbon pool by folate;Biosynthesis of secondary metabolites;Lipoic acid metabolism;Glyoxylate and dicarboxylate metabolism;Metabolic pathways;Glycine, serine and threonine metabolism;Carbon metabolism
gene1097	Chromosome	BA1	gcvH	ebd:ECBD_0833	K02437	glycine cleavage system H protein	-	-	ko01100;ko00630;ko01200;ko00260;ko01110;ko00785	Metabolic pathways;Glyoxylate and dicarboxylate metabolism;Carbon metabolism;Glycine, serine and threonine metabolism;Biosynthesis of secondary metabolites;Lipoic acid metabolism
gene1098	Chromosome	BA1	gcvP	ecx:EcHS_A3062	K00281	glycine cleavage system P protein (glycine dehydrogenase) [EC:1.4.4.2]	1.4.4.2	Oxidoreductases;Acting on the CH-NH2 group of donors;With a disulfide as acceptor;glycine:H-protein-lipoyllysine oxidoreductase (decarboxylating, acceptor-amino-methylating)	ko00785;ko01110;ko01200;ko00260;ko01100;ko00630	Lipoic acid metabolism;Biosynthesis of secondary metabolites;Carbon metabolism;Glycine, serine and threonine metabolism;Metabolic pathways;Glyoxylate and dicarboxylate metabolism
gene1099	Chromosome	BA1	gcvP	ebw:BWG_2628	K00281	glycine cleavage system P protein (glycine dehydrogenase) [EC:1.4.4.2]	1.4.4.2	Oxidoreductases;Acting on the CH-NH2 group of donors;With a disulfide as acceptor;glycine:H-protein-lipoyllysine oxidoreductase (decarboxylating, acceptor-amino-methylating)	ko00785;ko01110;ko01200;ko00260;ko01100;ko00630	Lipoic acid metabolism;Biosynthesis of secondary metabolites;Carbon metabolism;Glycine, serine and threonine metabolism;Metabolic pathways;Glyoxylate and dicarboxylate metabolism
gene1101	Chromosome	BA1	-	eal:EAKF1_ch3096	K09900	N4-acetylcytidine amidohydrolase [EC:3.5.1.135]	3.5.1.135	Hydrolases;Acting on carbon-nitrogen bonds, other than peptide bonds;In linear amides;N4-acetylcytidine amidohydrolase	-	-
gene1102	Chromosome	BA1	hlyIII	ecm:EcSMS35_3032	K11068	hemolysin III	-	-	-	-
gene1103	Chromosome	BA1	ygfZ	ecl:EcolC_0811	K06980	tRNA-modifying protein YgfZ	-	-	-	-
gene1104	Chromosome	BA1	ygfZ	ecy:ECSE_3161	K06980	tRNA-modifying protein YgfZ	-	-	-	-
gene1105	Chromosome	BA1	cptB	eab:ECABU_c31790	K09159	antitoxin CptB	-	-	-	-
gene1106	Chromosome	BA1	cptA	eab:ECABU_c31770	K19168	toxin CptA	-	-	-	-
gene1107	Chromosome	BA1	fldB	eab:ECABU_c31760	K03840	flavodoxin II	-	-	-	-
gene1108	Chromosome	BA1	xerD	eab:ECABU_c31750	K04763	integrase/recombinase XerD	-	-	-	-
pA_gene0106	PlasmidA	BA1	xerD	rbi:RB2501_12272	K04763	integrase/recombinase XerD	-	-	-	-
pA_gene0168	PlasmidA	BA1	xerD	spph:KFK14_20720	K04763	integrase/recombinase XerD	-	-	-	-
pB_gene0195	PlasmidB	BA1	xerD	cls:CXIVA_08070	K04763	integrase/recombinase XerD	-	-	-	-
pD_gene0076	PlasmidD	BA1	xerD	nbe:Back2_03400	K04763	integrase/recombinase XerD	-	-	-	-
pE_gene0025	PlasmidE	BA1	xerD	pnl:PNK_1527	K04763	integrase/recombinase XerD	-	-	-	-
gene1109	Chromosome	BA1	dsbC	ect:ECIAI39_3309	K03981	thiol:disulfide interchange protein DsbC [EC:5.3.4.1]	5.3.4.1	Isomerases;Intramolecular oxidoreductases;Transposing S-S bonds;protein disulfide-isomerase	-	-
pA_gene0060	PlasmidA	BA1	dsbC	ecla:ECNIH3_22975	K03981	thiol:disulfide interchange protein DsbC [EC:5.3.4.1]	5.3.4.1	Isomerases;Intramolecular oxidoreductases;Transposing S-S bonds;protein disulfide-isomerase	-	-
pA_gene0252	PlasmidA	BA1	dsbC	pdj:D0907_20390	K03981	thiol:disulfide interchange protein DsbC [EC:5.3.4.1]	5.3.4.1	Isomerases;Intramolecular oxidoreductases;Transposing S-S bonds;protein disulfide-isomerase	-	-
gene1110	Chromosome	BA1	recJ	eab:ECABU_c31730	K07462	single-stranded-DNA-specific exonuclease [EC:3.1.-.-]	-	-	ko03440;ko03430;ko03410	Homologous recombination;Mismatch repair;Base excision repair
gene1111	Chromosome	BA1	recJ	ecoh:ECRM13516_3612	K07462	single-stranded-DNA-specific exonuclease [EC:3.1.-.-]	-	-	ko03440;ko03430;ko03410	Homologous recombination;Mismatch repair;Base excision repair
gene1112	Chromosome	BA1	prfB	eab:ECABU_c31720	K02836	peptide chain release factor 2	-	-	-	-
gene1113	Chromosome	BA1	lysS	eab:ECABU_c31710	K04567	lysyl-tRNA synthetase, class II [EC:6.1.1.6]	6.1.1.6	Ligases;Forming carbon-oxygen bonds;Ligases forming aminoacyl-tRNA and related compounds;L-lysine:tRNALys ligase (AMP-forming)	ko00970	Aminoacyl-tRNA biosynthesis
gene1114	Chromosome	BA1	lysS	eab:ECABU_c31710	K04567	lysyl-tRNA synthetase, class II [EC:6.1.1.6]	6.1.1.6	Ligases;Forming carbon-oxygen bonds;Ligases forming aminoacyl-tRNA and related compounds;L-lysine:tRNALys ligase (AMP-forming)	ko00970	Aminoacyl-tRNA biosynthesis
gene5164	Chromosome	BA1	lysS	ebw:BWG_3843	K04567	lysyl-tRNA synthetase, class II [EC:6.1.1.6]	6.1.1.6	Ligases;Forming carbon-oxygen bonds;Ligases forming aminoacyl-tRNA and related compounds;L-lysine:tRNALys ligase (AMP-forming)	ko00970	Aminoacyl-tRNA biosynthesis
gene5165	Chromosome	BA1	lysS	eab:ECABU_c46830	K04567	lysyl-tRNA synthetase, class II [EC:6.1.1.6]	6.1.1.6	Ligases;Forming carbon-oxygen bonds;Ligases forming aminoacyl-tRNA and related compounds;L-lysine:tRNALys ligase (AMP-forming)	ko00970	Aminoacyl-tRNA biosynthesis
gene5166	Chromosome	BA1	lysS	eab:ECABU_c46830	K04567	lysyl-tRNA synthetase, class II [EC:6.1.1.6]	6.1.1.6	Ligases;Forming carbon-oxygen bonds;Ligases forming aminoacyl-tRNA and related compounds;L-lysine:tRNALys ligase (AMP-forming)	ko00970	Aminoacyl-tRNA biosynthesis
gene5167	Chromosome	BA1	lysS	eab:ECABU_c46830	K04567	lysyl-tRNA synthetase, class II [EC:6.1.1.6]	6.1.1.6	Ligases;Forming carbon-oxygen bonds;Ligases forming aminoacyl-tRNA and related compounds;L-lysine:tRNALys ligase (AMP-forming)	ko00970	Aminoacyl-tRNA biosynthesis
gene1115	Chromosome	BA1	idi	ecm:EcSMS35_3022	K01823	isopentenyl-diphosphate Delta-isomerase [EC:5.3.3.2]	5.3.3.2	Isomerases;Intramolecular oxidoreductases;Transposing C=C bonds;3-methylbut-3-en-1-yl-diphosphate Delta3-Delta2-isomerase	ko01110;ko00900;ko01100	Biosynthesis of secondary metabolites;Terpenoid backbone biosynthesis;Metabolic pathways
gene1117	Chromosome	BA1	uacT	ebd:ECBD_0850	K24206	uric acid transporter	-	-	-	-
gene1122	Chromosome	BA1	guaD	ecm:EcSMS35_3016	K01487	guanine deaminase [EC:3.5.4.3]	3.5.4.3	Hydrolases;Acting on carbon-nitrogen bonds, other than peptide bonds;In cyclic amidines;guanine aminohydrolase	ko01232;ko00230;ko01100	Nucleotide metabolism;Purine metabolism;Metabolic pathways
gene1123	Chromosome	BA1	xanQ	ebl:ECD_02715	K16346	xanthine permease XanQ	-	-	-	-
gene1124	Chromosome	BA1	xanQ	ebw:BWG_2608	K16346	xanthine permease XanQ	-	-	-	-
gene1125	Chromosome	BA1	xdhD	eab:ECABU_c31620	K12528	putative selenate reductase molybdopterin-binding subunit	-	-	ko00450	Selenocompound metabolism
gene1126	Chromosome	BA1	xdhD	ebw:BWG_2607	K12528	putative selenate reductase molybdopterin-binding subunit	-	-	ko00450	Selenocompound metabolism
gene1127	Chromosome	BA1	xdhD	eum:ECUMN_3224	K12528	putative selenate reductase molybdopterin-binding subunit	-	-	ko00450	Selenocompound metabolism
gene1128	Chromosome	BA1	mtaD	ssm:Spirs_0443	K12960	5-methylthioadenosine/S-adenosylhomocysteine deaminase [EC:3.5.4.31 3.5.4.28]	3.5.4.28;3.5.4.31	Hydrolases;Acting on carbon-nitrogen bonds, other than peptide bonds;In cyclic amidines;S-adenosyl-L-homocysteine aminohydrolase|Hydrolases;Acting on carbon-nitrogen bonds, other than peptide bonds;In cyclic amidines;S-methyl-5'-thioadenosine amidohydrolase	ko01100;ko00270	Metabolic pathways;Cysteine and methionine metabolism
gene1129	Chromosome	BA1	mtaD	barc:AOA65_0527	K12960	5-methylthioadenosine/S-adenosylhomocysteine deaminase [EC:3.5.4.31 3.5.4.28]	3.5.4.28;3.5.4.31	Hydrolases;Acting on carbon-nitrogen bonds, other than peptide bonds;In cyclic amidines;S-adenosyl-L-homocysteine aminohydrolase|Hydrolases;Acting on carbon-nitrogen bonds, other than peptide bonds;In cyclic amidines;S-methyl-5'-thioadenosine amidohydrolase	ko01100;ko00270	Metabolic pathways;Cysteine and methionine metabolism
gene1130	Chromosome	BA1	ygfK	ecm:EcSMS35_3011	K12527	putative selenate reductase [EC:1.97.1.9]	1.97.1.9	Oxidoreductases;Other oxidoreductases;Sole sub-subclass for oxidoreductases that do not belong in the other subclasses;selenite:reduced acceptor oxidoreductase	ko00450	Selenocompound metabolism
gene1131	Chromosome	BA1	ygfK	ecm:EcSMS35_3011	K12527	putative selenate reductase [EC:1.97.1.9]	1.97.1.9	Oxidoreductases;Other oxidoreductases;Sole sub-subclass for oxidoreductases that do not belong in the other subclasses;selenite:reduced acceptor oxidoreductase	ko00450	Selenocompound metabolism
gene1132	Chromosome	BA1	mocA	ecm:EcSMS35_3010	K07141	molybdenum cofactor cytidylyltransferase [EC:2.7.7.76]	2.7.7.76	Transferases;Transferring phosphorus-containing groups;Nucleotidyltransferases;CTP:molybdenum cofactor cytidylyltransferase	ko01100;ko00790	Metabolic pathways;Folate biosynthesis
gene1133	Chromosome	BA1	mocA	pbf:CFX0092_A3171	K07141	molybdenum cofactor cytidylyltransferase [EC:2.7.7.76]	2.7.7.76	Transferases;Transferring phosphorus-containing groups;Nucleotidyltransferases;CTP:molybdenum cofactor cytidylyltransferase	ko01100;ko00790	Metabolic pathways;Folate biosynthesis
gene1135	Chromosome	BA1	xdhC	ecoa:APECO78_18090	K07402	xanthine dehydrogenase accessory factor	-	-	-	-
gene4413	Chromosome	BA1	xdhC	eck:EC55989_0288	K07402	xanthine dehydrogenase accessory factor	-	-	-	-
gene4414	Chromosome	BA1	xdhC	ecd:ECDH10B_0271	K07402	xanthine dehydrogenase accessory factor	-	-	-	-
gene1136	Chromosome	BA1	arcC	ebw:BWG_2600	K00926	carbamate kinase [EC:2.7.2.2]	2.7.2.2	Transferases;Transferring phosphorus-containing groups;Phosphotransferases with a carboxy group as acceptor;ATP:carbamate phosphotransferase	ko01120;ko01100;ko00220;ko01200;ko00910;ko00230	Microbial metabolism in diverse environments;Metabolic pathways;Arginine biosynthesis;Carbon metabolism;Nitrogen metabolism;Purine metabolism
gene4126	Chromosome	BA1	arcC	ecoh:ECRM13516_0509	K00926	carbamate kinase [EC:2.7.2.2]	2.7.2.2	Transferases;Transferring phosphorus-containing groups;Phosphotransferases with a carboxy group as acceptor;ATP:carbamate phosphotransferase	ko01120;ko01100;ko00220;ko01200;ko00910;ko00230	Microbial metabolism in diverse environments;Metabolic pathways;Arginine biosynthesis;Carbon metabolism;Nitrogen metabolism;Purine metabolism
gene4363	Chromosome	BA1	arcC	ecj:JW0315	K00926	carbamate kinase [EC:2.7.2.2]	2.7.2.2	Transferases;Transferring phosphorus-containing groups;Phosphotransferases with a carboxy group as acceptor;ATP:carbamate phosphotransferase	ko01120;ko01100;ko00220;ko01200;ko00910;ko00230	Microbial metabolism in diverse environments;Metabolic pathways;Arginine biosynthesis;Carbon metabolism;Nitrogen metabolism;Purine metabolism
gene4364	Chromosome	BA1	arcC	ecj:JW0315	K00926	carbamate kinase [EC:2.7.2.2]	2.7.2.2	Transferases;Transferring phosphorus-containing groups;Phosphotransferases with a carboxy group as acceptor;ATP:carbamate phosphotransferase	ko01120;ko01100;ko00220;ko01200;ko00910;ko00230	Microbial metabolism in diverse environments;Metabolic pathways;Arginine biosynthesis;Carbon metabolism;Nitrogen metabolism;Purine metabolism
pB_gene0110	PlasmidB	BA1	arcC	enz:G0034_02410	K00926	carbamate kinase [EC:2.7.2.2]	2.7.2.2	Transferases;Transferring phosphorus-containing groups;Phosphotransferases with a carboxy group as acceptor;ATP:carbamate phosphotransferase	ko01120;ko01100;ko00220;ko01200;ko00910;ko00230	Microbial metabolism in diverse environments;Metabolic pathways;Arginine biosynthesis;Carbon metabolism;Nitrogen metabolism;Purine metabolism
gene1137	Chromosome	BA1	hydA	ebd:ECBD_0864	K01464	dihydropyrimidinase [EC:3.5.2.2]	3.5.2.2	Hydrolases;Acting on carbon-nitrogen bonds, other than peptide bonds;In cyclic amides;5,6-dihydropyrimidine amidohydrolase	ko01100;ko00983;ko00240;ko00410;ko00770	Metabolic pathways;Drug metabolism - other enzymes;Pyrimidine metabolism;beta-Alanine metabolism;Pantothenate and CoA biosynthesis
gene1138	Chromosome	BA1	dapE	thyd:TTHT_1877	K01439	succinyl-diaminopimelate desuccinylase [EC:3.5.1.18]	3.5.1.18	Hydrolases;Acting on carbon-nitrogen bonds, other than peptide bonds;In linear amides;N-succinyl-LL-2,6-diaminoheptanedioate amidohydrolase	ko01100;ko01230;ko00300;ko01120	Metabolic pathways;Biosynthesis of amino acids;Lysine biosynthesis;Microbial metabolism in diverse environments
gene1682	Chromosome	BA1	dapE	ebd:ECBD_1218	K01439	succinyl-diaminopimelate desuccinylase [EC:3.5.1.18]	3.5.1.18	Hydrolases;Acting on carbon-nitrogen bonds, other than peptide bonds;In linear amides;N-succinyl-LL-2,6-diaminoheptanedioate amidohydrolase	ko01100;ko01230;ko00300;ko01120	Metabolic pathways;Biosynthesis of amino acids;Lysine biosynthesis;Microbial metabolism in diverse environments
gene1683	Chromosome	BA1	dapE	elp:P12B_c2574	K01439	succinyl-diaminopimelate desuccinylase [EC:3.5.1.18]	3.5.1.18	Hydrolases;Acting on carbon-nitrogen bonds, other than peptide bonds;In linear amides;N-succinyl-LL-2,6-diaminoheptanedioate amidohydrolase	ko01100;ko01230;ko00300;ko01120	Metabolic pathways;Biosynthesis of amino acids;Lysine biosynthesis;Microbial metabolism in diverse environments
gene1140	Chromosome	BA1	-	eab:ECABU_c31520	K01751	diaminopropionate ammonia-lyase [EC:4.3.1.15]	4.3.1.15	Lyases;Carbon-nitrogen lyases;Ammonia-lyases;2,3-diaminopropanoate ammonia-lyase (adding water; pyruvate-forming)	-	-
gene1141	Chromosome	BA1	argF	bpip:BPP43_11545	K09065	N-acetylornithine carbamoyltransferase [EC:2.1.3.9]	2.1.3.9	Transferases;Transferring one-carbon groups;Carboxy- and carbamoyltransferases;carbamoyl-phosphate:N2-acetyl-L-ornithine carbamoyltransferase	ko01100;ko01230;ko00220	Metabolic pathways;Biosynthesis of amino acids;Arginine biosynthesis
gene1142	Chromosome	BA1	acoR	ctet:BN906_00019	K21405	sigma-54 dependent transcriptional regulator, acetoin dehydrogenase operon transcriptional activator AcoR	-	-	-	-
gene1143	Chromosome	BA1	acoR	ful:C4N20_08295	K21405	sigma-54 dependent transcriptional regulator, acetoin dehydrogenase operon transcriptional activator AcoR	-	-	-	-
gene1144	Chromosome	BA1	ygeU	elo:EC042_3079	K13480	xanthine dehydrogenase iron-sulfur-binding subunit	-	-	ko01232;ko01120;ko01100;ko00230	Nucleotide metabolism;Microbial metabolism in diverse environments;Metabolic pathways;Purine metabolism
gene1145	Chromosome	BA1	ygeT	ecm:EcSMS35_3000	K13479	xanthine dehydrogenase FAD-binding subunit [EC:1.17.1.4]	1.17.1.4	Oxidoreductases;Acting on CH or CH2 groups;With NAD+ or NADP+ as acceptor;xanthine:NAD+ oxidoreductase	ko01100;ko00230;ko01232;ko01120	Metabolic pathways;Purine metabolism;Nucleotide metabolism;Microbial metabolism in diverse environments
gene1146	Chromosome	BA1	ygeS	ecm:EcSMS35_2999	K00087	xanthine dehydrogenase molybdenum-binding subunit [EC:1.17.1.4]	1.17.1.4	Oxidoreductases;Acting on CH or CH2 groups;With NAD+ or NADP+ as acceptor;xanthine:NAD+ oxidoreductase	ko01232;ko01120;ko00230;ko01100	Nucleotide metabolism;Microbial metabolism in diverse environments;Purine metabolism;Metabolic pathways
gene1147	Chromosome	BA1	ygeR	eoc:CE10_3303	K12943	lipoprotein YgeR	-	-	-	-
gene1149	Chromosome	BA1	-	aana:AANAER_0336	K07190	phosphorylase kinase alpha/beta subunit	-	-	ko04020;ko04922;ko04910	Calcium signaling pathway;Glucagon signaling pathway;Insulin signaling pathway
gene1150	Chromosome	BA1	ghoT	ecf:ECH74115_4151	K18839	toxin GhoT	-	-	-	-
gene2916	Chromosome	BA1	ghoT	ema:C1192_19355	K18839	toxin GhoT	-	-	-	-
gene5168	Chromosome	BA1	ghoT	ebd:ECBD_3902	K18839	toxin GhoT	-	-	-	-
gene1154	Chromosome	BA1	invG	elo:EC042_3072	K22504	type III secretion system outer membrane ring protein	-	-	-	-
gene1155	Chromosome	BA1	invG	ecoo:ECRM13514_3716	K22504	type III secretion system outer membrane ring protein	-	-	-	-
gene1156	Chromosome	BA1	invE	elr:ECO55CA74_16735	K22511	type III secretion system protein	-	-	-	-
gene1157	Chromosome	BA1	invE	eum:ECUMN_3203	K22511	type III secretion system protein	-	-	-	-
gene1158	Chromosome	BA1	yscV	eoc:CE10_3297	K03230	type III secretion protein V	-	-	ko03070	Bacterial secretion system
gene1159	Chromosome	BA1	yscV	elo:EC042_3070	K03230	type III secretion protein V	-	-	ko03070	Bacterial secretion system
gene1160	Chromosome	BA1	spaL	eoc:CE10_3296	K22506	type III secretion system ATPase [EC:7.4.2.8]	7.4.2.8	Translocases;Catalysing the translocation of amino acids and peptides;Linked to the hydrolysis of a nucleoside triphosphate;ATP phosphohydrolase (protein-secreting)	-	-
gene1161	Chromosome	BA1	spaM	elo:EC042_3068	K22513	type III secretion system protein	-	-	-	-
gene1162	Chromosome	BA1	spaN	eum:ECUMN_3199	K22514	type III secretion system protein	-	-	-	-
gene1163	Chromosome	BA1	yscQ	elo:EC042_3065	K03225	type III secretion protein Q	-	-	ko03070	Bacterial secretion system
gene1164	Chromosome	BA1	spaP	ecr:ECIAI1_2981	K22507	type III secretion system export apparatus protein	-	-	-	-
gene1165	Chromosome	BA1	spaQ	ece:Z4188	K22508	type III secretion system export apparatus protein	-	-	-	-
gene1166	Chromosome	BA1	spaR	elo:EC042_3062	K22509	type III secretion system export apparatus protein	-	-	-	-
gene1167	Chromosome	BA1	spaS	elo:EC042_3061	K22510	type III secretion system export apparatus switch protein	-	-	-	-
gene1169	Chromosome	BA1	prgH	eoc:CE10_3287	K22488	type III secretion system protein	-	-	-	-
gene1170	Chromosome	BA1	prgH	eoc:CE10_3287	K22488	type III secretion system protein	-	-	-	-
gene1171	Chromosome	BA1	yscF	ecf:ECH74115_4133	K03221	type III secretion protein F	-	-	ko03070;ko05132;ko05130;ko05131	Bacterial secretion system;Salmonella infection;Pathogenic Escherichia coli infection;Shigellosis
gene1172	Chromosome	BA1	prgJ	eum:ECUMN_3189	K22487	type III secretion system protein	-	-	ko05132;ko05131;ko05130	Salmonella infection;Shigellosis;Pathogenic Escherichia coli infection
gene1173	Chromosome	BA1	prgJ	ecl:EcolC_0853	K22487	type III secretion system protein	-	-	ko05132;ko05131;ko05130	Salmonella infection;Shigellosis;Pathogenic Escherichia coli infection
gene1174	Chromosome	BA1	prgK	eum:ECUMN_3188	K22505	type III secretion system inner membrane ring protein	-	-	-	-
gene1178	Chromosome	BA1	ssrB	pmai:CF386_08060	K14979	two-component system, LuxR family, secretion system response regulator SsrB	-	-	ko02020	Two-component system
gene1181	Chromosome	BA1	hilA	ecoa:APECO78_17890	K22486	transcriptional regulator HilA, main transcriptional regulator of SPI1	-	-	-	-
gene1182	Chromosome	BA1	hilA	ect:ECIAI39_3273	K22486	transcriptional regulator HilA, main transcriptional regulator of SPI1	-	-	-	-
gene1190	Chromosome	BA1	ecpR	eau:DI57_08645	K21963	LuxR family transcriptional regulator, Mat/Ecp fimbriae transcriptional regulator	-	-	-	-
gene4401	Chromosome	BA1	ecpR	ebd:ECBD_3363	K21963	LuxR family transcriptional regulator, Mat/Ecp fimbriae transcriptional regulator	-	-	-	-
gene1193	Chromosome	BA1	sdaC	opo:DSM2777_16975	K03837	serine transporter	-	-	-	-
gene1265	Chromosome	BA1	sdaC	ebd:ECBD_0932	K03837	serine transporter	-	-	-	-
gene1194	Chromosome	BA1	atoB	ect:ECIAI39_3264	K00626	acetyl-CoA C-acetyltransferase [EC:2.3.1.9]	2.3.1.9	Transferases;Acyltransferases;Transferring groups other than aminoacyl groups;acetyl-CoA:acetyl-CoA C-acetyltransferase	ko00380;ko00620;ko01200;ko01100;ko00071;ko04975;ko01212;ko00280;ko00650;ko02020;ko00310;ko00362;ko01110;ko00900;ko00630;ko00720;ko01120	Tryptophan metabolism;Pyruvate metabolism;Carbon metabolism;Metabolic pathways;Fatty acid degradation;Fat digestion and absorption;Fatty acid metabolism;Valine, leucine and isoleucine degradation;Butanoate metabolism;Two-component system;Lysine degradation;Benzoate degradation;Biosynthesis of secondary metabolites;Terpenoid backbone biosynthesis;Glyoxylate and dicarboxylate metabolism;Carbon fixa…
gene1195	Chromosome	BA1	atoB	ebd:ECBD_0878	K00626	acetyl-CoA C-acetyltransferase [EC:2.3.1.9]	2.3.1.9	Transferases;Acyltransferases;Transferring groups other than aminoacyl groups;acetyl-CoA:acetyl-CoA C-acetyltransferase	ko00380;ko00620;ko01200;ko01100;ko00071;ko04975;ko01212;ko00280;ko00650;ko02020;ko00310;ko00362;ko01110;ko00900;ko00630;ko00720;ko01120	Tryptophan metabolism;Pyruvate metabolism;Carbon metabolism;Metabolic pathways;Fatty acid degradation;Fat digestion and absorption;Fatty acid metabolism;Valine, leucine and isoleucine degradation;Butanoate metabolism;Two-component system;Lysine degradation;Benzoate degradation;Biosynthesis of secondary metabolites;Terpenoid backbone biosynthesis;Glyoxylate and dicarboxylate metabolism;Carbon fixa…
gene1971	Chromosome	BA1	atoB	ebd:ECBD_1435	K00626	acetyl-CoA C-acetyltransferase [EC:2.3.1.9]	2.3.1.9	Transferases;Acyltransferases;Transferring groups other than aminoacyl groups;acetyl-CoA:acetyl-CoA C-acetyltransferase	ko00380;ko00620;ko01200;ko01100;ko00071;ko04975;ko01212;ko00280;ko00650;ko02020;ko00310;ko00362;ko01110;ko00900;ko00630;ko00720;ko01120	Tryptophan metabolism;Pyruvate metabolism;Carbon metabolism;Metabolic pathways;Fatty acid degradation;Fat digestion and absorption;Fatty acid metabolism;Valine, leucine and isoleucine degradation;Butanoate metabolism;Two-component system;Lysine degradation;Benzoate degradation;Biosynthesis of secondary metabolites;Terpenoid backbone biosynthesis;Glyoxylate and dicarboxylate metabolism;Carbon fixa…
gene1972	Chromosome	BA1	atoB	ebd:ECBD_1435	K00626	acetyl-CoA C-acetyltransferase [EC:2.3.1.9]	2.3.1.9	Transferases;Acyltransferases;Transferring groups other than aminoacyl groups;acetyl-CoA:acetyl-CoA C-acetyltransferase	ko00380;ko00620;ko01200;ko01100;ko00071;ko04975;ko01212;ko00280;ko00650;ko02020;ko00310;ko00362;ko01110;ko00900;ko00630;ko00720;ko01120	Tryptophan metabolism;Pyruvate metabolism;Carbon metabolism;Metabolic pathways;Fatty acid degradation;Fat digestion and absorption;Fatty acid metabolism;Valine, leucine and isoleucine degradation;Butanoate metabolism;Two-component system;Lysine degradation;Benzoate degradation;Biosynthesis of secondary metabolites;Terpenoid backbone biosynthesis;Glyoxylate and dicarboxylate metabolism;Carbon fixa…
gene1196	Chromosome	BA1	kduI	eab:ECABU_c31420	K01815	4-deoxy-L-threo-5-hexosulose-uronate ketol-isomerase [EC:5.3.1.17]	5.3.1.17	Isomerases;Intramolecular oxidoreductases;Interconverting aldoses and ketoses, and related compounds;5-dehydro-4-deoxy-D-glucuronate aldose-ketose-isomerase	ko01100;ko00040	Metabolic pathways;Pentose and glucuronate interconversions
gene1197	Chromosome	BA1	kduD	ebe:B21_02653	K00065	2-dehydro-3-deoxy-D-gluconate 5-dehydrogenase [EC:1.1.1.127]	1.1.1.127	Oxidoreductases;Acting on the CH-OH group of donors;With NAD+ or NADP+ as acceptor;2-dehydro-3-deoxy-D-gluconate:NAD+ 5-oxidoreductase	ko01100;ko00040	Metabolic pathways;Pentose and glucuronate interconversions
gene1198	Chromosome	BA1	kduD	sbc:SbBS512_E3020	K00065	2-dehydro-3-deoxy-D-gluconate 5-dehydrogenase [EC:1.1.1.127]	1.1.1.127	Oxidoreductases;Acting on the CH-OH group of donors;With NAD+ or NADP+ as acceptor;2-dehydro-3-deoxy-D-gluconate:NAD+ 5-oxidoreductase	ko01100;ko00040	Metabolic pathways;Pentose and glucuronate interconversions
gene1296	Chromosome	BA1	kduD	bwd:CT694_29615	K00065	2-dehydro-3-deoxy-D-gluconate 5-dehydrogenase [EC:1.1.1.127]	1.1.1.127	Oxidoreductases;Acting on the CH-OH group of donors;With NAD+ or NADP+ as acceptor;2-dehydro-3-deoxy-D-gluconate:NAD+ 5-oxidoreductase	ko01100;ko00040	Metabolic pathways;Pentose and glucuronate interconversions
gene1199	Chromosome	BA1	araE	ecm:EcSMS35_2989	K02100	MFS transporter, SP family, arabinose:H+ symporter	-	-	-	-
gene1200	Chromosome	BA1	racX	eab:ECABU_c31380	K25316	amino-acid racemase [EC:5.1.1.10]	5.1.1.10	Isomerases;Racemases and epimerases;Acting on amino acids and derivatives;amino-acid racemase	ko00470;ko01100;ko00270;ko00260;ko00310;ko01120	D-Amino acid metabolism;Metabolic pathways;Cysteine and methionine metabolism;Glycine, serine and threonine metabolism;Lysine degradation;Microbial metabolism in diverse environments
gene1202	Chromosome	BA1	cynR	psil:PMA3_12910	K11921	LysR family transcriptional regulator, cyn operon transcriptional activator	-	-	-	-
gene4345	Chromosome	BA1	cynR	ebd:ECBD_3319	K11921	LysR family transcriptional regulator, cyn operon transcriptional activator	-	-	-	-
gene1203	Chromosome	BA1	lysA	ecm:EcSMS35_2986	K01586	diaminopimelate decarboxylase [EC:4.1.1.20]	4.1.1.20	Lyases;Carbon-carbon lyases;Carboxy-lyases;meso-2,6-diaminoheptanedioate carboxy-lyase (L-lysine-forming)	ko00300;ko01230;ko00470;ko01100;ko01120;ko01110	Lysine biosynthesis;Biosynthesis of amino acids;D-Amino acid metabolism;Metabolic pathways;Microbial metabolism in diverse environments;Biosynthesis of secondary metabolites
gene4550	Chromosome	BA1	lysA	etm:CE91St48_23820	K01586	diaminopimelate decarboxylase [EC:4.1.1.20]	4.1.1.20	Lyases;Carbon-carbon lyases;Carboxy-lyases;meso-2,6-diaminoheptanedioate carboxy-lyase (L-lysine-forming)	ko00300;ko01230;ko00470;ko01100;ko01120;ko01110	Lysine biosynthesis;Biosynthesis of amino acids;D-Amino acid metabolism;Metabolic pathways;Microbial metabolism in diverse environments;Biosynthesis of secondary metabolites
gene1205	Chromosome	BA1	aas	ecm:EcSMS35_2984	K05939	acyl-[acyl-carrier-protein]-phospholipid O-acyltransferase / long-chain-fatty-acid--[acyl-carrier-protein] ligase [EC:2.3.1.40 6.2.1.20]	2.3.1.40;6.2.1.20	Transferases;Acyltransferases;Transferring groups other than aminoacyl groups;acyl-[acyl-carrier protein]:O-(2-acyl-sn-glycero-3-phospho)ethanolamine O-acyltransferase|Ligases;Forming carbon-sulfur bonds;Acid-thiol ligases;long-chain-fatty-acid:[acyl-carrier protein] ligase (AMP-forming)	ko00564;ko00071	Glycerophospholipid metabolism;Fatty acid degradation
gene1206	Chromosome	BA1	lplT	ecm:EcSMS35_2983	K08227	MFS transporter, LPLT family, lysophospholipid transporter	-	-	-	-
gene1207	Chromosome	BA1	-	vcn:VOLCADRAFT_98273	K14521	N-acetyltransferase 10 [EC:2.3.1.-]	-	-	ko03008	Ribosome biogenesis in eukaryotes
gene1210	Chromosome	BA1	mutH	ece:Z4149	K03573	DNA mismatch repair protein MutH	-	-	ko03430	Mismatch repair
gene1212	Chromosome	BA1	nudH	eab:ECABU_c31270	K08311	putative (di)nucleoside polyphosphate hydrolase [EC:3.6.1.-]	-	-	ko03018	RNA degradation
gene1213	Chromosome	BA1	ptsP	eab:ECABU_c31260	K08484	phosphotransferase system, enzyme I, PtsP [EC:2.7.3.9]	2.7.3.9	Transferases;Transferring phosphorus-containing groups;Phosphotransferases with a nitrogenous group as acceptor;phosphoenolpyruvate:protein-L-histidine Npi-phosphotransferase	ko02060	Phosphotransferase system (PTS)
gene1214	Chromosome	BA1	ptsP	eab:ECABU_c31260	K08484	phosphotransferase system, enzyme I, PtsP [EC:2.7.3.9]	2.7.3.9	Transferases;Transferring phosphorus-containing groups;Phosphotransferases with a nitrogenous group as acceptor;phosphoenolpyruvate:protein-L-histidine Npi-phosphotransferase	ko02060	Phosphotransferase system (PTS)
gene1215	Chromosome	BA1	umpA	eab:ECABU_c31250	K13292	phosphatidylglycerol---prolipoprotein diacylglyceryl transferase [EC:2.5.1.145]	2.5.1.145	Transferases;Transferring alkyl or aryl groups, other than methyl groups;Transferring alkyl or aryl groups, other than methyl groups (only sub-subclass identified to date);L-1-phosphatidyl-sn-glycerol:[prolipoprotein]-L-cysteine diacyl-sn-glyceryltransferase	-	-
gene1216	Chromosome	BA1	thyA	eab:ECABU_c31240	K00560	thymidylate synthase [EC:2.1.1.45]	2.1.1.45	Transferases;Transferring one-carbon groups;Methyltransferases;5,10-methylenetetrahydrofolate:dUMP C-methyltransferase	ko01100;ko00240;ko01523;ko00670;ko01232	Metabolic pathways;Pyrimidine metabolism;Antifolate resistance;One carbon pool by folate;Nucleotide metabolism
gene1217	Chromosome	BA1	ppdB	ect:ECIAI39_3244	K02680	prepilin peptidase dependent protein B	-	-	-	-
gene1219	Chromosome	BA1	ppdC	ebd:ECBD_0902	K02681	prepilin peptidase dependent protein C	-	-	-	-
gene1220	Chromosome	BA1	recC	eum:ECUMN_3149	K03583	exodeoxyribonuclease V gamma subunit [EC:3.1.11.5]	3.1.11.5	Hydrolases;Acting on ester bonds;Exodeoxyribonucleases producing 5'-phosphomonoesters;exodeoxyribonuclease V	ko03440	Homologous recombination
gene1221	Chromosome	BA1	ptrA	elo:EC042_3017	K01407	protease III [EC:3.4.24.55]	3.4.24.55	Hydrolases;Acting on peptide bonds (peptidases);Metalloendopeptidases;pitrilysin	-	-
gene1222	Chromosome	BA1	recB	elo:EC042_3016	K03582	exodeoxyribonuclease V beta subunit [EC:3.1.11.5]	3.1.11.5	Hydrolases;Acting on ester bonds;Exodeoxyribonucleases producing 5'-phosphomonoesters;exodeoxyribonuclease V	ko03440	Homologous recombination
gene1223	Chromosome	BA1	recB	ebd:ECBD_0905	K03582	exodeoxyribonuclease V beta subunit [EC:3.1.11.5]	3.1.11.5	Hydrolases;Acting on ester bonds;Exodeoxyribonucleases producing 5'-phosphomonoesters;exodeoxyribonuclease V	ko03440	Homologous recombination
gene1224	Chromosome	BA1	recD	sdz:Asd1617_04068	K03581	exodeoxyribonuclease V alpha subunit [EC:3.1.11.5]	3.1.11.5	Hydrolases;Acting on ester bonds;Exodeoxyribonucleases producing 5'-phosphomonoesters;exodeoxyribonuclease V	ko03440	Homologous recombination
gene1225	Chromosome	BA1	recD	elo:EC042_3015	K03581	exodeoxyribonuclease V alpha subunit [EC:3.1.11.5]	3.1.11.5	Hydrolases;Acting on ester bonds;Exodeoxyribonucleases producing 5'-phosphomonoesters;exodeoxyribonuclease V	ko03440	Homologous recombination
gene2818	Chromosome	BA1	recD	bmas:LK422_15985	K03581	exodeoxyribonuclease V alpha subunit [EC:3.1.11.5]	3.1.11.5	Hydrolases;Acting on ester bonds;Exodeoxyribonucleases producing 5'-phosphomonoesters;exodeoxyribonuclease V	ko03440	Homologous recombination
gene1226	Chromosome	BA1	argAB	eab:ECABU_c31140	K14682	amino-acid N-acetyltransferase [EC:2.3.1.1]	2.3.1.1	Transferases;Acyltransferases;Transferring groups other than aminoacyl groups;acetyl-CoA:L-glutamate N-acetyltransferase	ko00220;ko01230;ko01100;ko01210;ko01110	Arginine biosynthesis;Biosynthesis of amino acids;Metabolic pathways;2-Oxocarboxylic acid metabolism;Biosynthesis of secondary metabolites
gene1227	Chromosome	BA1	amiABC	ebd:ECBD_0908	K01448	N-acetylmuramoyl-L-alanine amidase [EC:3.5.1.28]	3.5.1.28	Hydrolases;Acting on carbon-nitrogen bonds, other than peptide bonds;In linear amides;peptidoglycan amidohydrolase	ko01503	Cationic antimicrobial peptide (CAMP) resistance
gene1228	Chromosome	BA1	amiABC	edj:ECDH1ME8569_2724	K01448	N-acetylmuramoyl-L-alanine amidase [EC:3.5.1.28]	3.5.1.28	Hydrolases;Acting on carbon-nitrogen bonds, other than peptide bonds;In linear amides;peptidoglycan amidohydrolase	ko01503	Cationic antimicrobial peptide (CAMP) resistance
gene1713	Chromosome	BA1	amiABC	sfe:SFxv_2739	K01448	N-acetylmuramoyl-L-alanine amidase [EC:3.5.1.28]	3.5.1.28	Hydrolases;Acting on carbon-nitrogen bonds, other than peptide bonds;In linear amides;peptidoglycan amidohydrolase	ko01503	Cationic antimicrobial peptide (CAMP) resistance
gene1714	Chromosome	BA1	amiABC	ecf:ECH74115_3665	K01448	N-acetylmuramoyl-L-alanine amidase [EC:3.5.1.28]	3.5.1.28	Hydrolases;Acting on carbon-nitrogen bonds, other than peptide bonds;In linear amides;peptidoglycan amidohydrolase	ko01503	Cationic antimicrobial peptide (CAMP) resistance
gene5110	Chromosome	BA1	amiABC	eck:EC55989_4724	K01448	N-acetylmuramoyl-L-alanine amidase [EC:3.5.1.28]	3.5.1.28	Hydrolases;Acting on carbon-nitrogen bonds, other than peptide bonds;In linear amides;peptidoglycan amidohydrolase	ko01503	Cationic antimicrobial peptide (CAMP) resistance
gene1230	Chromosome	BA1	malX	ecm:EcSMS35_2961	K02791	maltose/glucose PTS system EIICB component [EC:2.7.1.199 2.7.1.208]	2.7.1.208;2.7.1.199	Transferases;Transferring phosphorus-containing groups;Phosphotransferases with an alcohol group as acceptor;protein-Npi-phospho-L-histidine:maltose Npi-phosphotransferase|Transferases;Transferring phosphorus-containing groups;Phosphotransferases with an alcohol group as acceptor;protein-Npi-phospho-L-histidine:D-glucose Npi-phosphotransferase	ko02060;ko01100;ko00520;ko00500;ko00010	Phosphotransferase system (PTS);Metabolic pathways;Amino sugar and nucleotide sugar metabolism;Starch and sucrose metabolism;Glycolysis / Gluconeogenesis
gene2735	Chromosome	BA1	malX	ebw:BWG_1435	K02791	maltose/glucose PTS system EIICB component [EC:2.7.1.199 2.7.1.208]	2.7.1.208;2.7.1.199	Transferases;Transferring phosphorus-containing groups;Phosphotransferases with an alcohol group as acceptor;protein-Npi-phospho-L-histidine:maltose Npi-phosphotransferase|Transferases;Transferring phosphorus-containing groups;Phosphotransferases with an alcohol group as acceptor;protein-Npi-phospho-L-histidine:D-glucose Npi-phosphotransferase	ko02060;ko01100;ko00520;ko00500;ko00010	Phosphotransferase system (PTS);Metabolic pathways;Amino sugar and nucleotide sugar metabolism;Starch and sucrose metabolism;Glycolysis / Gluconeogenesis
gene1231	Chromosome	BA1	patB	eoi:ECO111_3541	K14155	cysteine-S-conjugate beta-lyase [EC:4.4.1.13]	4.4.1.13	Lyases;Carbon-sulfur lyases;Carbon-sulfur lyases (only sub-subclass identified to date);L-cysteine-S-conjugate thiol-lyase (deaminating; 2-aminoprop-2-enoate-forming)	ko01110;ko00270;ko00450;ko01100;ko01230	Biosynthesis of secondary metabolites;Cysteine and methionine metabolism;Selenocompound metabolism;Metabolic pathways;Biosynthesis of amino acids
gene1232	Chromosome	BA1	patB	sbo:SBO_2704	K14155	cysteine-S-conjugate beta-lyase [EC:4.4.1.13]	4.4.1.13	Lyases;Carbon-sulfur lyases;Carbon-sulfur lyases (only sub-subclass identified to date);L-cysteine-S-conjugate thiol-lyase (deaminating; 2-aminoprop-2-enoate-forming)	ko01110;ko00270;ko00450;ko01100;ko01230	Biosynthesis of secondary metabolites;Cysteine and methionine metabolism;Selenocompound metabolism;Metabolic pathways;Biosynthesis of amino acids
gene2733	Chromosome	BA1	patB	ebw:BWG_1436	K14155	cysteine-S-conjugate beta-lyase [EC:4.4.1.13]	4.4.1.13	Lyases;Carbon-sulfur lyases;Carbon-sulfur lyases (only sub-subclass identified to date);L-cysteine-S-conjugate thiol-lyase (deaminating; 2-aminoprop-2-enoate-forming)	ko01110;ko00270;ko00450;ko01100;ko01230	Biosynthesis of secondary metabolites;Cysteine and methionine metabolism;Selenocompound metabolism;Metabolic pathways;Biosynthesis of amino acids
gene2734	Chromosome	BA1	patB	ebw:BWG_1436	K14155	cysteine-S-conjugate beta-lyase [EC:4.4.1.13]	4.4.1.13	Lyases;Carbon-sulfur lyases;Carbon-sulfur lyases (only sub-subclass identified to date);L-cysteine-S-conjugate thiol-lyase (deaminating; 2-aminoprop-2-enoate-forming)	ko01110;ko00270;ko00450;ko01100;ko01230	Biosynthesis of secondary metabolites;Cysteine and methionine metabolism;Selenocompound metabolism;Metabolic pathways;Biosynthesis of amino acids
gene1241	Chromosome	BA1	mltA	ebd:ECBD_0909	K08304	membrane-bound lytic murein transglycosylase A [EC:4.2.2.-]	-	-	-	-
gene2994	Chromosome	BA1	mltA	bio:BR141012304_10661	K08304	membrane-bound lytic murein transglycosylase A [EC:4.2.2.-]	-	-	-	-
gene1242	Chromosome	BA1	tcdA	ebd:ECBD_0910	K22132	tRNA threonylcarbamoyladenosine dehydratase	-	-	-	-
gene1243	Chromosome	BA1	sufE	ecm:EcSMS35_2952	K02426	cysteine desulfuration protein SufE	-	-	-	-
gene2666	Chromosome	BA1	sufE	ebd:ECBD_1966	K02426	cysteine desulfuration protein SufE	-	-	-	-
gene1244	Chromosome	BA1	csdA	ecr:ECIAI1_2920	K01766	cysteine sulfinate desulfinase [EC:4.4.1.-]	-	-	-	-
gene1248	Chromosome	BA1	rlmM	ebd:ECBD_0916	K06968	23S rRNA (cytidine2498-2'-O)-methyltransferase [EC:2.1.1.186]	2.1.1.186	Transferases;Transferring one-carbon groups;Methyltransferases;S-adenosyl-L-methionine:23S rRNA (cytidine2498-2'-O-)-methyltransferase	-	-
gene1249	Chromosome	BA1	fucR	ebd:ECBD_0917	K02430	DeoR family transcriptional regulator, L-fucose operon activator	-	-	-	-
gene1250	Chromosome	BA1	fucU	eab:ECABU_c30740	K02431	L-fucose mutarotase [EC:5.1.3.29]	5.1.3.29	Isomerases;Racemases and epimerases;Acting on carbohydrates and derivatives;L-fucose 1-epimerase	-	-
gene1251	Chromosome	BA1	fucK	ecoh:ECRM13516_3531	K00879	L-fuculokinase [EC:2.7.1.51]	2.7.1.51	Transferases;Transferring phosphorus-containing groups;Phosphotransferases with an alcohol group as acceptor;ATP:L-fuculose 1-phosphotransferase	ko01120;ko00051;ko01100;ko00040	Microbial metabolism in diverse environments;Fructose and mannose metabolism;Metabolic pathways;Pentose and glucuronate interconversions
gene1252	Chromosome	BA1	fucI	sbo:SBO_2685	K01818	L-fucose/D-arabinose isomerase [EC:5.3.1.25 5.3.1.3]	5.3.1.3;5.3.1.25	Isomerases;Intramolecular oxidoreductases;Interconverting aldoses and ketoses, and related compounds;D-arabinose aldose-ketose-isomerase|Isomerases;Intramolecular oxidoreductases;Interconverting aldoses and ketoses, and related compounds;L-fucose aldose-ketose-isomerase	ko00040;ko01100;ko00051;ko01120	Pentose and glucuronate interconversions;Metabolic pathways;Fructose and mannose metabolism;Microbial metabolism in diverse environments
gene1253	Chromosome	BA1	fucI	ema:C1192_21640	K01818	L-fucose/D-arabinose isomerase [EC:5.3.1.25 5.3.1.3]	5.3.1.3;5.3.1.25	Isomerases;Intramolecular oxidoreductases;Interconverting aldoses and ketoses, and related compounds;D-arabinose aldose-ketose-isomerase|Isomerases;Intramolecular oxidoreductases;Interconverting aldoses and ketoses, and related compounds;L-fucose aldose-ketose-isomerase	ko00040;ko01100;ko00051;ko01120	Pentose and glucuronate interconversions;Metabolic pathways;Fructose and mannose metabolism;Microbial metabolism in diverse environments
gene1254	Chromosome	BA1	rbsA	ebe:B21_02613	K10441	ribose transport system ATP-binding protein [EC:7.5.2.7]	7.5.2.7	Translocases;Catalysing the translocation of carbohydrates and their derivatives;Linked to the hydrolysis of a nucleoside triphosphate;ATP phosphohydrolase (ABC-type, D-ribose-importing)	ko02010	ABC transporters
gene2342	Chromosome	BA1	rbsA	hadh:FRZ61_08470	K10441	ribose transport system ATP-binding protein [EC:7.5.2.7]	7.5.2.7	Translocases;Catalysing the translocation of carbohydrates and their derivatives;Linked to the hydrolysis of a nucleoside triphosphate;ATP phosphohydrolase (ABC-type, D-ribose-importing)	ko02010	ABC transporters
gene3820	Chromosome	BA1	rbsA	hadh:FRZ61_08470	K10441	ribose transport system ATP-binding protein [EC:7.5.2.7]	7.5.2.7	Translocases;Catalysing the translocation of carbohydrates and their derivatives;Linked to the hydrolysis of a nucleoside triphosphate;ATP phosphohydrolase (ABC-type, D-ribose-importing)	ko02010	ABC transporters
gene5654	Chromosome	BA1	rbsA	eab:ECABU_c42340	K10441	ribose transport system ATP-binding protein [EC:7.5.2.7]	7.5.2.7	Translocases;Catalysing the translocation of carbohydrates and their derivatives;Linked to the hydrolysis of a nucleoside triphosphate;ATP phosphohydrolase (ABC-type, D-ribose-importing)	ko02010	ABC transporters
gene5655	Chromosome	BA1	rbsA	eab:ECABU_c42340	K10441	ribose transport system ATP-binding protein [EC:7.5.2.7]	7.5.2.7	Translocases;Catalysing the translocation of carbohydrates and their derivatives;Linked to the hydrolysis of a nucleoside triphosphate;ATP phosphohydrolase (ABC-type, D-ribose-importing)	ko02010	ABC transporters
gene1255	Chromosome	BA1	rbsC	ebd:ECBD_0922	K10440	ribose transport system permease protein	-	-	ko02010	ABC transporters
gene5652	Chromosome	BA1	rbsC	eab:ECABU_c42350	K10440	ribose transport system permease protein	-	-	ko02010	ABC transporters
gene5653	Chromosome	BA1	rbsC	ecol:LY180_19445	K10440	ribose transport system permease protein	-	-	ko02010	ABC transporters
gene1256	Chromosome	BA1	rbsB	ebd:ECBD_0923	K10439	ribose transport system substrate-binding protein	-	-	ko02010;ko02030	ABC transporters;Bacterial chemotaxis
gene5651	Chromosome	BA1	rbsB	ecw:EcE24377A_4267	K10439	ribose transport system substrate-binding protein	-	-	ko02010;ko02030	ABC transporters;Bacterial chemotaxis
gene1257	Chromosome	BA1	rbtK	ebd:ECBD_0924	K00875	D-ribulokinase [EC:2.7.1.47]	2.7.1.47	Transferases;Transferring phosphorus-containing groups;Phosphotransferases with an alcohol group as acceptor;ATP:D-ribulose 5-phosphotransferase	ko00040;ko01100	Pentose and glucuronate interconversions;Metabolic pathways
gene1258	Chromosome	BA1	rbtK	ebd:ECBD_0924	K00875	D-ribulokinase [EC:2.7.1.47]	2.7.1.47	Transferases;Transferring phosphorus-containing groups;Phosphotransferases with an alcohol group as acceptor;ATP:D-ribulose 5-phosphotransferase	ko00040;ko01100	Pentose and glucuronate interconversions;Metabolic pathways
gene2136	Chromosome	BA1	rbtK	elh:ETEC_2234	K00875	D-ribulokinase [EC:2.7.1.47]	2.7.1.47	Transferases;Transferring phosphorus-containing groups;Phosphotransferases with an alcohol group as acceptor;ATP:D-ribulose 5-phosphotransferase	ko00040;ko01100	Pentose and glucuronate interconversions;Metabolic pathways
gene1259	Chromosome	BA1	scrR	ebd:ECBD_0925	K03484	LacI family transcriptional regulator, sucrose operon repressor	-	-	-	-
gene1260	Chromosome	BA1	fucA	ema:C1192_21670	K01628	L-fuculose-phosphate aldolase [EC:4.1.2.17]	4.1.2.17	Lyases;Carbon-carbon lyases;Aldehyde-lyases;L-fuculose-1-phosphate (S)-lactaldehyde-lyase (glycerone-phosphate-forming)	ko00051;ko01120;ko01100;ko00040	Fructose and mannose metabolism;Microbial metabolism in diverse environments;Metabolic pathways;Pentose and glucuronate interconversions
gene1261	Chromosome	BA1	fucO	ecoa:APECO78_17615	K00048	lactaldehyde reductase [EC:1.1.1.77]	1.1.1.77	Oxidoreductases;Acting on the CH-OH group of donors;With NAD+ or NADP+ as acceptor;(R)[or (S)]-propane-1,2-diol:NAD+ oxidoreductase	ko01120;ko00640;ko01100;ko00630	Microbial metabolism in diverse environments;Propanoate metabolism;Metabolic pathways;Glyoxylate and dicarboxylate metabolism
gene1262	Chromosome	BA1	xni	elo:EC042_2996	K01146	protein Xni	-	-	-	-
gene1266	Chromosome	BA1	ppnN	ecv:APECO1_3736	K06966	pyrimidine/purine-5'-nucleotide nucleosidase [EC:3.2.2.10 3.2.2.-]	3.2.2.10	Hydrolases;Glycosylases;Hydrolysing N-glycosyl compounds;pyrimidine-5'-nucleotide phosphoribo(deoxyribo)hydrolase	ko01232;ko00230;ko00240;ko01100	Nucleotide metabolism;Purine metabolism;Pyrimidine metabolism;Metabolic pathways
gene1267	Chromosome	BA1	ppnN	ecv:APECO1_3736	K06966	pyrimidine/purine-5'-nucleotide nucleosidase [EC:3.2.2.10 3.2.2.-]	3.2.2.10	Hydrolases;Glycosylases;Hydrolysing N-glycosyl compounds;pyrimidine-5'-nucleotide phosphoribo(deoxyribo)hydrolase	ko01232;ko00230;ko00240;ko01100	Nucleotide metabolism;Purine metabolism;Pyrimidine metabolism;Metabolic pathways
gene1268	Chromosome	BA1	ppnN	eab:ECABU_c30640	K06966	pyrimidine/purine-5'-nucleotide nucleosidase [EC:3.2.2.10 3.2.2.-]	3.2.2.10	Hydrolases;Glycosylases;Hydrolysing N-glycosyl compounds;pyrimidine-5'-nucleotide phosphoribo(deoxyribo)hydrolase	ko01232;ko00230;ko00240;ko01100	Nucleotide metabolism;Purine metabolism;Pyrimidine metabolism;Metabolic pathways
gene1269	Chromosome	BA1	queF	ecm:EcSMS35_2934	K06879	7-cyano-7-deazaguanine reductase [EC:1.7.1.13]	1.7.1.13	Oxidoreductases;Acting on other nitrogenous compounds as donors;With NAD+ or NADP+ as acceptor;7-aminomethyl-7-carbaguanine:NADP+ oxidoreductase	ko01100;ko00790	Metabolic pathways;Folate biosynthesis
gene1270	Chromosome	BA1	syd	sbc:SbBS512_E3079	K15723	SecY interacting protein Syd	-	-	-	-
gene1272	Chromosome	BA1	truC	ebd:ECBD_0938	K06175	tRNA pseudouridine65 synthase [EC:5.4.99.26]	5.4.99.26	Isomerases;Intramolecular transferases;Transferring other groups;tRNA-uridine65 uracil mutase	-	-
gene1273	Chromosome	BA1	mioC	ahi:VU14_00155	K06205	MioC protein	-	-	-	-
gene5664	Chromosome	BA1	mioC	ebw:BWG_3433	K06205	MioC protein	-	-	-	-
gene1275	Chromosome	BA1	gudX	ece:Z4103	K13918	glucarate dehydratase-related protein	-	-	-	-
gene1276	Chromosome	BA1	gudD	elo:EC042_2985	K01706	glucarate dehydratase [EC:4.2.1.40]	4.2.1.40	Lyases;Carbon-oxygen lyases;Hydro-lyases;D-glucarate hydro-lyase (5-dehydro-4-deoxy-D-glucarate-forming)	ko00053;ko01100	Ascorbate and aldarate metabolism;Metabolic pathways
gene1277	Chromosome	BA1	barA	sdz:Asd1617_04024	K07678	two-component system, NarL family, sensor histidine kinase BarA [EC:2.7.13.3]	2.7.13.3	Transferases;Transferring phosphorus-containing groups;Protein-histidine kinases;ATP:protein-L-histidine N-phosphotransferase	ko02025;ko05111;ko02026;ko02020	Biofilm formation - Pseudomonas aeruginosa;Biofilm formation - Vibrio cholerae;Biofilm formation - Escherichia coli;Two-component system
gene1278	Chromosome	BA1	barA	sdz:Asd1617_04024	K07678	two-component system, NarL family, sensor histidine kinase BarA [EC:2.7.13.3]	2.7.13.3	Transferases;Transferring phosphorus-containing groups;Protein-histidine kinases;ATP:protein-L-histidine N-phosphotransferase	ko02025;ko05111;ko02026;ko02020	Biofilm formation - Pseudomonas aeruginosa;Biofilm formation - Vibrio cholerae;Biofilm formation - Escherichia coli;Two-component system
gene1279	Chromosome	BA1	barA	eab:ECABU_c30550	K07678	two-component system, NarL family, sensor histidine kinase BarA [EC:2.7.13.3]	2.7.13.3	Transferases;Transferring phosphorus-containing groups;Protein-histidine kinases;ATP:protein-L-histidine N-phosphotransferase	ko02025;ko05111;ko02026;ko02020	Biofilm formation - Pseudomonas aeruginosa;Biofilm formation - Vibrio cholerae;Biofilm formation - Escherichia coli;Two-component system
gene1280	Chromosome	BA1	rumA	eum:ECUMN_3114	K03215	23S rRNA (uracil1939-C5)-methyltransferase [EC:2.1.1.190]	2.1.1.190	Transferases;Transferring one-carbon groups;Methyltransferases;S-adenosyl-L-methionine:23S rRNA (uracil1939-C5)-methyltransferase	-	-
gene1281	Chromosome	BA1	relA	eab:ECABU_c30530	K00951	GTP pyrophosphokinase [EC:2.7.6.5]	2.7.6.5	Transferases;Transferring phosphorus-containing groups;Diphosphotransferases;ATP:GTP 3'-diphosphotransferase	ko00230;ko01100	Purine metabolism;Metabolic pathways
gene1282	Chromosome	BA1	mazE	ebd:ECBD_0946	K07172	antitoxin MazE	-	-	-	-
gene1283	Chromosome	BA1	mazF	ebd:ECBD_0947	K07171	mRNA interferase MazF [EC:3.1.-.-]	-	-	-	-
gene1284	Chromosome	BA1	mazG	ecoh:ECRM13516_3505	K04765	nucleoside triphosphate diphosphatase [EC:3.6.1.9]	3.6.1.9	Hydrolases;Acting on acid anhydrides;In phosphorus-containing anhydrides;nucleoside-triphosphate diphosphohydrolase	ko01232;ko00760;ko01100;ko00240;ko00770;ko00230	Nucleotide metabolism;Nicotinate and nicotinamide metabolism;Metabolic pathways;Pyrimidine metabolism;Pantothenate and CoA biosynthesis;Purine metabolism
gene1285	Chromosome	BA1	pyrG	eab:ECABU_c30510	K01937	CTP synthase [EC:6.3.4.2]	6.3.4.2	Ligases;Forming carbon-nitrogen bonds;Other carbon-nitrogen ligases;UTP:L-glutamine amido-ligase (ADP-forming)	ko01232;ko01240;ko00240;ko01100	Nucleotide metabolism;Biosynthesis of cofactors;Pyrimidine metabolism;Metabolic pathways
gene1286	Chromosome	BA1	eno	sfv:SFV_2676	K01689	enolase [EC:4.2.1.11]	4.2.1.11	Lyases;Carbon-oxygen lyases;Hydro-lyases;2-phospho-D-glycerate hydro-lyase (phosphoenolpyruvate-forming)	ko00680;ko01120;ko01100;ko00010;ko04066;ko01110;ko01200;ko03018;ko01230	Methane metabolism;Microbial metabolism in diverse environments;Metabolic pathways;Glycolysis / Gluconeogenesis;HIF-1 signaling pathway;Biosynthesis of secondary metabolites;Carbon metabolism;RNA degradation;Biosynthesis of amino acids
gene1287	Chromosome	BA1	eno	eal:EAKF1_ch3230	K01689	enolase [EC:4.2.1.11]	4.2.1.11	Lyases;Carbon-oxygen lyases;Hydro-lyases;2-phospho-D-glycerate hydro-lyase (phosphoenolpyruvate-forming)	ko00680;ko01120;ko01100;ko00010;ko04066;ko01110;ko01200;ko03018;ko01230	Methane metabolism;Microbial metabolism in diverse environments;Metabolic pathways;Glycolysis / Gluconeogenesis;HIF-1 signaling pathway;Biosynthesis of secondary metabolites;Carbon metabolism;RNA degradation;Biosynthesis of amino acids
pB_gene0008	PlasmidB	BA1	eno	prot:BTA34_07265	K01689	enolase [EC:4.2.1.11]	4.2.1.11	Lyases;Carbon-oxygen lyases;Hydro-lyases;2-phospho-D-glycerate hydro-lyase (phosphoenolpyruvate-forming)	ko00680;ko01120;ko01100;ko00010;ko04066;ko01110;ko01200;ko03018;ko01230	Methane metabolism;Microbial metabolism in diverse environments;Metabolic pathways;Glycolysis / Gluconeogenesis;HIF-1 signaling pathway;Biosynthesis of secondary metabolites;Carbon metabolism;RNA degradation;Biosynthesis of amino acids
gene1288	Chromosome	BA1	-	ect:ECIAI39_2970	K06872	uncharacterized protein	-	-	-	-
gene1290	Chromosome	BA1	queE	eal:EAKF1_ch3234	K10026	7-carboxy-7-deazaguanine synthase [EC:4.3.99.3]	4.3.99.3	Lyases;Carbon-nitrogen lyases;Other carbon-nitrogen lyases;6-carboxy-5,6,7,8-tetrahydropterin ammonia-lyase	ko00790;ko01100	Folate biosynthesis;Metabolic pathways
gene1294	Chromosome	BA1	yihN	elim:B2M23_03835	K26602	MFS transporter, GlpU family, inner membrane protein	-	-	-	-
gene1295	Chromosome	BA1	yihN	eal:EAKF1_ch1999c	K26602	MFS transporter, GlpU family, inner membrane protein	-	-	-	-
gene5496	Chromosome	BA1	yihN	ebd:ECBD_4153	K26602	MFS transporter, GlpU family, inner membrane protein	-	-	-	-
gene1297	Chromosome	BA1	agpS	sfo:Z042_09700	K00803	alkyldihydroxyacetonephosphate synthase [EC:2.5.1.26]	2.5.1.26	Transferases;Transferring alkyl or aryl groups, other than methyl groups;Transferring alkyl or aryl groups, other than methyl groups (only sub-subclass identified to date);1-acyl-glycerone-3-phosphate:long-chain-alcohol O-3-phospho-2-oxopropanyltransferase	ko01100;ko00565;ko04146	Metabolic pathways;Ether lipid metabolism;Peroxisome
gene1298	Chromosome	BA1	agpS	lri:NCTC12151_02712	K00803	alkyldihydroxyacetonephosphate synthase [EC:2.5.1.26]	2.5.1.26	Transferases;Transferring alkyl or aryl groups, other than methyl groups;Transferring alkyl or aryl groups, other than methyl groups (only sub-subclass identified to date);1-acyl-glycerone-3-phosphate:long-chain-alcohol O-3-phospho-2-oxopropanyltransferase	ko01100;ko00565;ko04146	Metabolic pathways;Ether lipid metabolism;Peroxisome
gene1299	Chromosome	BA1	agpS	sfg:AV650_27740	K00803	alkyldihydroxyacetonephosphate synthase [EC:2.5.1.26]	2.5.1.26	Transferases;Transferring alkyl or aryl groups, other than methyl groups;Transferring alkyl or aryl groups, other than methyl groups (only sub-subclass identified to date);1-acyl-glycerone-3-phosphate:long-chain-alcohol O-3-phospho-2-oxopropanyltransferase	ko01100;ko00565;ko04146	Metabolic pathways;Ether lipid metabolism;Peroxisome
gene1300	Chromosome	BA1	yaaU	ebd:ECBD_0958	K08368	MFS transporter, putative metabolite transport protein	-	-	-	-
gene4762	Chromosome	BA1	yaaU	ebd:ECBD_3570	K08368	MFS transporter, putative metabolite transport protein	-	-	-	-
gene1301	Chromosome	BA1	fixA	cnt:JT31_16625	K03521	electron transfer flavoprotein beta subunit	-	-	-	-
gene2641	Chromosome	BA1	fixA	hpar:AL518_07285	K03521	electron transfer flavoprotein beta subunit	-	-	-	-
gene4767	Chromosome	BA1	fixA	eab:ECABU_c00460	K03521	electron transfer flavoprotein beta subunit	-	-	-	-
gene4768	Chromosome	BA1	fixA	ebe:B21_00044	K03521	electron transfer flavoprotein beta subunit	-	-	-	-
gene1302	Chromosome	BA1	fixB	prag:EKN56_14355	K03522	electron transfer flavoprotein alpha subunit	-	-	-	-
gene2640	Chromosome	BA1	fixB	sfg:AV650_09315	K03522	electron transfer flavoprotein alpha subunit	-	-	-	-
gene4766	Chromosome	BA1	fixB	ebd:ECBD_3573	K03522	electron transfer flavoprotein alpha subunit	-	-	-	-
gene1306	Chromosome	BA1	glpP	cnt:JT31_16635	K02443	glycerol uptake operon antiterminator	-	-	-	-
gene1307	Chromosome	BA1	fixX	ect:ECIAI39_2949	K03855	ferredoxin like protein	-	-	-	-
gene2638	Chromosome	BA1	fixX	ebw:BWG_1514	K03855	ferredoxin like protein	-	-	-	-
gene4763	Chromosome	BA1	fixX	eab:ECABU_c00490	K03855	ferredoxin like protein	-	-	-	-
gene1308	Chromosome	BA1	fixC	ecy:ECSE_3022	K00313	electron transfer flavoprotein-quinone oxidoreductase [EC:1.5.5.-]	-	-	-	-
gene2639	Chromosome	BA1	fixC	ebw:BWG_1513	K00313	electron transfer flavoprotein-quinone oxidoreductase [EC:1.5.5.-]	-	-	-	-
gene4764	Chromosome	BA1	fixC	eab:ECABU_c00480	K00313	electron transfer flavoprotein-quinone oxidoreductase [EC:1.5.5.-]	-	-	-	-
gene4765	Chromosome	BA1	fixC	eab:ECABU_c00480	K00313	electron transfer flavoprotein-quinone oxidoreductase [EC:1.5.5.-]	-	-	-	-
gene1309	Chromosome	BA1	queD	ebd:ECBD_0964	K01737	6-pyruvoyltetrahydropterin/6-carboxytetrahydropterin synthase [EC:4.2.3.12 4.1.2.50]	4.2.3.12;4.1.2.50	Lyases;Carbon-oxygen lyases;Acting on phosphates;7,8-dihydroneopterin 3'-triphosphate triphosphate-lyase (6-pyruvoyl-5,6,7,8-tetrahydropterin-forming)|Lyases;Carbon-carbon lyases;Aldehyde-lyases;7,8-dihydroneopterin 3'-triphosphate acetaldehyde-lyase (6-carboxy-5,6,7,8-tetrahydropterin and triphosphate-forming)	ko00790;ko01240;ko01100	Folate biosynthesis;Biosynthesis of cofactors;Metabolic pathways
gene1310	Chromosome	BA1	cysJ	ebd:ECBD_0965	K00380	sulfite reductase (NADPH) flavoprotein alpha-component [EC:1.8.1.2]	1.8.1.2	Oxidoreductases;Acting on a sulfur group of donors;With NAD+ or NADP+ as acceptor;hydrogen-sulfide:NADP+ oxidoreductase	ko00920;ko01120;ko01100	Sulfur metabolism;Microbial metabolism in diverse environments;Metabolic pathways
gene1311	Chromosome	BA1	cysJ	ecm:EcSMS35_2892	K00380	sulfite reductase (NADPH) flavoprotein alpha-component [EC:1.8.1.2]	1.8.1.2	Oxidoreductases;Acting on a sulfur group of donors;With NAD+ or NADP+ as acceptor;hydrogen-sulfide:NADP+ oxidoreductase	ko00920;ko01120;ko01100	Sulfur metabolism;Microbial metabolism in diverse environments;Metabolic pathways
gene1312	Chromosome	BA1	cysI	ece:Z4073	K00381	sulfite reductase (NADPH) hemoprotein beta-component [EC:1.8.1.2]	1.8.1.2	Oxidoreductases;Acting on a sulfur group of donors;With NAD+ or NADP+ as acceptor;hydrogen-sulfide:NADP+ oxidoreductase	ko01100;ko01120;ko00920	Metabolic pathways;Microbial metabolism in diverse environments;Sulfur metabolism
gene1313	Chromosome	BA1	cysH	ebw:BWG_2498	K00390	phosphoadenosine phosphosulfate reductase [EC:1.8.4.8 1.8.4.10]	1.8.4.10;1.8.4.8	Oxidoreductases;Acting on a sulfur group of donors;With a disulfide as acceptor;AMP,sulfite:thioredoxin-disulfide oxidoreductase (adenosine-5'-phosphosulfate-forming)|Oxidoreductases;Acting on a sulfur group of donors;With a disulfide as acceptor;adenosine 3',5'-bisphosphate,sulfite:thioredoxin-disulfide oxidoreductase (3'-phosphoadenosine-5'-phosphosulfate-forming)	ko01120;ko00920;ko01100	Microbial metabolism in diverse environments;Sulfur metabolism;Metabolic pathways
gene1314	Chromosome	BA1	hokE	ece:Z4071	K18922	protein HokE	-	-	-	-
gene4062	Chromosome	BA1	hokE	ecx:EcHS_A0629	K18922	protein HokE	-	-	-	-
gene1317	Chromosome	BA1	-	eum:ECUMN_3088	K07012	CRISPR-associated endonuclease/helicase Cas3 [EC:3.1.-.- 5.6.2.4]	5.6.2.4	Isomerases;Isomerases altering macromolecular conformation;Enzymes altering nucleic acid conformation;DNA 3'-5' helicase (ATP-hydrolysing)	-	-
gene1318	Chromosome	BA1	-	eum:ECUMN_3088	K07012	CRISPR-associated endonuclease/helicase Cas3 [EC:3.1.-.- 5.6.2.4]	5.6.2.4	Isomerases;Isomerases altering macromolecular conformation;Enzymes altering nucleic acid conformation;DNA 3'-5' helicase (ATP-hydrolysing)	-	-
gene1319	Chromosome	BA1	casA	ecoa:APECO78_17400	K19123	CRISPR system Cascade subunit CasA	-	-	-	-
gene1320	Chromosome	BA1	casB	ecm:EcSMS35_2887	K19046	CRISPR system Cascade subunit CasB	-	-	-	-
gene1321	Chromosome	BA1	casB	eum:ECUMN_3086	K19046	CRISPR system Cascade subunit CasB	-	-	-	-
gene1322	Chromosome	BA1	casC	ece:Z4067	K19124	CRISPR system Cascade subunit CasC	-	-	-	-
gene1323	Chromosome	BA1	casD	ece:Z4066	K19125	CRISPR system Cascade subunit CasD	-	-	-	-
gene1324	Chromosome	BA1	casE	ecoa:APECO78_17380	K19126	CRISPR system Cascade subunit CasE	-	-	-	-
gene1325	Chromosome	BA1	-	ecoa:APECO78_17375	K15342	CRISP-associated protein Cas1	-	-	-	-
gene1326	Chromosome	BA1	-	elo:EC042_2949	K09951	CRISPR-associated protein Cas2	-	-	-	-
gene1327	Chromosome	BA1	iap	elo:EC042_2947	K09612	alkaline phosphatase isozyme conversion protein [EC:3.4.11.-]	-	-	-	-
gene1328	Chromosome	BA1	cysD	ecoh:ECRM13516_3470	K00957	sulfate adenylyltransferase subunit 2 [EC:2.7.7.4]	2.7.7.4	Transferases;Transferring phosphorus-containing groups;Nucleotidyltransferases;ATP:sulfate adenylyltransferase	ko00261;ko00450;ko00230;ko01100;ko01120;ko01110;ko00920	Monobactam biosynthesis;Selenocompound metabolism;Purine metabolism;Metabolic pathways;Microbial metabolism in diverse environments;Biosynthesis of secondary metabolites;Sulfur metabolism
gene1329	Chromosome	BA1	cysN	ebw:BWG_2487	K00956	sulfate adenylyltransferase subunit 1 [EC:2.7.7.4]	2.7.7.4	Transferases;Transferring phosphorus-containing groups;Nucleotidyltransferases;ATP:sulfate adenylyltransferase	ko01100;ko00230;ko00450;ko00261;ko00920;ko01110;ko01120	Metabolic pathways;Purine metabolism;Selenocompound metabolism;Monobactam biosynthesis;Sulfur metabolism;Biosynthesis of secondary metabolites;Microbial metabolism in diverse environments
gene1330	Chromosome	BA1	cysC	ebd:ECBD_0974	K00860	adenylylsulfate kinase [EC:2.7.1.25]	2.7.1.25	Transferases;Transferring phosphorus-containing groups;Phosphotransferases with an alcohol group as acceptor;ATP:adenylyl-sulfate 3'-phosphotransferase	ko01100;ko00230;ko00920;ko01120	Metabolic pathways;Purine metabolism;Sulfur metabolism;Microbial metabolism in diverse environments
gene1331	Chromosome	BA1	cysC	eab:ECABU_c30250	K00860	adenylylsulfate kinase [EC:2.7.1.25]	2.7.1.25	Transferases;Transferring phosphorus-containing groups;Phosphotransferases with an alcohol group as acceptor;ATP:adenylyl-sulfate 3'-phosphotransferase	ko01100;ko00230;ko00920;ko01120	Metabolic pathways;Purine metabolism;Sulfur metabolism;Microbial metabolism in diverse environments
gene1333	Chromosome	BA1	ftsB	ebd:ECBD_0976	K05589	cell division protein FtsB	-	-	-	-
gene1334	Chromosome	BA1	ispD	ecg:E2348C_3017	K00991	2-C-methyl-D-erythritol 4-phosphate cytidylyltransferase [EC:2.7.7.60]	2.7.7.60	Transferases;Transferring phosphorus-containing groups;Nucleotidyltransferases;CTP:2-C-methyl-D-erythritol 4-phosphate cytidylyltransferase	ko01100;ko01110;ko00900	Metabolic pathways;Biosynthesis of secondary metabolites;Terpenoid backbone biosynthesis
gene1335	Chromosome	BA1	ispD	eab:ECABU_c30220	K00991	2-C-methyl-D-erythritol 4-phosphate cytidylyltransferase [EC:2.7.7.60]	2.7.7.60	Transferases;Transferring phosphorus-containing groups;Nucleotidyltransferases;CTP:2-C-methyl-D-erythritol 4-phosphate cytidylyltransferase	ko01100;ko01110;ko00900	Metabolic pathways;Biosynthesis of secondary metabolites;Terpenoid backbone biosynthesis
gene1336	Chromosome	BA1	ispF	eal:EAKF1_ch3247	K01770	2-C-methyl-D-erythritol 2,4-cyclodiphosphate synthase [EC:4.6.1.12]	4.6.1.12	Lyases;Phosphorus-oxygen lyases;Phosphorus-oxygen lyases (only sub-subclass identified to date);2-phospho-4-(cytidine 5'-diphospho)-2-C-methyl-D-erythritol CMP-lyase (cyclizing; 2-C-methyl-D-erythritol 2,4-cyclodiphosphate-forming)	ko01100;ko01110;ko00900	Metabolic pathways;Biosynthesis of secondary metabolites;Terpenoid backbone biosynthesis
gene1337	Chromosome	BA1	truD	ecoh:ECRM13516_3462	K06176	tRNA pseudouridine13 synthase [EC:5.4.99.27]	5.4.99.27	Isomerases;Intramolecular transferases;Transferring other groups;tRNA-uridine13 uracil mutase	-	-
gene1338	Chromosome	BA1	surE	ebd:ECBD_0980	K03787	5'/3'-nucleotidase [EC:3.1.3.5 3.1.3.6]	3.1.3.6;3.1.3.5	Hydrolases;Acting on ester bonds;Phosphoric-monoester hydrolases;3'-ribonucleotide phosphohydrolase|Hydrolases;Acting on ester bonds;Phosphoric-monoester hydrolases;5'-ribonucleotide phosphohydrolase	ko01100;ko00240;ko00230;ko01110;ko01232;ko00760	Metabolic pathways;Pyrimidine metabolism;Purine metabolism;Biosynthesis of secondary metabolites;Nucleotide metabolism;Nicotinate and nicotinamide metabolism
gene1339	Chromosome	BA1	pcm	ebe:B21_02558	K00573	protein-L-isoaspartate(D-aspartate) O-methyltransferase [EC:2.1.1.77]	2.1.1.77	Transferases;Transferring one-carbon groups;Methyltransferases;S-adenosyl-L-methionine:protein-L-isoaspartate O-methyltransferase	-	-
gene1340	Chromosome	BA1	nlpD	ecoo:ECRM13514_3593	K06194	lipoprotein NlpD	-	-	-	-
gene1341	Chromosome	BA1	rpoS	caf:AL524_08065	K03087	RNA polymerase nonessential primary-like sigma factor	-	-	ko05111;ko02026	Biofilm formation - Vibrio cholerae;Biofilm formation - Escherichia coli
gene1342	Chromosome	BA1	hosA	ecm:EcSMS35_2865	K22489	MarR family transcriptional regulator, temperature-dependent positive regulator of motility	-	-	-	-
gene1343	Chromosome	BA1	ubiX	elo:EC042_2933	K03186	flavin prenyltransferase [EC:2.5.1.129]	2.5.1.129	Transferases;Transferring alkyl or aryl groups, other than methyl groups;Transferring alkyl or aryl groups, other than methyl groups (only sub-subclass identified to date);prenyl-phosphate:FMNH2 prenyltransferase	ko01120;ko00940;ko00740;ko01240;ko01220;ko01100;ko00627;ko00900;ko01110;ko00130	Microbial metabolism in diverse environments;Phenylpropanoid biosynthesis;Riboflavin metabolism;Biosynthesis of cofactors;Degradation of aromatic compounds;Metabolic pathways;Aminobenzoate degradation;Terpenoid backbone biosynthesis;Biosynthesis of secondary metabolites;Ubiquinone and other terpenoid-quinone biosynthesis
gene1868	Chromosome	BA1	ubiX	eum:ECUMN_2651	K03186	flavin prenyltransferase [EC:2.5.1.129]	2.5.1.129	Transferases;Transferring alkyl or aryl groups, other than methyl groups;Transferring alkyl or aryl groups, other than methyl groups (only sub-subclass identified to date);prenyl-phosphate:FMNH2 prenyltransferase	ko01120;ko00940;ko00740;ko01240;ko01220;ko01100;ko00627;ko00900;ko01110;ko00130	Microbial metabolism in diverse environments;Phenylpropanoid biosynthesis;Riboflavin metabolism;Biosynthesis of cofactors;Degradation of aromatic compounds;Metabolic pathways;Aminobenzoate degradation;Terpenoid backbone biosynthesis;Biosynthesis of secondary metabolites;Ubiquinone and other terpenoid-quinone biosynthesis
gene1344	Chromosome	BA1	bsdC	ece:Z4046	K01612	vanillate/4-hydroxybenzoate decarboxylase subunit C [EC:4.1.1.- 4.1.1.61]	4.1.1.61	Lyases;Carbon-carbon lyases;Carboxy-lyases;4-hydroxybenzoate carboxy-lyase (phenol-forming)	ko01120;ko00627;ko01220	Microbial metabolism in diverse environments;Aminobenzoate degradation;Degradation of aromatic compounds
gene1345	Chromosome	BA1	bsdD	efe:EFER_0332	K21759	vanillate/4-hydroxybenzoate decarboxylase subunit D [EC:4.1.1.- 4.1.1.61]	4.1.1.61	Lyases;Carbon-carbon lyases;Carboxy-lyases;4-hydroxybenzoate carboxy-lyase (phenol-forming)	ko00627;ko01120;ko01220	Aminobenzoate degradation;Microbial metabolism in diverse environments;Degradation of aromatic compounds
gene1346	Chromosome	BA1	-	eun:UMNK88_3414	K03299	gluconate:H+ symporter, GntP family	-	-	-	-
gene1347	Chromosome	BA1	-	ebd:ECBD_0984	K03299	gluconate:H+ symporter, GntP family	-	-	-	-
gene1348	Chromosome	BA1	otnI	ebd:ECBD_0985	K22131	2-dehydrotetronate isomerase [EC:5.3.1.35]	5.3.1.35	Isomerases;Intramolecular oxidoreductases;Interconverting aldoses and ketoses, and related compounds;2-dehydrotetronate isomerase	-	-
gene1349	Chromosome	BA1	otnC	ebd:ECBD_0986	K22130	3-dehydro-4-phosphotetronate decarboxylase [EC:4.1.1.104]	4.1.1.104	Lyases;Carbon-carbon lyases;Carboxy-lyases;3-dehydro-4-phosphotetronate carboxy-lyase	-	-
gene1350	Chromosome	BA1	otnK	eck:EC55989_3004	K21948	3-dehydrotetronate 4-kinase [EC:2.7.1.217]	2.7.1.217	Transferases;Transferring phosphorus-containing groups;Phosphotransferases with an alcohol group as acceptor;ATP:3-dehydrotetronate 4-phosphotransferase	-	-
gene1351	Chromosome	BA1	ltnD	sfn:SFy_3922	K08319	L-threonate 2-dehydrogenase [EC:1.1.1.411]	1.1.1.411	Oxidoreductases;Acting on the CH-OH group of donors;With NAD+ or NADP+ as acceptor;L-threonate:NAD+ 2-oxidoreductase	-	-
gene1352	Chromosome	BA1	ltnD	eck:EC55989_3003	K08319	L-threonate 2-dehydrogenase [EC:1.1.1.411]	1.1.1.411	Oxidoreductases;Acting on the CH-OH group of donors;With NAD+ or NADP+ as acceptor;L-threonate:NAD+ 2-oxidoreductase	-	-
gene1353	Chromosome	BA1	fruR	surl:BI350_14880	K03436	DeoR family transcriptional regulator, fructose operon transcriptional repressor	-	-	-	-
gene1354	Chromosome	BA1	fruR	npi:G7071_17330	K03436	DeoR family transcriptional regulator, fructose operon transcriptional repressor	-	-	-	-
gene1355	Chromosome	BA1	pphB	ecr:ECIAI1_2829	K07314	serine/threonine protein phosphatase 2 [EC:3.1.3.16]	3.1.3.16	Hydrolases;Acting on ester bonds;Phosphoric-monoester hydrolases;protein-serine/threonine-phosphate phosphohydrolase	-	-
gene1356	Chromosome	BA1	mutS	ecm:EcSMS35_2860	K03555	DNA mismatch repair protein MutS	-	-	ko03430	Mismatch repair
gene1358	Chromosome	BA1	-	fro:AALO17_07950	K09790	uncharacterized protein	-	-	-	-
gene4203	Chromosome	BA1	-	efe:EFER_2549	K09790	uncharacterized protein	-	-	-	-
gene1359	Chromosome	BA1	modE	eab:ECABU_c30030	K02019	molybdate transport system regulatory protein	-	-	-	-
gene3835	Chromosome	BA1	modE	ebr:ECB_00714	K02019	molybdate transport system regulatory protein	-	-	-	-
gene1360	Chromosome	BA1	fhlA	ece:Z4040	K15836	formate hydrogenlyase transcriptional activator	-	-	-	-
gene1361	Chromosome	BA1	hypE	ecw:EcE24377A_3018	K04655	hydrogenase expression/formation protein HypE	-	-	-	-
gene1362	Chromosome	BA1	hypD	eci:UTI89_C3092	K04654	hydrogenase expression/formation protein HypD	-	-	-	-
gene1364	Chromosome	BA1	hypB	eum:ECUMN_3050	K04652	hydrogenase nickel incorporation protein HypB	-	-	-	-
gene1366	Chromosome	BA1	hycA	eab:ECABU_c29960	K15833	formate hydrogenlyase regulatory protein HycA	-	-	-	-
gene1367	Chromosome	BA1	hycA	ebw:BWG_2461	K15833	formate hydrogenlyase regulatory protein HycA	-	-	-	-
gene1368	Chromosome	BA1	hycB	eab:ECABU_c29950	K15827	formate hydrogenlyase subunit 2	-	-	-	-
gene1370	Chromosome	BA1	hycC	ebd:ECBD_1002	K15828	formate hydrogenlyase subunit 3	-	-	-	-
gene1371	Chromosome	BA1	hycD	eab:ECABU_c29930	K15829	formate hydrogenlyase subunit 4	-	-	-	-
gene1372	Chromosome	BA1	hycE	ebd:ECBD_1004	K15830	formate hydrogenlyase subunit 5	-	-	-	-
gene1373	Chromosome	BA1	hycF	eab:ECABU_c29910	K15831	formate hydrogenlyase subunit 6	-	-	-	-
gene1375	Chromosome	BA1	hycG	eab:ECABU_c29900	K15832	formate hydrogenlyase subunit 7	-	-	-	-
gene1376	Chromosome	BA1	hycH	ecc:c3278	K15834	formate hydrogenlyase maturation protein HycH	-	-	-	-
gene1377	Chromosome	BA1	hycI	sdy:SDY_2914	K08315	hydrogenase 3 maturation protease [EC:3.4.23.51]	3.4.23.51	Hydrolases;Acting on peptide bonds (peptidases);Aspartic endopeptidases;HycI peptidase	-	-
gene1378	Chromosome	BA1	higB	eab:ECABU_c29860	K19166	mRNA interferase HigB [EC:3.1.-.-]	-	-	-	-
gene1379	Chromosome	BA1	higA	eci:UTI89_C3079	K18831	HTH-type transcriptional regulator / antitoxin HigA	-	-	-	-
gene1381	Chromosome	BA1	ascF	ect:ECIAI39_2901	K02753	beta-glucoside (arbutin/salicin/cellobiose) PTS system EIICB component [EC:2.7.1.-]	-	-	ko00010;ko02060	Glycolysis / Gluconeogenesis;Phosphotransferase system (PTS)
gene1382	Chromosome	BA1	ascG	eln:NRG857_13280	K03487	LacI family transcriptional regulator, asc operon repressor	-	-	-	-
gene1384	Chromosome	BA1	hypF	eum:ECUMN_3033	K04656	hydrogenase maturation protein HypF	-	-	-	-
gene1385	Chromosome	BA1	norW	eoi:ECO111_3429	K12265	nitric oxide reductase FlRd-NAD(+) reductase [EC:1.18.1.-]	-	-	-	-
gene1386	Chromosome	BA1	norV	ekf:KO11_09470	K12264	anaerobic nitric oxide reductase flavorubredoxin	-	-	-	-
gene1387	Chromosome	BA1	norV	sdz:Asd1617_03904	K12264	anaerobic nitric oxide reductase flavorubredoxin	-	-	-	-
gene1388	Chromosome	BA1	norR	ecw:EcE24377A_2992	K12266	anaerobic nitric oxide reductase transcription regulator	-	-	-	-
gene1389	Chromosome	BA1	gutQ	ssn:SSON_2852	K02467	arabinose 5-phosphate isomerase [EC:5.3.1.13]	5.3.1.13	Isomerases;Intramolecular oxidoreductases;Interconverting aldoses and ketoses, and related compounds;D-arabinose-5-phosphate aldose-ketose-isomerase	-	-
gene1390	Chromosome	BA1	gutQ	ebd:ECBD_1017	K02467	arabinose 5-phosphate isomerase [EC:5.3.1.13]	5.3.1.13	Isomerases;Intramolecular oxidoreductases;Interconverting aldoses and ketoses, and related compounds;D-arabinose-5-phosphate aldose-ketose-isomerase	-	-
gene1391	Chromosome	BA1	srlR	ect:ECIAI39_2893	K02468	DeoR family transcriptional regulator, glucitol operon repressor	-	-	-	-
gene1392	Chromosome	BA1	gutM	eum:ECUMN_3027	K02466	glucitol operon activator protein	-	-	-	-
gene1393	Chromosome	BA1	srlD	ecoa:APECO78_17090	K00068	sorbitol-6-phosphate 2-dehydrogenase [EC:1.1.1.140]	1.1.1.140	Oxidoreductases;Acting on the CH-OH group of donors;With NAD+ or NADP+ as acceptor;D-sorbitol-6-phosphate:NAD+ 2-oxidoreductase	ko01100;ko00051	Metabolic pathways;Fructose and mannose metabolism
gene1394	Chromosome	BA1	srlB	ecoa:APECO78_17085	K02781	glucitol/sorbitol PTS system EIIA component [EC:2.7.1.198]	2.7.1.198	Transferases;Transferring phosphorus-containing groups;Phosphotransferases with an alcohol group as acceptor;protein-Npi-phospho-L-histidine:D-sorbitol Npi-phosphotransferase	ko01100;ko02060;ko00051	Metabolic pathways;Phosphotransferase system (PTS);Fructose and mannose metabolism
gene1395	Chromosome	BA1	srlE	ecoa:APECO78_17080	K02782	glucitol/sorbitol PTS system EIIB component [EC:2.7.1.198]	2.7.1.198	Transferases;Transferring phosphorus-containing groups;Phosphotransferases with an alcohol group as acceptor;protein-Npi-phospho-L-histidine:D-sorbitol Npi-phosphotransferase	ko01100;ko02060;ko00051	Metabolic pathways;Phosphotransferase system (PTS);Fructose and mannose metabolism
gene1396	Chromosome	BA1	srlA	ebd:ECBD_1023	K02783	glucitol/sorbitol PTS system EIIC component	-	-	ko01100;ko02060;ko00051	Metabolic pathways;Phosphotransferase system (PTS);Fructose and mannose metabolism
gene1397	Chromosome	BA1	mltB	sft:NCTC1_02999	K08305	membrane-bound lytic murein transglycosylase B [EC:4.2.2.-]	-	-	-	-
gene1398	Chromosome	BA1	pncC	eab:ECABU_c29700	K03743	nicotinamide-nucleotide amidase [EC:3.5.1.42]	3.5.1.42	Hydrolases;Acting on carbon-nitrogen bonds, other than peptide bonds;In linear amides;nicotinamide-D-ribonucleotide amidohydrolase	ko00760;ko01100	Nicotinate and nicotinamide metabolism;Metabolic pathways
gene2801	Chromosome	BA1	pncC	panp:PSNIH2_18440	K03743	nicotinamide-nucleotide amidase [EC:3.5.1.42]	3.5.1.42	Hydrolases;Acting on carbon-nitrogen bonds, other than peptide bonds;In linear amides;nicotinamide-D-ribonucleotide amidohydrolase	ko00760;ko01100	Nicotinate and nicotinamide metabolism;Metabolic pathways
gene1399	Chromosome	BA1	recA	ebd:ECBD_1026	K03553	recombination protein RecA	-	-	ko03440	Homologous recombination
gene1400	Chromosome	BA1	recX	eab:ECABU_c29680	K03565	regulatory protein	-	-	-	-
gene1401	Chromosome	BA1	alaS	eab:ECABU_c29670	K01872	alanyl-tRNA synthetase [EC:6.1.1.7]	6.1.1.7	Ligases;Forming carbon-oxygen bonds;Ligases forming aminoacyl-tRNA and related compounds;L-alanine:tRNAAla ligase (AMP-forming)	ko00970	Aminoacyl-tRNA biosynthesis
gene1402	Chromosome	BA1	csrA	caf:AL524_08400	K03563	carbon storage regulator	-	-	ko05111;ko02025;ko02020;ko02026	Biofilm formation - Vibrio cholerae;Biofilm formation - Pseudomonas aeruginosa;Two-component system;Biofilm formation - Escherichia coli
gene1408	Chromosome	BA1	pgmB	sphz:E3D81_08055	K01838	beta-phosphoglucomutase [EC:5.4.2.6]	5.4.2.6	Isomerases;Intramolecular transferases;Phosphotransferases (phosphomutases);beta-D-glucose 1,6-phosphomutase	ko00500	Starch and sucrose metabolism
gene3023	Chromosome	BA1	pgmB	ebw:BWG_1149	K01838	beta-phosphoglucomutase [EC:5.4.2.6]	5.4.2.6	Isomerases;Intramolecular transferases;Phosphotransferases (phosphomutases);beta-D-glucose 1,6-phosphomutase	ko00500	Starch and sucrose metabolism
gene1410	Chromosome	BA1	gshA	eab:ECABU_c29580	K01919	glutamate--cysteine ligase [EC:6.3.2.2]	6.3.2.2	Ligases;Forming carbon-nitrogen bonds;Acid-D-amino-acid ligases (peptide synthases);L-glutamate:L-cysteine gamma-ligase (ADP-forming)	ko00270;ko00480;ko01100;ko01240	Cysteine and methionine metabolism;Glutathione metabolism;Metabolic pathways;Biosynthesis of cofactors
gene1411	Chromosome	BA1	gshA	ecv:APECO1_3833	K01919	glutamate--cysteine ligase [EC:6.3.2.2]	6.3.2.2	Ligases;Forming carbon-nitrogen bonds;Acid-D-amino-acid ligases (peptide synthases);L-glutamate:L-cysteine gamma-ligase (ADP-forming)	ko00270;ko00480;ko01100;ko01240	Cysteine and methionine metabolism;Glutathione metabolism;Metabolic pathways;Biosynthesis of cofactors
gene1412	Chromosome	BA1	luxS	ebd:ECBD_1033	K07173	S-ribosylhomocysteine lyase [EC:4.4.1.21]	4.4.1.21	Lyases;Carbon-sulfur lyases;Carbon-sulfur lyases (only sub-subclass identified to date);S-(5-deoxy-D-ribos-5-yl)-L-homocysteine L-homocysteine-lyase [(4S)-4,5-dihydroxypentan-2,3-dione-forming]	ko05111;ko02024;ko00270;ko02026;ko01230;ko01100	Biofilm formation - Vibrio cholerae;Quorum sensing;Cysteine and methionine metabolism;Biofilm formation - Escherichia coli;Biosynthesis of amino acids;Metabolic pathways
gene1413	Chromosome	BA1	emrB	ebd:ECBD_1034	K03446	MFS transporter, DHA2 family, multidrug resistance protein	-	-	-	-
gene1414	Chromosome	BA1	emrA	eab:ECABU_c29510	K03543	membrane fusion protein, multidrug efflux system	-	-	-	-
gene1415	Chromosome	BA1	emrR	eab:ECABU_c29500	K15974	MarR family transcriptional regulator, negative regulator of the multidrug operon emrRAB	-	-	-	-
gene1416	Chromosome	BA1	azlD	ecm:EcSMS35_2805	K26606	branched chain amino acid efflux pump	-	-	-	-
gene1417	Chromosome	BA1	azlC	ecc:c3235	K26605	branched chain amino acid efflux pump	-	-	-	-
gene1418	Chromosome	BA1	glyA	aji:C0Z10_10315	K00600	glycine hydroxymethyltransferase [EC:2.1.2.1]	2.1.2.1	Transferases;Transferring one-carbon groups;Hydroxymethyl-, formyl- and related transferases;5,10-methylenetetrahydrofolate:glycine hydroxymethyltransferase	ko01240;ko00670;ko01523;ko01120;ko00680;ko00630;ko01100;ko00260;ko01110;ko00460;ko01230;ko01200	Biosynthesis of cofactors;One carbon pool by folate;Antifolate resistance;Microbial metabolism in diverse environments;Methane metabolism;Glyoxylate and dicarboxylate metabolism;Metabolic pathways;Glycine, serine and threonine metabolism;Biosynthesis of secondary metabolites;Cyanoamino acid metabolism;Biosynthesis of amino acids;Carbon metabolism
gene1574	Chromosome	BA1	glyA	eab:ECABU_c28520	K00600	glycine hydroxymethyltransferase [EC:2.1.2.1]	2.1.2.1	Transferases;Transferring one-carbon groups;Hydroxymethyl-, formyl- and related transferases;5,10-methylenetetrahydrofolate:glycine hydroxymethyltransferase	ko01240;ko00670;ko01523;ko01120;ko00680;ko00630;ko01100;ko00260;ko01110;ko00460;ko01230;ko01200	Biosynthesis of cofactors;One carbon pool by folate;Antifolate resistance;Microbial metabolism in diverse environments;Methane metabolism;Glyoxylate and dicarboxylate metabolism;Metabolic pathways;Glycine, serine and threonine metabolism;Biosynthesis of secondary metabolites;Cyanoamino acid metabolism;Biosynthesis of amino acids;Carbon metabolism
gene1419	Chromosome	BA1	proX	eab:ECABU_c29450	K02002	glycine betaine/proline transport system substrate-binding protein	-	-	ko02010	ABC transporters
gene1420	Chromosome	BA1	proW	eab:ECABU_c29440	K02001	glycine betaine/proline transport system permease protein	-	-	ko02010	ABC transporters
gene1421	Chromosome	BA1	proV	ebd:ECBD_1042	K02000	glycine betaine/proline transport system ATP-binding protein [EC:7.6.2.9]	7.6.2.9	Translocases;Catalysing the translocation of other compounds;Linked to the hydrolysis of a nucleoside triphosphate;ATP phosphohydrolase (ABC-type, quaternary-amine-importing)	ko02010	ABC transporters
gene1422	Chromosome	BA1	nrdB	ecg:E2348C_2941	K00526	ribonucleoside-diphosphate reductase beta chain [EC:1.17.4.1]	1.17.4.1	Oxidoreductases;Acting on CH or CH2 groups;With a disulfide as acceptor;2'-deoxyribonucleoside-5'-diphosphate:thioredoxin-disulfide 2'-oxidoreductase	ko01232;ko00240;ko01100;ko00230	Nucleotide metabolism;Pyrimidine metabolism;Metabolic pathways;Purine metabolism
gene1959	Chromosome	BA1	nrdB	ebw:BWG_2008	K00526	ribonucleoside-diphosphate reductase beta chain [EC:1.17.4.1]	1.17.4.1	Oxidoreductases;Acting on CH or CH2 groups;With a disulfide as acceptor;2'-deoxyribonucleoside-5'-diphosphate:thioredoxin-disulfide 2'-oxidoreductase	ko01232;ko00240;ko01100;ko00230	Nucleotide metabolism;Pyrimidine metabolism;Metabolic pathways;Purine metabolism
gene1423	Chromosome	BA1	nrdA	elo:EC042_2873	K00525	ribonucleoside-diphosphate reductase alpha chain [EC:1.17.4.1]	1.17.4.1	Oxidoreductases;Acting on CH or CH2 groups;With a disulfide as acceptor;2'-deoxyribonucleoside-5'-diphosphate:thioredoxin-disulfide 2'-oxidoreductase	ko01100;ko00240;ko00230;ko01232	Metabolic pathways;Pyrimidine metabolism;Purine metabolism;Nucleotide metabolism
gene1960	Chromosome	BA1	nrdA	eab:ECABU_c25690	K00525	ribonucleoside-diphosphate reductase alpha chain [EC:1.17.4.1]	1.17.4.1	Oxidoreductases;Acting on CH or CH2 groups;With a disulfide as acceptor;2'-deoxyribonucleoside-5'-diphosphate:thioredoxin-disulfide 2'-oxidoreductase	ko01100;ko00240;ko00230;ko01232	Metabolic pathways;Pyrimidine metabolism;Purine metabolism;Nucleotide metabolism
gene1424	Chromosome	BA1	nrdI	ecoh:ECRM13516_3380	K03647	protein involved in ribonucleotide reduction	-	-	-	-
gene1425	Chromosome	BA1	nrdH	eab:ECABU_c29390	K06191	glutaredoxin-like protein NrdH	-	-	-	-
gene1429	Chromosome	BA1	stpA	ebd:ECBD_1050	K11685	DNA-binding protein StpA	-	-	-	-
pE_gene0028	PlasmidE	BA1	stpA	senh:CFSAN002069_23615	K11685	DNA-binding protein StpA	-	-	-	-
gene1433	Chromosome	BA1	csiR	ebd:ECBD_1055	K15735	GntR family transcriptional regulator, carbon starvation induced regulator	-	-	-	-
gene1434	Chromosome	BA1	gabP	ebw:BWG_2406	K11735	GABA permease	-	-	-	-
gene1435	Chromosome	BA1	gabT	elf:LF82_0784	K07250	4-aminobutyrate aminotransferase / (S)-3-amino-2-methylpropionate transaminase / 5-aminovalerate transaminase [EC:2.6.1.19 2.6.1.22 2.6.1.48]	2.6.1.48;2.6.1.19;2.6.1.22	Transferases;Transferring nitrogenous groups;Transaminases;5-aminopentanoate:2-oxoglutarate aminotransferase|Transferases;Transferring nitrogenous groups;Transaminases;4-aminobutanoate:2-oxoglutarate aminotransferase|Transferases;Transferring nitrogenous groups;Transaminases;(S)-3-amino-2-methylpropanoate:2-oxoglutarate aminotransferase	ko00410;ko01100;ko01120;ko00310;ko00280;ko00650;ko00250;ko00640	beta-Alanine metabolism;Metabolic pathways;Microbial metabolism in diverse environments;Lysine degradation;Valine, leucine and isoleucine degradation;Butanoate metabolism;Alanine, aspartate and glutamate metabolism;Propanoate metabolism
gene1436	Chromosome	BA1	gabT	eab:ECABU_c29250	K07250	4-aminobutyrate aminotransferase / (S)-3-amino-2-methylpropionate transaminase / 5-aminovalerate transaminase [EC:2.6.1.19 2.6.1.22 2.6.1.48]	2.6.1.48;2.6.1.19;2.6.1.22	Transferases;Transferring nitrogenous groups;Transaminases;5-aminopentanoate:2-oxoglutarate aminotransferase|Transferases;Transferring nitrogenous groups;Transaminases;4-aminobutanoate:2-oxoglutarate aminotransferase|Transferases;Transferring nitrogenous groups;Transaminases;(S)-3-amino-2-methylpropanoate:2-oxoglutarate aminotransferase	ko00410;ko01100;ko01120;ko00310;ko00280;ko00650;ko00250;ko00640	beta-Alanine metabolism;Metabolic pathways;Microbial metabolism in diverse environments;Lysine degradation;Valine, leucine and isoleucine degradation;Butanoate metabolism;Alanine, aspartate and glutamate metabolism;Propanoate metabolism
gene1437	Chromosome	BA1	gabD	ebw:BWG_2404	K00135	succinate-semialdehyde dehydrogenase / glutarate-semialdehyde dehydrogenase [EC:1.2.1.16 1.2.1.79 1.2.1.20]	1.2.1.20;1.2.1.79;1.2.1.16	Oxidoreductases;Acting on the aldehyde or oxo group of donors;With NAD+ or NADP+ as acceptor;glutarate-semialdehyde:NADP+ oxidoreductase|Oxidoreductases;Acting on the aldehyde or oxo group of donors;With NAD+ or NADP+ as acceptor;succinate-semialdehyde:NADP+ oxidoreductase|Oxidoreductases;Acting on the aldehyde or oxo group of donors;With NAD+ or NADP+ as acceptor;succinate-semialdehyde:NAD(P)+ o…	ko00250;ko01120;ko00760;ko01100;ko00650;ko00350;ko00310	Alanine, aspartate and glutamate metabolism;Microbial metabolism in diverse environments;Nicotinate and nicotinamide metabolism;Metabolic pathways;Butanoate metabolism;Tyrosine metabolism;Lysine degradation
gene1438	Chromosome	BA1	lhgO	eum:ECUMN_2984	K15736	(S)-2-hydroxyglutarate dehydrogenase [EC:1.1.5.13]	1.1.5.13	Oxidoreductases;Acting on the CH-OH group of donors;With a quinone or similar compound as acceptor;(S)-2-hydroxyglutarate:quinone oxidoreductase	ko01120;ko00310;ko01100	Microbial metabolism in diverse environments;Lysine degradation;Metabolic pathways
gene1439	Chromosome	BA1	csiD	ecoh:ECRM13516_3363	K15737	glutarate dioxygenase [EC:1.14.11.64]	1.14.11.64	Oxidoreductases;Acting on paired donors, with incorporation or reduction of molecular oxygen;With 2-oxoglutarate as one donor, and incorporation of one atom of oxygen into each donor;glutarate, 2-oxoglutarate:oxygen oxidoreductase ((S)-2-hydroxyglutarate-forming)	ko01100;ko00310;ko01120	Metabolic pathways;Lysine degradation;Microbial metabolism in diverse environments
gene1448	Chromosome	BA1	brkA	bbm:BN115_0920	K12683	serum resistance protein	-	-	ko05133	Pertussis
gene2012	Chromosome	BA1	brkA	bbm:BN115_0920	K12683	serum resistance protein	-	-	ko05133	Pertussis
gene1450	Chromosome	BA1	smpB	eal:EAKF1_ch3375c	K03664	SsrA-binding protein	-	-	-	-
gene1451	Chromosome	BA1	-	hat:RC74_16860	K18588	coenzyme Q-binding protein COQ10	-	-	-	-
gene1452	Chromosome	BA1	-	ebd:ECBD_1069	K09801	uncharacterized protein	-	-	-	-
gene1453	Chromosome	BA1	bamE	eab:ECABU_c29180	K06186	outer membrane protein assembly factor BamE	-	-	-	-
gene1454	Chromosome	BA1	recN	ecc:c3138	K03631	DNA repair protein RecN (Recombination protein N)	-	-	-	-
gene1455	Chromosome	BA1	ppnK	ecoh:ECRM13516_3297	K00858	NAD+ kinase [EC:2.7.1.23]	2.7.1.23	Transferases;Transferring phosphorus-containing groups;Phosphotransferases with an alcohol group as acceptor;ATP:NAD+ 2'-phosphotransferase	ko01240;ko00760;ko01100	Biosynthesis of cofactors;Nicotinate and nicotinamide metabolism;Metabolic pathways
gene1456	Chromosome	BA1	-	efe:EFER_0459	K03687	molecular chaperone GrpE	-	-	-	-
gene1457	Chromosome	BA1	-	eab:ECABU_c29150	K03687	molecular chaperone GrpE	-	-	-	-
gene1458	Chromosome	BA1	tlyC	ece:Z3906	K03699	magnesium and cobalt exporter, CNNM family	-	-	-	-
gene1459	Chromosome	BA1	tlyC	ecl:EcolC_1071	K03699	magnesium and cobalt exporter, CNNM family	-	-	-	-
gene2176	Chromosome	BA1	tlyC	met:M446_5725	K03699	magnesium and cobalt exporter, CNNM family	-	-	-	-
gene2177	Chromosome	BA1	tlyC	rce:RC1_2523	K03699	magnesium and cobalt exporter, CNNM family	-	-	-	-
gene2498	Chromosome	BA1	tlyC	sphf:DM480_08435	K03699	magnesium and cobalt exporter, CNNM family	-	-	-	-
gene2499	Chromosome	BA1	tlyC	cser:CCO03_11585	K03699	magnesium and cobalt exporter, CNNM family	-	-	-	-
gene5043	Chromosome	BA1	tlyC	eab:ECABU_c47870	K03699	magnesium and cobalt exporter, CNNM family	-	-	-	-
gene5044	Chromosome	BA1	tlyC	sfn:SFy_6128	K03699	magnesium and cobalt exporter, CNNM family	-	-	-	-
gene1461	Chromosome	BA1	ffh	eab:ECABU_c29110	K03106	signal recognition particle subunit SRP54 [EC:3.6.5.4]	3.6.5.4	Hydrolases;Acting on acid anhydrides;Acting on GTP to facilitate cellular and subcellular movement;GTP phosphohydrolase (protein-synthesis-assisting)	ko02024;ko03070;ko03060	Quorum sensing;Bacterial secretion system;Protein export
gene1462	Chromosome	BA1	rpsP	eab:ECABU_c29100	K02959	small subunit ribosomal protein S16	-	-	ko03010	Ribosome
gene1463	Chromosome	BA1	rimM	eab:ECABU_c29090	K02860	16S rRNA processing protein RimM	-	-	-	-
gene1464	Chromosome	BA1	trmD	eab:ECABU_c29080	K00554	tRNA (guanine37-N1)-methyltransferase [EC:2.1.1.228]	2.1.1.228	Transferases;Transferring one-carbon groups;Methyltransferases;S-adenosyl-L-methionine:tRNA (guanine37-N1)-methyltransferase	-	-
gene1465	Chromosome	BA1	trmD	elo:EC042_2807	K00554	tRNA (guanine37-N1)-methyltransferase [EC:2.1.1.228]	2.1.1.228	Transferases;Transferring one-carbon groups;Methyltransferases;S-adenosyl-L-methionine:tRNA (guanine37-N1)-methyltransferase	-	-
gene1466	Chromosome	BA1	rplS	eab:ECABU_c29070	K02884	large subunit ribosomal protein L19	-	-	ko03010	Ribosome
gene1467	Chromosome	BA1	-	kqv:B8P98_06510	K06905	Bacteriophage probable baseplate hub protein	-	-	-	-
gene1478	Chromosome	BA1	-	yas:N0H69_13265	K06905	Bacteriophage probable baseplate hub protein	-	-	-	-
gene1468	Chromosome	BA1	-	seen:SE451236_19815	K06906	phage tail protein	-	-	-	-
gene1469	Chromosome	BA1	sadA	ckl:CKL_4057	K21449	trimeric autotransporter adhesin	-	-	-	-
gene1473	Chromosome	BA1	sadA	xbo:XBJ1_0929	K21449	trimeric autotransporter adhesin	-	-	-	-
gene1476	Chromosome	BA1	sadA	xbo:XBJ1_0929	K21449	trimeric autotransporter adhesin	-	-	-	-
pC_gene0022	PlasmidC	BA1	sadA	xbo:XBJ1_0929	K21449	trimeric autotransporter adhesin	-	-	-	-
gene3257	Chromosome	BA1	sadA	kpm:KPHS_12930	K21449	trimeric autotransporter adhesin	-	-	-	-
gene3260	Chromosome	BA1	sadA	kpm:KPHS_12930	K21449	trimeric autotransporter adhesin	-	-	-	-
gene3267	Chromosome	BA1	sadA	rcp:RCAP_rcc01996	K21449	trimeric autotransporter adhesin	-	-	-	-
gene3335	Chromosome	BA1	sadA	kpx:PMK1_b00043	K21449	trimeric autotransporter adhesin	-	-	-	-
gene3336	Chromosome	BA1	sadA	abr:ABTJ_01001	K21449	trimeric autotransporter adhesin	-	-	-	-
gene4429	Chromosome	BA1	sadA	abr:ABTJ_01001	K21449	trimeric autotransporter adhesin	-	-	-	-
gene3337	Chromosome	BA1	sadA	asei:I8T81_05960	K21449	trimeric autotransporter adhesin	-	-	-	-
gene3343	Chromosome	BA1	sadA	ati:AL072_09690	K21449	trimeric autotransporter adhesin	-	-	-	-
gene4435	Chromosome	BA1	sadA	ati:AL072_29845	K21449	trimeric autotransporter adhesin	-	-	-	-
pC_gene0017	PlasmidC	BA1	sadA	elr:ECO55CA74_25558	K21449	trimeric autotransporter adhesin	-	-	-	-
gene1471	Chromosome	BA1	-	sbg:SBG_2811	K06908	Bacteriophage tail tube protein	-	-	-	-
gene1472	Chromosome	BA1	-	etc:ETAC_16420	K06907	Bacteriophage tail sheath protein	-	-	-	-
gene1479	Chromosome	BA1	-	smar:SM39_4600	K06903	Bacteriophage baseplate protein W	-	-	-	-
gene1498	Chromosome	BA1	dinI	cix:M4I31_06030	K12149	DNA-damage-inducible protein I	-	-	-	-
gene3470	Chromosome	BA1	dinI	ebd:ECBD_2539	K12149	DNA-damage-inducible protein I	-	-	-	-
pD_gene0084	PlasmidD	BA1	dinI	ecoi:ECOPMV1_p00012	K12149	DNA-damage-inducible protein I	-	-	-	-
gene1512	Chromosome	BA1	tpbB	eum:ECUMN_2929	K21021	diguanylate cyclase [EC:2.7.7.65]	2.7.7.65	Transferases;Transferring phosphorus-containing groups;Nucleotidyltransferases;GTP:GTP guanylyltransferase (cyclizing)	ko02025	Biofilm formation - Pseudomonas aeruginosa
gene1515	Chromosome	BA1	aroF	eab:ECABU_c29020	K01626	3-deoxy-7-phosphoheptulonate synthase [EC:2.5.1.54]	2.5.1.54	Transferases;Transferring alkyl or aryl groups, other than methyl groups;Transferring alkyl or aryl groups, other than methyl groups (only sub-subclass identified to date);phosphoenolpyruvate:D-erythrose-4-phosphate C-(1-carboxyvinyl)transferase (phosphate-hydrolysing, 2-carboxy-2-oxoethyl-forming)	ko01230;ko01100;ko00400;ko02024;ko01110	Biosynthesis of amino acids;Metabolic pathways;Phenylalanine, tyrosine and tryptophan biosynthesis;Quorum sensing;Biosynthesis of secondary metabolites
gene2631	Chromosome	BA1	aroF	ebd:ECBD_1941	K01626	3-deoxy-7-phosphoheptulonate synthase [EC:2.5.1.54]	2.5.1.54	Transferases;Transferring alkyl or aryl groups, other than methyl groups;Transferring alkyl or aryl groups, other than methyl groups (only sub-subclass identified to date);phosphoenolpyruvate:D-erythrose-4-phosphate C-(1-carboxyvinyl)transferase (phosphate-hydrolysing, 2-carboxy-2-oxoethyl-forming)	ko01230;ko01100;ko00400;ko02024;ko01110	Biosynthesis of amino acids;Metabolic pathways;Phenylalanine, tyrosine and tryptophan biosynthesis;Quorum sensing;Biosynthesis of secondary metabolites
gene3843	Chromosome	BA1	aroF	ebd:ECBD_2913	K01626	3-deoxy-7-phosphoheptulonate synthase [EC:2.5.1.54]	2.5.1.54	Transferases;Transferring alkyl or aryl groups, other than methyl groups;Transferring alkyl or aryl groups, other than methyl groups (only sub-subclass identified to date);phosphoenolpyruvate:D-erythrose-4-phosphate C-(1-carboxyvinyl)transferase (phosphate-hydrolysing, 2-carboxy-2-oxoethyl-forming)	ko01230;ko01100;ko00400;ko02024;ko01110	Biosynthesis of amino acids;Metabolic pathways;Phenylalanine, tyrosine and tryptophan biosynthesis;Quorum sensing;Biosynthesis of secondary metabolites
gene3844	Chromosome	BA1	aroF	ebd:ECBD_2913	K01626	3-deoxy-7-phosphoheptulonate synthase [EC:2.5.1.54]	2.5.1.54	Transferases;Transferring alkyl or aryl groups, other than methyl groups;Transferring alkyl or aryl groups, other than methyl groups (only sub-subclass identified to date);phosphoenolpyruvate:D-erythrose-4-phosphate C-(1-carboxyvinyl)transferase (phosphate-hydrolysing, 2-carboxy-2-oxoethyl-forming)	ko01230;ko01100;ko00400;ko02024;ko01110	Biosynthesis of amino acids;Metabolic pathways;Phenylalanine, tyrosine and tryptophan biosynthesis;Quorum sensing;Biosynthesis of secondary metabolites
pA_gene0117	PlasmidA	BA1	aroF	paeu:BN889_07171	K01626	3-deoxy-7-phosphoheptulonate synthase [EC:2.5.1.54]	2.5.1.54	Transferases;Transferring alkyl or aryl groups, other than methyl groups;Transferring alkyl or aryl groups, other than methyl groups (only sub-subclass identified to date);phosphoenolpyruvate:D-erythrose-4-phosphate C-(1-carboxyvinyl)transferase (phosphate-hydrolysing, 2-carboxy-2-oxoethyl-forming)	ko01230;ko01100;ko00400;ko02024;ko01110	Biosynthesis of amino acids;Metabolic pathways;Phenylalanine, tyrosine and tryptophan biosynthesis;Quorum sensing;Biosynthesis of secondary metabolites
gene1516	Chromosome	BA1	tyrA	eab:ECABU_c29010	K14187	chorismate mutase / prephenate dehydrogenase [EC:5.4.99.5 1.3.1.12]	1.3.1.12;5.4.99.5	Oxidoreductases;Acting on the CH-CH group of donors;With NAD+ or NADP+ as acceptor;prephenate:NAD+ oxidoreductase (decarboxylating)|Isomerases;Intramolecular transferases;Transferring other groups;chorismate pyruvatemutase	ko01100;ko01230;ko01110;ko00401;ko00400	Metabolic pathways;Biosynthesis of amino acids;Biosynthesis of secondary metabolites;Novobiocin biosynthesis;Phenylalanine, tyrosine and tryptophan biosynthesis
gene1517	Chromosome	BA1	tyrA	ebd:ECBD_1086	K14187	chorismate mutase / prephenate dehydrogenase [EC:5.4.99.5 1.3.1.12]	1.3.1.12;5.4.99.5	Oxidoreductases;Acting on the CH-CH group of donors;With NAD+ or NADP+ as acceptor;prephenate:NAD+ oxidoreductase (decarboxylating)|Isomerases;Intramolecular transferases;Transferring other groups;chorismate pyruvatemutase	ko01100;ko01230;ko01110;ko00401;ko00400	Metabolic pathways;Biosynthesis of amino acids;Biosynthesis of secondary metabolites;Novobiocin biosynthesis;Phenylalanine, tyrosine and tryptophan biosynthesis
gene1518	Chromosome	BA1	pheA	elo:EC042_2799	K14170	chorismate mutase / prephenate dehydratase [EC:5.4.99.5 4.2.1.51]	4.2.1.51;5.4.99.5	Lyases;Carbon-oxygen lyases;Hydro-lyases;prephenate hydro-lyase (decarboxylating; phenylpyruvate-forming)|Isomerases;Intramolecular transferases;Transferring other groups;chorismate pyruvatemutase	ko01100;ko01230;ko00400;ko01110	Metabolic pathways;Biosynthesis of amino acids;Phenylalanine, tyrosine and tryptophan biosynthesis;Biosynthesis of secondary metabolites
gene1519	Chromosome	BA1	pheA	eab:ECABU_c29000	K14170	chorismate mutase / prephenate dehydratase [EC:5.4.99.5 4.2.1.51]	4.2.1.51;5.4.99.5	Lyases;Carbon-oxygen lyases;Hydro-lyases;prephenate hydro-lyase (decarboxylating; phenylpyruvate-forming)|Isomerases;Intramolecular transferases;Transferring other groups;chorismate pyruvatemutase	ko01100;ko01230;ko00400;ko01110	Metabolic pathways;Biosynthesis of amino acids;Phenylalanine, tyrosine and tryptophan biosynthesis;Biosynthesis of secondary metabolites
gene1520	Chromosome	BA1	raiA	eab:ECABU_c28980	K05809	ribosome-associated inhibitor A	-	-	-	-
gene1521	Chromosome	BA1	bamD	eab:ECABU_c28970	K05807	outer membrane protein assembly factor BamD	-	-	-	-
gene1522	Chromosome	BA1	rluD	ecc:c3116	K06180	23S rRNA pseudouridine1911/1915/1917 synthase [EC:5.4.99.23]	5.4.99.23	Isomerases;Intramolecular transferases;Transferring other groups;23S rRNA-uridine1911/1915/1917 uracil mutase	-	-
gene1523	Chromosome	BA1	yfiH	elo:EC042_2795	K05810	purine-nucleoside/S-methyl-5'-thioadenosine phosphorylase / adenosine deaminase [EC:2.4.2.1 2.4.2.28 3.5.4.4]	2.4.2.28;2.4.2.1;3.5.4.4	Transferases;Glycosyltransferases;Pentosyltransferases;S-methyl-5'-thioadenosine:phosphate S-methyl-5-thio-alpha-D-ribosyl-transferase|Transferases;Glycosyltransferases;Pentosyltransferases;purine-nucleoside:phosphate ribosyltransferase|Hydrolases;Acting on carbon-nitrogen bonds, other than peptide bonds;In cyclic amidines;adenosine aminohydrolase	ko00270;ko00230;ko01100;ko01232	Cysteine and methionine metabolism;Purine metabolism;Metabolic pathways;Nucleotide metabolism
gene1524	Chromosome	BA1	clpB	eab:ECABU_c28940	K03695	ATP-dependent Clp protease ATP-binding subunit ClpB	-	-	ko04213	Longevity regulating pathway - multiple species
gene1531	Chromosome	BA1	kgtP	ese:ECSF_2429	K03761	MFS transporter, MHS family, alpha-ketoglutarate permease	-	-	-	-
gene1532	Chromosome	BA1	kgtP	ebd:ECBD_1093	K03761	MFS transporter, MHS family, alpha-ketoglutarate permease	-	-	-	-
gene1533	Chromosome	BA1	yfiM	elo:EC042_2792	K05811	putative lipoprotein	-	-	-	-
gene1534	Chromosome	BA1	pssA	ebd:ECBD_1095	K00998	CDP-diacylglycerol---serine O-phosphatidyltransferase [EC:2.7.8.8]	2.7.8.8	Transferases;Transferring phosphorus-containing groups;Transferases for other substituted phosphate groups;CDP-diacylglycerol:L-serine 3-sn-phosphatidyltransferase	ko00260;ko01100;ko01110;ko00564	Glycine, serine and threonine metabolism;Metabolic pathways;Biosynthesis of secondary metabolites;Glycerophospholipid metabolism
gene1535	Chromosome	BA1	pssA	eab:ECABU_c28870	K00998	CDP-diacylglycerol---serine O-phosphatidyltransferase [EC:2.7.8.8]	2.7.8.8	Transferases;Transferring phosphorus-containing groups;Transferases for other substituted phosphate groups;CDP-diacylglycerol:L-serine 3-sn-phosphatidyltransferase	ko00260;ko01100;ko01110;ko00564	Glycine, serine and threonine metabolism;Metabolic pathways;Biosynthesis of secondary metabolites;Glycerophospholipid metabolism
gene1536	Chromosome	BA1	yfiQ	ecy:ECSE_2873	K09181	acetyltransferase	-	-	-	-
gene1537	Chromosome	BA1	yfiQ	eck:EC55989_2874	K09181	acetyltransferase	-	-	-	-
gene1538	Chromosome	BA1	tapT	ect:ECIAI39_2791	K05812	tRNA-uridine aminocarboxypropyltransferase [EC:2.5.1.25]	2.5.1.25	Transferases;Transferring alkyl or aryl groups, other than methyl groups;Transferring alkyl or aryl groups, other than methyl groups (only sub-subclass identified to date);S-adenosyl-L-methionine:uridine in tRNA 3-[(3S)-3-amino-3-carboxypropyl]transferase	-	-
gene1539	Chromosome	BA1	trxC	eab:ECABU_c28840	K03672	thioredoxin 2 [EC:1.8.1.8]	1.8.1.8	Oxidoreductases;Acting on a sulfur group of donors;With NAD+ or NADP+ as acceptor;protein-dithiol:NAD(P)+ oxidoreductase	-	-
gene1540	Chromosome	BA1	yfiF	ebd:ECBD_1099	K03214	RNA methyltransferase, TrmH family [EC:2.1.1.-]	-	-	-	-
gene1541	Chromosome	BA1	-	eab:ECABU_c28820	K03648	uracil-DNA glycosylase [EC:3.2.2.27]	3.2.2.27	Hydrolases;Glycosylases;Hydrolysing N-glycosyl compounds;uracil-DNA deoxyribohydrolase (uracil-releasing)	ko03410;ko05340	Base excision repair;Primary immunodeficiency
gene1542	Chromosome	BA1	grcA	eab:ECABU_c28810	K06866	autonomous glycyl radical cofactor	-	-	-	-
gene1543	Chromosome	BA1	eamB	ebw:BWG_2342	K11249	cysteine/O-acetylserine efflux protein	-	-	-	-
gene1544	Chromosome	BA1	ftsR	plv:ERIC2_c32070	K21959	LysR family transcriptional regulator, cell division regulator	-	-	-	-
gene2815	Chromosome	BA1	ftsR	pib:BBD41_12510	K21959	LysR family transcriptional regulator, cell division regulator	-	-	-	-
gene1545	Chromosome	BA1	srmB	eab:ECABU_c28780	K05590	ATP-dependent RNA helicase SrmB [EC:3.6.4.13]	3.6.4.13	Hydrolases;Acting on acid anhydrides;Acting on acid anhydrides to facilitate cellular and subcellular movement;ATP phosphohydrolase (RNA helix unwinding)	-	-
gene1546	Chromosome	BA1	yfiC	ebd:ECBD_1105	K15460	tRNA1Val (adenine37-N6)-methyltransferase [EC:2.1.1.223]	2.1.1.223	Transferases;Transferring one-carbon groups;Methyltransferases;S-adenosyl-L-methionine:tRNA1Val (adenine37-N6)-methyltransferase	-	-
gene1547	Chromosome	BA1	nadB	ecg:E2348C_2851	K00278	L-aspartate oxidase [EC:1.4.3.16]	1.4.3.16	Oxidoreductases;Acting on the CH-NH2 group of donors;With oxygen as acceptor;L-aspartate:oxygen oxidoreductase	ko01100;ko00760;ko00250;ko01240	Metabolic pathways;Nicotinate and nicotinamide metabolism;Alanine, aspartate and glutamate metabolism;Biosynthesis of cofactors
gene1548	Chromosome	BA1	nadB	ecg:E2348C_2851	K00278	L-aspartate oxidase [EC:1.4.3.16]	1.4.3.16	Oxidoreductases;Acting on the CH-NH2 group of donors;With oxygen as acceptor;L-aspartate:oxygen oxidoreductase	ko01100;ko00760;ko00250;ko01240	Metabolic pathways;Nicotinate and nicotinamide metabolism;Alanine, aspartate and glutamate metabolism;Biosynthesis of cofactors
gene1549	Chromosome	BA1	rpoE	eal:EAKF1_ch3429	K03088	RNA polymerase sigma-70 factor, ECF subfamily	-	-	-	-
gene1550	Chromosome	BA1	rseA	eab:ECABU_c28740	K03597	sigma-E factor negative regulatory protein RseA	-	-	-	-
gene1551	Chromosome	BA1	rseB	ebd:ECBD_1110	K03598	sigma-E factor negative regulatory protein RseB	-	-	-	-
gene1552	Chromosome	BA1	rseC	ecm:EcSMS35_2723	K03803	sigma-E factor negative regulatory protein RseC	-	-	-	-
gene1553	Chromosome	BA1	lepA	eab:ECABU_c28710	K03596	GTP-binding protein LepA	-	-	ko05134	Legionellosis
gene1554	Chromosome	BA1	lepB	eab:ECABU_c28700	K03100	signal peptidase I [EC:3.4.21.89]	3.4.21.89	Hydrolases;Acting on peptide bonds (peptidases);Serine endopeptidases;signal peptidase I	ko03060	Protein export
gene1555	Chromosome	BA1	rnc	sfn:SFy_3735	K03685	ribonuclease III [EC:3.1.26.3]	3.1.26.3	Hydrolases;Acting on ester bonds;Endoribonucleases producing 5'-phosphomonoesters;ribonuclease III	ko03008;ko05205	Ribosome biogenesis in eukaryotes;Proteoglycans in cancer
gene1556	Chromosome	BA1	era	eab:ECABU_c28680	K03595	GTPase	-	-	-	-
gene1557	Chromosome	BA1	recO	eab:ECABU_c28670	K03584	DNA repair protein RecO (recombination protein O)	-	-	ko03440	Homologous recombination
gene1558	Chromosome	BA1	recO	eck:EC55989_2853	K03584	DNA repair protein RecO (recombination protein O)	-	-	ko03440	Homologous recombination
gene1559	Chromosome	BA1	pdxJ	eun:UMNK88_3217	K03474	pyridoxine 5-phosphate synthase [EC:2.6.99.2]	2.6.99.2	Transferases;Transferring nitrogenous groups;Transferring other nitrogenous groups;1-deoxy-D-xylulose-5-phosphate:3-amino-2-oxopropyl phosphate 3-amino-2-oxopropyltransferase (phosphate-hydrolysing; cyclizing)	ko01100;ko00750;ko01240	Metabolic pathways;Vitamin B6 metabolism;Biosynthesis of cofactors
gene1560	Chromosome	BA1	fer	wsu:WS1911	K05337	ferredoxin	-	-	-	-
gene1561	Chromosome	BA1	murR	lri:NCTC12151_01063	K15835	RpiR family transcriptional regulator, murPQ operon repressor	-	-	-	-
gene1724	Chromosome	BA1	murR	eum:ECUMN_2748	K15835	RpiR family transcriptional regulator, murPQ operon repressor	-	-	-	-
gene1562	Chromosome	BA1	pgpC	eci:UTI89_C2880	K18697	phosphatidylglycerophosphatase C [EC:3.1.3.27]	3.1.3.27	Hydrolases;Acting on ester bonds;Phosphoric-monoester hydrolases;phosphatidylglycerophosphate phosphohydrolase	ko00564	Glycerophospholipid metabolism
pA_gene0166	PlasmidA	BA1	pgpC	ecm:EcSMS35_A0134	K18697	phosphatidylglycerophosphatase C [EC:3.1.3.27]	3.1.3.27	Hydrolases;Acting on ester bonds;Phosphoric-monoester hydrolases;phosphatidylglycerophosphate phosphohydrolase	ko00564	Glycerophospholipid metabolism
gene1563	Chromosome	BA1	tadA	ebd:ECBD_1123	K11991	tRNA(adenine34) deaminase [EC:3.5.4.33]	3.5.4.33	Hydrolases;Acting on carbon-nitrogen bonds, other than peptide bonds;In cyclic amidines;tRNA(adenine34) aminohydrolase	-	-
gene1564	Chromosome	BA1	mltF	ecg:E2348C_2835	K18691	membrane-bound lytic murein transglycosylase F [EC:4.2.2.-]	-	-	-	-
gene1565	Chromosome	BA1	mltF	ebd:ECBD_1126	K18691	membrane-bound lytic murein transglycosylase F [EC:4.2.2.-]	-	-	-	-
gene1566	Chromosome	BA1	purL	ecg:E2348C_2834	K01952	phosphoribosylformylglycinamidine synthase [EC:6.3.5.3]	6.3.5.3	Ligases;Forming carbon-nitrogen bonds;Carbon-nitrogen ligases with glutamine as amido-N-donor;N2-formyl-N1-(5-phospho-D-ribosyl)glycinamide:L-glutamine amido-ligase (ADP-forming)	ko01110;ko01100;ko00230	Biosynthesis of secondary metabolites;Metabolic pathways;Purine metabolism
gene1567	Chromosome	BA1	purL	eum:ECUMN_2877	K01952	phosphoribosylformylglycinamidine synthase [EC:6.3.5.3]	6.3.5.3	Ligases;Forming carbon-nitrogen bonds;Carbon-nitrogen ligases with glutamine as amido-N-donor;N2-formyl-N1-(5-phospho-D-ribosyl)glycinamide:L-glutamine amido-ligase (ADP-forming)	ko01110;ko01100;ko00230	Biosynthesis of secondary metabolites;Metabolic pathways;Purine metabolism
gene1568	Chromosome	BA1	glrK	ecoh:ECRM13516_3239	K07711	two-component system, NtrC family, sensor histidine kinase GlrK [EC:2.7.13.3]	2.7.13.3	Transferases;Transferring phosphorus-containing groups;Protein-histidine kinases;ATP:protein-L-histidine N-phosphotransferase	ko02024;ko02020	Quorum sensing;Two-component system
gene1570	Chromosome	BA1	glrR	ecg:E2348C_2831	K07715	two-component system, NtrC family, response regulator GlrR	-	-	ko02024;ko02020	Quorum sensing;Two-component system
gene1571	Chromosome	BA1	glnB	cfd:CFNIH1_24160	K04751	nitrogen regulatory protein P-II 1	-	-	ko02020	Two-component system
gene1572	Chromosome	BA1	hmp	eab:ECABU_c28530	K05916	nitric oxide dioxygenase [EC:1.14.12.17]	1.14.12.17	Oxidoreductases;Acting on paired donors, with incorporation or reduction of molecular oxygen;With NADH or NADPH as one donor, and incorporation of two atoms of oxygen into the other donor;nitric oxide,NAD(P)H:oxygen oxidoreductase	-	-
gene1573	Chromosome	BA1	hmp	cars:E1B03_19740	K05916	nitric oxide dioxygenase [EC:1.14.12.17]	1.14.12.17	Oxidoreductases;Acting on paired donors, with incorporation or reduction of molecular oxygen;With NADH or NADPH as one donor, and incorporation of two atoms of oxygen into the other donor;nitric oxide,NAD(P)H:oxygen oxidoreductase	-	-
gene1576	Chromosome	BA1	nagC	ntr:B0W44_02595	K02565	N-acetylglucosamine repressor	-	-	-	-
gene3947	Chromosome	BA1	nagC	eab:ECABU_c07210	K02565	N-acetylglucosamine repressor	-	-	-	-
gene3948	Chromosome	BA1	nagC	eab:ECABU_c07210	K02565	N-acetylglucosamine repressor	-	-	-	-
gene1580	Chromosome	BA1	yphF	ecoh:ECRM13516_3230	K23545	sugar transport system substrate-binding protein	-	-	ko02010	ABC transporters
gene1581	Chromosome	BA1	yphE	eoh:ECO103_3068	K23547	sugar transport system ATP-binding protein	-	-	ko02010	ABC transporters
gene1582	Chromosome	BA1	yphD	ecr:ECIAI1_2599	K23546	sugar transport system permease protein	-	-	ko02010	ABC transporters
gene1583	Chromosome	BA1	butB	nno:NONO_c28590	K00004	(R,R)-butanediol dehydrogenase / meso-butanediol dehydrogenase / diacetyl reductase [EC:1.1.1.4 1.1.1.- 1.1.1.303]	1.1.1.303;1.1.1.4	Oxidoreductases;Acting on the CH-OH group of donors;With NAD+ or NADP+ as acceptor;(R)-acetoin:NAD+ oxidoreductase|Oxidoreductases;Acting on the CH-OH group of donors;With NAD+ or NADP+ as acceptor;(R,R)-butane-2,3-diol:NAD+ oxidoreductase	ko00650;ko01110	Butanoate metabolism;Biosynthesis of secondary metabolites
gene1584	Chromosome	BA1	galM	ecoj:P423_13920	K01785	aldose 1-epimerase [EC:5.1.3.3]	5.1.3.3	Isomerases;Racemases and epimerases;Acting on carbohydrates and derivatives;aldose 1-epimerase	ko01100;ko00052;ko01110;ko00010;ko01120	Metabolic pathways;Galactose metabolism;Biosynthesis of secondary metabolites;Glycolysis / Gluconeogenesis;Microbial metabolism in diverse environments
gene3840	Chromosome	BA1	galM	ebr:ECB_00709	K01785	aldose 1-epimerase [EC:5.1.3.3]	5.1.3.3	Isomerases;Racemases and epimerases;Acting on carbohydrates and derivatives;aldose 1-epimerase	ko01100;ko00052;ko01110;ko00010;ko01120	Metabolic pathways;Galactose metabolism;Biosynthesis of secondary metabolites;Glycolysis / Gluconeogenesis;Microbial metabolism in diverse environments
gene5486	Chromosome	BA1	galM	ebd:ECBD_4148	K01785	aldose 1-epimerase [EC:5.1.3.3]	5.1.3.3	Isomerases;Racemases and epimerases;Acting on carbohydrates and derivatives;aldose 1-epimerase	ko01100;ko00052;ko01110;ko00010;ko01120	Metabolic pathways;Galactose metabolism;Biosynthesis of secondary metabolites;Glycolysis / Gluconeogenesis;Microbial metabolism in diverse environments
gene5487	Chromosome	BA1	galM	edj:ECDH1ME8569_3750	K01785	aldose 1-epimerase [EC:5.1.3.3]	5.1.3.3	Isomerases;Racemases and epimerases;Acting on carbohydrates and derivatives;aldose 1-epimerase	ko01100;ko00052;ko01110;ko00010;ko01120	Metabolic pathways;Galactose metabolism;Biosynthesis of secondary metabolites;Glycolysis / Gluconeogenesis;Microbial metabolism in diverse environments
gene1586	Chromosome	BA1	hcaD	sft:NCTC1_02846	K00529	3-phenylpropionate/trans-cinnamate dioxygenase ferredoxin reductase component [EC:1.18.1.3]	1.18.1.3	Oxidoreductases;Acting on iron-sulfur proteins as donors;With NAD+ or NADP+ as acceptor;ferredoxin:NAD+ oxidoreductase	ko00071;ko01120;ko01220;ko01100;ko00360	Fatty acid degradation;Microbial metabolism in diverse environments;Degradation of aromatic compounds;Metabolic pathways;Phenylalanine metabolism
gene1587	Chromosome	BA1	hcaD	ecm:EcSMS35_2695	K00529	3-phenylpropionate/trans-cinnamate dioxygenase ferredoxin reductase component [EC:1.18.1.3]	1.18.1.3	Oxidoreductases;Acting on iron-sulfur proteins as donors;With NAD+ or NADP+ as acceptor;ferredoxin:NAD+ oxidoreductase	ko00071;ko01120;ko01220;ko01100;ko00360	Fatty acid degradation;Microbial metabolism in diverse environments;Degradation of aromatic compounds;Metabolic pathways;Phenylalanine metabolism
gene1588	Chromosome	BA1	hcaB	elo:EC042_2745	K05711	2,3-dihydroxy-2,3-dihydrophenylpropionate dehydrogenase [EC:1.3.1.87]	1.3.1.87	Oxidoreductases;Acting on the CH-CH group of donors;With NAD+ or NADP+ as acceptor;3-(cis-5,6-dihydroxycyclohexa-1,3-dien-1-yl)propanoate:NAD+ oxidoreductase	ko00360;ko01100;ko01220;ko01120	Phenylalanine metabolism;Metabolic pathways;Degradation of aromatic compounds;Microbial metabolism in diverse environments
gene1589	Chromosome	BA1	hcaC	ebd:ECBD_1144	K05710	3-phenylpropionate/trans-cinnamate dioxygenase ferredoxin component	-	-	ko01120;ko01220;ko00360;ko01100	Microbial metabolism in diverse environments;Degradation of aromatic compounds;Phenylalanine metabolism;Metabolic pathways
gene1590	Chromosome	BA1	hcaF	esz:FEM44_02685	K05709	3-phenylpropionate/trans-cinnamate dioxygenase subunit beta [EC:1.14.12.19]	1.14.12.19	Oxidoreductases;Acting on paired donors, with incorporation or reduction of molecular oxygen;With NADH or NADPH as one donor, and incorporation of two atoms of oxygen into the other donor;3-phenylpropanoate,NADH:oxygen oxidoreductase (2,3-hydroxylating)	ko01120;ko01220;ko01100;ko00360	Microbial metabolism in diverse environments;Degradation of aromatic compounds;Metabolic pathways;Phenylalanine metabolism
gene1591	Chromosome	BA1	hcaE	ebd:ECBD_1146	K05708	3-phenylpropionate/trans-cinnamate dioxygenase subunit alpha [EC:1.14.12.19]	1.14.12.19	Oxidoreductases;Acting on paired donors, with incorporation or reduction of molecular oxygen;With NADH or NADPH as one donor, and incorporation of two atoms of oxygen into the other donor;3-phenylpropanoate,NADH:oxygen oxidoreductase (2,3-hydroxylating)	ko01120;ko01100;ko00360;ko01220	Microbial metabolism in diverse environments;Metabolic pathways;Phenylalanine metabolism;Degradation of aromatic compounds
gene1592	Chromosome	BA1	hcaR	ebd:ECBD_1147	K05817	LysR family transcriptional regulator, hca operon transcriptional activator	-	-	-	-
gene1593	Chromosome	BA1	hcaT	eab:ECABU_c28420	K05820	MFS transporter, PPP family, 3-phenylpropionic acid transporter	-	-	-	-
gene1594	Chromosome	BA1	hcaT	ebd:ECBD_1148	K05820	MFS transporter, PPP family, 3-phenylpropionic acid transporter	-	-	-	-
gene1597	Chromosome	BA1	-	elo:EC042_2738	K06889	uncharacterized protein	-	-	-	-
gene3011	Chromosome	BA1	-	ebd:ECBD_2289	K06889	uncharacterized protein	-	-	-	-
gene5077	Chromosome	BA1	-	sdy:SDY_4359	K06889	uncharacterized protein	-	-	-	-
gene1598	Chromosome	BA1	suhB	eab:ECABU_c28390	K01092	myo-inositol-1(or 4)-monophosphatase [EC:3.1.3.25]	3.1.3.25	Hydrolases;Acting on ester bonds;Phosphoric-monoester hydrolases;myo-inositol-phosphate phosphohydrolase	ko04070;ko00562;ko01110;ko00521;ko01100	Phosphatidylinositol signaling system;Inositol phosphate metabolism;Biosynthesis of secondary metabolites;Streptomycin biosynthesis;Metabolic pathways
gene1599	Chromosome	BA1	trmJ	eab:ECABU_c28380	K15396	tRNA (cytidine32/uridine32-2'-O)-methyltransferase [EC:2.1.1.200]	2.1.1.200	Transferases;Transferring one-carbon groups;Methyltransferases;S-adenosyl-L-methionine:tRNA (cytidine32/uridine32-2'-O)-methyltransferase	-	-
gene1600	Chromosome	BA1	iscR	eab:ECABU_c28370	K13643	Rrf2 family transcriptional regulator, iron-sulfur cluster assembly transcription factor	-	-	-	-
gene1601	Chromosome	BA1	iscS	eab:ECABU_c28360	K04487	cysteine desulfurase [EC:2.8.1.7]	2.8.1.7	Transferases;Transferring sulfur-containing groups;Sulfurtransferases;L-cysteine:acceptor sulfurtransferase	ko04122;ko01100;ko00730;ko01240	Sulfur relay system;Metabolic pathways;Thiamine metabolism;Biosynthesis of cofactors
gene1602	Chromosome	BA1	iscU	ebd:ECBD_1155	K04488	nitrogen fixation protein NifU and related proteins	-	-	-	-
gene1603	Chromosome	BA1	iscA	eab:ECABU_c28340	K13628	iron-sulfur cluster assembly protein	-	-	-	-
gene1604	Chromosome	BA1	hscB	eab:ECABU_c28330	K04082	molecular chaperone HscB	-	-	-	-
gene1605	Chromosome	BA1	hscA	ebw:BWG_2290	K04044	molecular chaperone HscA	-	-	-	-
gene1606	Chromosome	BA1	fdx	eal:EAKF1_ch3474	K04755	ferredoxin, 2Fe-2S	-	-	-	-
gene1607	Chromosome	BA1	dnaK	gms:SOIL9_25310	K04043	molecular chaperone DnaK	-	-	ko05152;ko03018;ko04212	Tuberculosis;RNA degradation;Longevity regulating pathway - worm
gene4808	Chromosome	BA1	dnaK	eab:ECABU_c00150	K04043	molecular chaperone DnaK	-	-	ko05152;ko03018;ko04212	Tuberculosis;RNA degradation;Longevity regulating pathway - worm
gene4809	Chromosome	BA1	dnaK	eab:ECABU_c00150	K04043	molecular chaperone DnaK	-	-	ko05152;ko03018;ko04212	Tuberculosis;RNA degradation;Longevity regulating pathway - worm
gene1608	Chromosome	BA1	pepB	ecm:EcSMS35_2675	K07751	PepB aminopeptidase [EC:3.4.11.23]	3.4.11.23	Hydrolases;Acting on peptide bonds (peptidases);Aminopeptidases;PepB aminopeptidase	ko00480;ko01100	Glutathione metabolism;Metabolic pathways
gene1610	Chromosome	BA1	sseA	ebd:ECBD_1165	K01011	thiosulfate/3-mercaptopyruvate sulfurtransferase [EC:2.8.1.1 2.8.1.2]	2.8.1.2;2.8.1.1	Transferases;Transferring sulfur-containing groups;Sulfurtransferases;2-oxo-3-sulfanylpropanoate:sulfide sulfurtransferase|Transferases;Transferring sulfur-containing groups;Sulfurtransferases;thiosulfate:cyanide sulfurtransferase	ko01120;ko00920;ko00270;ko01100;ko04122	Microbial metabolism in diverse environments;Sulfur metabolism;Cysteine and methionine metabolism;Metabolic pathways;Sulfur relay system
gene1611	Chromosome	BA1	sseA	eab:ECABU_c28270	K01011	thiosulfate/3-mercaptopyruvate sulfurtransferase [EC:2.8.1.1 2.8.1.2]	2.8.1.2;2.8.1.1	Transferases;Transferring sulfur-containing groups;Sulfurtransferases;2-oxo-3-sulfanylpropanoate:sulfide sulfurtransferase|Transferases;Transferring sulfur-containing groups;Sulfurtransferases;thiosulfate:cyanide sulfurtransferase	ko01120;ko00920;ko00270;ko01100;ko04122	Microbial metabolism in diverse environments;Sulfur metabolism;Cysteine and methionine metabolism;Metabolic pathways;Sulfur relay system
gene2575	Chromosome	BA1	sseA	ipo:Ilyop_2771	K01011	thiosulfate/3-mercaptopyruvate sulfurtransferase [EC:2.8.1.1 2.8.1.2]	2.8.1.2;2.8.1.1	Transferases;Transferring sulfur-containing groups;Sulfurtransferases;2-oxo-3-sulfanylpropanoate:sulfide sulfurtransferase|Transferases;Transferring sulfur-containing groups;Sulfurtransferases;thiosulfate:cyanide sulfurtransferase	ko01120;ko00920;ko00270;ko01100;ko04122	Microbial metabolism in diverse environments;Sulfur metabolism;Cysteine and methionine metabolism;Metabolic pathways;Sulfur relay system
gene1612	Chromosome	BA1	yfhM	ecm:EcSMS35_2672	K06894	alpha-2-macroglobulin	-	-	-	-
gene1614	Chromosome	BA1	yfhM	ecm:EcSMS35_2672	K06894	alpha-2-macroglobulin	-	-	-	-
gene1613	Chromosome	BA1	yfhM	ect:ECIAI39_2721	K06894	alpha-2-macroglobulin	-	-	-	-
gene1967	Chromosome	BA1	yfhM	edj:ECDH1ME8569_2163	K06894	alpha-2-macroglobulin	-	-	-	-
gene1968	Chromosome	BA1	yfhM	elh:ETEC_2361	K06894	alpha-2-macroglobulin	-	-	-	-
gene1615	Chromosome	BA1	pbpC	ecm:EcSMS35_2671	K05367	penicillin-binding protein 1C [EC:2.4.1.129]	2.4.1.129	Transferases;Glycosyltransferases;Hexosyltransferases;[poly-N-acetyl-D-glucosaminyl-(1->4)-(N-acetyl-D-muramoylpentapeptide)]-diphosphoundecaprenol:[N-acetyl-D-glucosaminyl-(1->4)-N-acetyl-D-muramoylpentapeptide]-diphosphoundecaprenol disaccharidetransferase	ko00550;ko01100	Peptidoglycan biosynthesis;Metabolic pathways
gene1616	Chromosome	BA1	ndk	ebd:ECBD_1168	K00940	nucleoside-diphosphate kinase [EC:2.7.4.6]	2.7.4.6	Transferases;Transferring phosphorus-containing groups;Phosphotransferases with a phosphate group as acceptor;ATP:nucleoside-diphosphate phosphotransferase	ko04016;ko01232;ko01110;ko01240;ko00230;ko00983;ko00240;ko01100	MAPK signaling pathway - plant;Nucleotide metabolism;Biosynthesis of secondary metabolites;Biosynthesis of cofactors;Purine metabolism;Drug metabolism - other enzymes;Pyrimidine metabolism;Metabolic pathways
gene1617	Chromosome	BA1	rlmN	eab:ECABU_c28220	K06941	23S rRNA (adenine2503-C2)-methyltransferase [EC:2.1.1.192]	2.1.1.192	Transferases;Transferring one-carbon groups;Methyltransferases;S-adenosyl-L-methionine:23S rRNA (adenine2503-C2)-methyltransferase	-	-
gene1618	Chromosome	BA1	rlmN	ebd:ECBD_1169	K06941	23S rRNA (adenine2503-C2)-methyltransferase [EC:2.1.1.192]	2.1.1.192	Transferases;Transferring one-carbon groups;Methyltransferases;S-adenosyl-L-methionine:23S rRNA (adenine2503-C2)-methyltransferase	-	-
gene1619	Chromosome	BA1	rodZ	ecol:LY180_12900	K15539	cytoskeleton protein RodZ	-	-	-	-
gene1620	Chromosome	BA1	gcpE	eab:ECABU_c28200	K03526	(E)-4-hydroxy-3-methylbut-2-enyl-diphosphate synthase [EC:1.17.7.1 1.17.7.3]	1.17.7.3;1.17.7.1	Oxidoreductases;Acting on CH or CH2 groups;With an iron-sulfur protein as acceptor;(E)-4-hydroxy-3-methylbut-2-en-1-yl-diphosphate:oxidized flavodoxin oxidoreductase|Oxidoreductases;Acting on CH or CH2 groups;With an iron-sulfur protein as acceptor;(E)-4-hydroxy-3-methylbut-2-en-1-yl-diphosphate:oxidized ferredoxin oxidoreductase	ko00900;ko01110;ko01100	Terpenoid backbone biosynthesis;Biosynthesis of secondary metabolites;Metabolic pathways
gene1621	Chromosome	BA1	hisS	eab:ECABU_c28190	K01892	histidyl-tRNA synthetase [EC:6.1.1.21]	6.1.1.21	Ligases;Forming carbon-oxygen bonds;Ligases forming aminoacyl-tRNA and related compounds;L-histidine:tRNAHis ligase (AMP-forming)	ko00970	Aminoacyl-tRNA biosynthesis
gene1623	Chromosome	BA1	bamB	ebd:ECBD_1174	K17713	outer membrane protein assembly factor BamB	-	-	-	-
gene1624	Chromosome	BA1	engA	efe:EFER_0661	K03977	GTPase	-	-	-	-
gene1626	Chromosome	BA1	yeeJ	elo:EC042_2713	K13735	adhesin/invasin	-	-	ko05135;ko05100	Yersinia infection;Bacterial invasion of epithelial cells
gene1627	Chromosome	BA1	yeeJ	elo:EC042_2713	K13735	adhesin/invasin	-	-	ko05135;ko05100	Yersinia infection;Bacterial invasion of epithelial cells
gene1630	Chromosome	BA1	yeeJ	ysi:BF17_04010	K13735	adhesin/invasin	-	-	ko05135;ko05100	Yersinia infection;Bacterial invasion of epithelial cells
gene1631	Chromosome	BA1	yeeJ	pstw:DSJ_23455	K13735	adhesin/invasin	-	-	ko05135;ko05100	Yersinia infection;Bacterial invasion of epithelial cells
gene1632	Chromosome	BA1	yeeJ	xho:A9255_09775	K13735	adhesin/invasin	-	-	ko05135;ko05100	Yersinia infection;Bacterial invasion of epithelial cells
gene1633	Chromosome	BA1	yeeJ	xdo:XDD1_0489	K13735	adhesin/invasin	-	-	ko05135;ko05100	Yersinia infection;Bacterial invasion of epithelial cells
gene2285	Chromosome	BA1	yeeJ	elr:ECO55CA74_11975	K13735	adhesin/invasin	-	-	ko05135;ko05100	Yersinia infection;Bacterial invasion of epithelial cells
gene2286	Chromosome	BA1	yeeJ	ecoa:APECO78_13705	K13735	adhesin/invasin	-	-	ko05135;ko05100	Yersinia infection;Bacterial invasion of epithelial cells
gene2287	Chromosome	BA1	yeeJ	ecd:ECDH10B_2121	K13735	adhesin/invasin	-	-	ko05135;ko05100	Yersinia infection;Bacterial invasion of epithelial cells
gene3173	Chromosome	BA1	yeeJ	yhi:D5F51_22315	K13735	adhesin/invasin	-	-	ko05135;ko05100	Yersinia infection;Bacterial invasion of epithelial cells
gene3333	Chromosome	BA1	yeeJ	ypd:YPD4_1588	K13735	adhesin/invasin	-	-	ko05135;ko05100	Yersinia infection;Bacterial invasion of epithelial cells
gene4396	Chromosome	BA1	yeeJ	ecl:EcolC_3322	K13735	adhesin/invasin	-	-	ko05135;ko05100	Yersinia infection;Bacterial invasion of epithelial cells
gene1634	Chromosome	BA1	xseA	ect:ECIAI39_2707	K03601	exodeoxyribonuclease VII large subunit [EC:3.1.11.6]	3.1.11.6	Hydrolases;Acting on ester bonds;Exodeoxyribonucleases producing 5'-phosphomonoesters;exodeoxyribonuclease VII	ko03430	Mismatch repair
gene1635	Chromosome	BA1	guaB	eab:ECABU_c28100	K00088	IMP dehydrogenase [EC:1.1.1.205]	1.1.1.205	Oxidoreductases;Acting on the CH-OH group of donors;With NAD+ or NADP+ as acceptor;IMP:NAD+ oxidoreductase	ko01110;ko01232;ko00983;ko01100;ko00230	Biosynthesis of secondary metabolites;Nucleotide metabolism;Drug metabolism - other enzymes;Metabolic pathways;Purine metabolism
gene1636	Chromosome	BA1	guaA	eab:ECABU_c28090	K01951	GMP synthase (glutamine-hydrolysing) [EC:6.3.5.2]	6.3.5.2	Ligases;Forming carbon-nitrogen bonds;Carbon-nitrogen ligases with glutamine as amido-N-donor;xanthosine-5'-phosphate:L-glutamine amido-ligase (AMP-forming)	ko01232;ko00230;ko00983;ko01100	Nucleotide metabolism;Purine metabolism;Drug metabolism - other enzymes;Metabolic pathways
gene1643	Chromosome	BA1	ppx-gppA	ebd:ECBD_1186	K01524	exopolyphosphatase / guanosine-5'-triphosphate,3'-diphosphate pyrophosphatase [EC:3.6.1.11 3.6.1.40]	3.6.1.11;3.6.1.40	Hydrolases;Acting on acid anhydrides;In phosphorus-containing anhydrides;polyphosphate phosphohydrolase|Hydrolases;Acting on acid anhydrides;In phosphorus-containing anhydrides;guanosine-5'-triphosphate-3'-diphosphate 5'-phosphohydrolase	ko00230;ko01100	Purine metabolism;Metabolic pathways
gene5619	Chromosome	BA1	ppx-gppA	ebw:BWG_3462	K01524	exopolyphosphatase / guanosine-5'-triphosphate,3'-diphosphate pyrophosphatase [EC:3.6.1.11 3.6.1.40]	3.6.1.11;3.6.1.40	Hydrolases;Acting on acid anhydrides;In phosphorus-containing anhydrides;polyphosphate phosphohydrolase|Hydrolases;Acting on acid anhydrides;In phosphorus-containing anhydrides;guanosine-5'-triphosphate-3'-diphosphate 5'-phosphohydrolase	ko00230;ko01100	Purine metabolism;Metabolic pathways
gene1644	Chromosome	BA1	-	ebd:ECBD_1187	K00937	polyphosphate kinase [EC:2.7.4.1]	2.7.4.1	Transferases;Transferring phosphorus-containing groups;Phosphotransferases with a phosphate group as acceptor;ATP:polyphosphate phosphotransferase	ko03018;ko00190	RNA degradation;Oxidative phosphorylation
gene1645	Chromosome	BA1	-	eab:ECABU_c28010	K00937	polyphosphate kinase [EC:2.7.4.1]	2.7.4.1	Transferases;Transferring phosphorus-containing groups;Phosphotransferases with a phosphate group as acceptor;ATP:polyphosphate phosphotransferase	ko03018;ko00190	RNA degradation;Oxidative phosphorylation
gene1646	Chromosome	BA1	purN	ebd:ECBD_1188	K11175	phosphoribosylglycinamide formyltransferase 1 [EC:2.1.2.2]	2.1.2.2	Transferases;Transferring one-carbon groups;Hydroxymethyl-, formyl- and related transferases;10-formyltetrahydrofolate:5'-phosphoribosylglycinamide N-formyltransferase	ko01100;ko00230;ko00670;ko01110	Metabolic pathways;Purine metabolism;One carbon pool by folate;Biosynthesis of secondary metabolites
gene1647	Chromosome	BA1	purM	eab:ECABU_c27990	K01933	phosphoribosylformylglycinamidine cyclo-ligase [EC:6.3.3.1]	6.3.3.1	Ligases;Forming carbon-nitrogen bonds;Cyclo-ligases;2-(formamido)-N1-(5-phosphoribosyl)acetamidine cyclo-ligase (ADP-forming)	ko01110;ko01100;ko00230	Biosynthesis of secondary metabolites;Metabolic pathways;Purine metabolism
gene1648	Chromosome	BA1	upp	eab:ECABU_c27980	K00761	uracil phosphoribosyltransferase [EC:2.4.2.9]	2.4.2.9	Transferases;Glycosyltransferases;Pentosyltransferases;UMP:diphosphate phospho-alpha-D-ribosyltransferase	ko01232;ko00240;ko01100	Nucleotide metabolism;Pyrimidine metabolism;Metabolic pathways
gene1649	Chromosome	BA1	uraA	eab:ECABU_c27970	K02824	uracil permease	-	-	-	-
gene1650	Chromosome	BA1	uraA	eum:ECUMN_2810	K02824	uracil permease	-	-	-	-
gene1651	Chromosome	BA1	hda	eab:ECABU_c27960	K10763	DnaA-homolog protein	-	-	-	-
gene1654	Chromosome	BA1	bepA	eab:ECABU_c27940	K01423	beta-barrel assembly-enhancing protease [EC:3.4.-.-]	-	-	-	-
gene1655	Chromosome	BA1	bepA	ebd:ECBD_1194	K01423	beta-barrel assembly-enhancing protease [EC:3.4.-.-]	-	-	-	-
gene1656	Chromosome	BA1	perM	ebd:ECBD_1195	K03548	putative permease	-	-	-	-
gene1657	Chromosome	BA1	focB	ecm:EcSMS35_2639	K03459	formate transporter	-	-	-	-
gene1658	Chromosome	BA1	hyfR	elo:EC042_2692	K12146	hydrogenase-4 transcriptional activator	-	-	-	-
gene1659	Chromosome	BA1	hyfJ	eoh:ECO103_3007	K12145	hydrogenase-4 component J [EC:1.-.-.-]	-	-	-	-
gene1660	Chromosome	BA1	hyfI	elo:EC042_2690	K12144	hydrogenase-4 component I [EC:1.-.-.-]	-	-	-	-
gene1661	Chromosome	BA1	hyfI	sdz:Asd1617_03605	K12144	hydrogenase-4 component I [EC:1.-.-.-]	-	-	-	-
gene1662	Chromosome	BA1	hyfH	eum:ECUMN_2801	K12143	hydrogenase-4 component H	-	-	-	-
gene1663	Chromosome	BA1	hyfG	ecm:EcSMS35_2634	K12142	hydrogenase-4 component G [EC:1.-.-.-]	-	-	-	-
gene1664	Chromosome	BA1	hyfF	ecm:EcSMS35_2633	K12141	hydrogenase-4 component F [EC:1.-.-.-]	-	-	-	-
gene1665	Chromosome	BA1	hyfE	eum:ECUMN_2798	K12140	hydrogenase-4 component E [EC:1.-.-.-]	-	-	-	-
gene1666	Chromosome	BA1	hyfD	ebw:BWG_2248	K12139	hydrogenase-4 component D [EC:1.-.-.-]	-	-	-	-
gene1667	Chromosome	BA1	hyfC	sbc:SbBS512_E2855	K12138	hydrogenase-4 component C [EC:1.-.-.-]	-	-	-	-
gene1668	Chromosome	BA1	hyfC	ecm:EcSMS35_2630	K12138	hydrogenase-4 component C [EC:1.-.-.-]	-	-	-	-
gene1669	Chromosome	BA1	hyfB	elo:EC042_2683	K12137	hydrogenase-4 component B [EC:1.-.-.-]	-	-	-	-
gene1670	Chromosome	BA1	hyfA	eum:ECUMN_2794	K12136	hydrogenase-4 component A [EC:1.-.-.-]	-	-	-	-
gene1671	Chromosome	BA1	-	eal:EAKF1_ch3527c	K03564	thioredoxin-dependent peroxiredoxin [EC:1.11.1.24]	1.11.1.24	Oxidoreductases;Acting on a peroxide as acceptor;Peroxidases;thioredoxin:hydroperoxide oxidoreductase	-	-
gene1672	Chromosome	BA1	gcvR	ebd:ECBD_1210	K03567	glycine cleavage system transcriptional repressor	-	-	ko02026	Biofilm formation - Escherichia coli
gene1673	Chromosome	BA1	dapA	eab:ECABU_c27900	K01714	4-hydroxy-tetrahydrodipicolinate synthase [EC:4.3.3.7]	4.3.3.7	Lyases;Carbon-nitrogen lyases;Amine-lyases;L-aspartate-4-semialdehyde hydro-lyase [adding pyruvate and cyclizing; (4S)-4-hydroxy-2,3,4,5-tetrahydro-(2S)-dipicolinate-forming]	ko00300;ko00261;ko01100;ko01230;ko01120;ko01110	Lysine biosynthesis;Monobactam biosynthesis;Metabolic pathways;Biosynthesis of amino acids;Microbial metabolism in diverse environments;Biosynthesis of secondary metabolites
gene1674	Chromosome	BA1	bamC	ebd:ECBD_1212	K07287	outer membrane protein assembly factor BamC	-	-	-	-
gene1676	Chromosome	BA1	purC	eab:ECABU_c27880	K01923	phosphoribosylaminoimidazole-succinocarboxamide synthase [EC:6.3.2.6]	6.3.2.6	Ligases;Forming carbon-nitrogen bonds;Acid-D-amino-acid ligases (peptide synthases);5-amino-1-(5-phospho-D-ribosyl)imidazole-4-carboxylate:L-aspartate ligase (ADP-forming)	ko01110;ko00230;ko01100	Biosynthesis of secondary metabolites;Purine metabolism;Metabolic pathways
gene1677	Chromosome	BA1	-	eab:ECABU_c27870	K07054	uncharacterized protein	-	-	-	-
gene1678	Chromosome	BA1	tmcA	eum:ECUMN_2787	K06957	tRNA(Met) cytidine acetyltransferase [EC:2.3.1.193]	2.3.1.193	Transferases;Acyltransferases;Transferring groups other than aminoacyl groups;acetyl-CoA:[elongator tRNAMet]-cytidine34 N4-acetyltransferase (ATP-hydrolysing)	-	-
gene1679	Chromosome	BA1	tmcA	ecm:EcSMS35_2621	K06957	tRNA(Met) cytidine acetyltransferase [EC:2.3.1.193]	2.3.1.193	Transferases;Acyltransferases;Transferring groups other than aminoacyl groups;acetyl-CoA:[elongator tRNAMet]-cytidine34 N4-acetyltransferase (ATP-hydrolysing)	-	-
gene1680	Chromosome	BA1	-	ecf:ECH74115_3695	K06999	phospholipase/carboxylesterase	-	-	-	-
gene1685	Chromosome	BA1	acrD	eci:UTI89_C2796	K18324	multidrug efflux pump	-	-	ko02020	Two-component system
gene1686	Chromosome	BA1	narQ	sdy:SDY_2653	K07674	two-component system, NarL family, nitrate/nitrite sensor histidine kinase NarQ [EC:2.7.13.3]	2.7.13.3	Transferases;Transferring phosphorus-containing groups;Protein-histidine kinases;ATP:protein-L-histidine N-phosphotransferase	ko02020	Two-component system
gene1688	Chromosome	BA1	nudK	ece:Z3723	K12945	GDP-mannose pyrophosphatase NudK [EC:3.6.1.-]	-	-	-	-
gene1689	Chromosome	BA1	nudK	eab:ECABU_c27770	K12945	GDP-mannose pyrophosphatase NudK [EC:3.6.1.-]	-	-	-	-
gene1692	Chromosome	BA1	talB	ect:ECIAI39_2601	K00616	transaldolase [EC:2.2.1.2]	2.2.1.2	Transferases;Transferring aldehyde or ketonic groups;Transketolases and transaldolases;sedoheptulose-7-phosphate:D-glyceraldehyde-3-phosphate glyceronetransferase	ko01200;ko01100;ko01230;ko01120;ko00030;ko01110	Carbon metabolism;Metabolic pathways;Biosynthesis of amino acids;Microbial metabolism in diverse environments;Pentose phosphate pathway;Biosynthesis of secondary metabolites
gene4815	Chromosome	BA1	talB	eab:ECABU_c00090	K00616	transaldolase [EC:2.2.1.2]	2.2.1.2	Transferases;Transferring aldehyde or ketonic groups;Transketolases and transaldolases;sedoheptulose-7-phosphate:D-glyceraldehyde-3-phosphate glyceronetransferase	ko01200;ko01100;ko01230;ko01120;ko00030;ko01110	Carbon metabolism;Metabolic pathways;Biosynthesis of amino acids;Microbial metabolism in diverse environments;Pentose phosphate pathway;Biosynthesis of secondary metabolites
gene1693	Chromosome	BA1	maeB	elo:EC042_2662	K00029	malate dehydrogenase (oxaloacetate-decarboxylating)(NADP+) [EC:1.1.1.40]	1.1.1.40	Oxidoreductases;Acting on the CH-OH group of donors;With NAD+ or NADP+ as acceptor;(S)-malate:NADP+ oxidoreductase (oxaloacetate-decarboxylating)	ko01100;ko01200;ko00620;ko03320;ko00710;ko01120	Metabolic pathways;Carbon metabolism;Pyruvate metabolism;PPAR signaling pathway;Carbon fixation in photosynthetic organisms;Microbial metabolism in diverse environments
gene1694	Chromosome	BA1	eutS	caf:AL524_09800	K04031	ethanolamine utilization protein EutS	-	-	-	-
gene1695	Chromosome	BA1	eutS	ebd:ECBD_1228	K04031	ethanolamine utilization protein EutS	-	-	-	-
gene1696	Chromosome	BA1	eutP	elo:EC042_2660	K04029	ethanolamine utilization protein EutP	-	-	-	-
gene1697	Chromosome	BA1	eutQ	eum:ECUMN_2772	K04030	ethanolamine utilization protein EutQ	-	-	-	-
gene1698	Chromosome	BA1	eutT	eum:ECUMN_2771	K04032	ethanolamine utilization cobalamin adenosyltransferase [EC:2.5.1.154]	2.5.1.154	Transferases;Transferring alkyl or aryl groups, other than methyl groups;Transferring alkyl or aryl groups, other than methyl groups (only sub-subclass identified to date);ATP:cob(II)alamin Cobeta-adenosyltransferase (diphosphate-forming)	ko01240;ko00860;ko01100	Biosynthesis of cofactors;Porphyrin metabolism;Metabolic pathways
gene1699	Chromosome	BA1	eutD	elo:EC042_2657	K04020	phosphotransacetylase	-	-	ko00620;ko01100	Pyruvate metabolism;Metabolic pathways
gene1700	Chromosome	BA1	eutM	ecc:c2982	K04027	ethanolamine utilization protein EutM	-	-	-	-
gene1701	Chromosome	BA1	eutN	eab:ECABU_c27660	K04028	ethanolamine utilization protein EutN	-	-	-	-
gene1702	Chromosome	BA1	eutE	eci:UTI89_C2779	K04021	aldehyde dehydrogenase	-	-	ko01120;ko00620;ko01100	Microbial metabolism in diverse environments;Pyruvate metabolism;Metabolic pathways
gene1703	Chromosome	BA1	eutJ	eum:ECUMN_2766	K04024	ethanolamine utilization protein EutJ	-	-	-	-
gene1704	Chromosome	BA1	eutG	ebd:ECBD_1237	K04022	alcohol dehydrogenase	-	-	ko00620;ko01100;ko00010;ko01120;ko01110	Pyruvate metabolism;Metabolic pathways;Glycolysis / Gluconeogenesis;Microbial metabolism in diverse environments;Biosynthesis of secondary metabolites
gene1705	Chromosome	BA1	eutH	ecg:E2348C_2686	K04023	ethanolamine transporter	-	-	-	-
gene1706	Chromosome	BA1	eutA	ecr:ECIAI1_2499	K04019	ethanolamine utilization protein EutA	-	-	ko00564;ko01100	Glycerophospholipid metabolism;Metabolic pathways
gene1707	Chromosome	BA1	eutB	ebe:B21_02303	K03735	ethanolamine ammonia-lyase large subunit [EC:4.3.1.7]	4.3.1.7	Lyases;Carbon-nitrogen lyases;Ammonia-lyases;ethanolamine ammonia-lyase (acetaldehyde-forming)	ko00564;ko01100	Glycerophospholipid metabolism;Metabolic pathways
gene1708	Chromosome	BA1	eutC	sbo:SBO_2465	K03736	ethanolamine ammonia-lyase small subunit [EC:4.3.1.7]	4.3.1.7	Lyases;Carbon-nitrogen lyases;Ammonia-lyases;ethanolamine ammonia-lyase (acetaldehyde-forming)	ko01100;ko00564	Metabolic pathways;Glycerophospholipid metabolism
gene1709	Chromosome	BA1	eutL	eck:EC55989_2728	K04026	ethanolamine utilization protein EutL	-	-	-	-
gene1710	Chromosome	BA1	eutK	ect:ECIAI39_2583	K04025	ethanolamine utilization protein EutK	-	-	-	-
gene1711	Chromosome	BA1	eutR	ece:Z3702	K04033	AraC family transcriptional regulator, ethanolamine operon transcriptional activator	-	-	-	-
gene1712	Chromosome	BA1	hemF	eum:ECUMN_2757	K00228	coproporphyrinogen III oxidase [EC:1.3.3.3]	1.3.3.3	Oxidoreductases;Acting on the CH-CH group of donors;With oxygen as acceptor;coproporphyrinogen:oxygen oxidoreductase (decarboxylating)	ko01100;ko00860;ko01110;ko01240	Metabolic pathways;Porphyrin metabolism;Biosynthesis of secondary metabolites;Biosynthesis of cofactors
gene1715	Chromosome	BA1	argO	nth:Nther_2394	K22477	N-acetylglutamate synthase [EC:2.3.1.1]	2.3.1.1	Transferases;Acyltransferases;Transferring groups other than aminoacyl groups;acetyl-CoA:L-glutamate N-acetyltransferase	ko01100;ko01230;ko00220;ko01110;ko01210	Metabolic pathways;Biosynthesis of amino acids;Arginine biosynthesis;Biosynthesis of secondary metabolites;2-Oxocarboxylic acid metabolism
gene1718	Chromosome	BA1	yfeX	ebe:B21_02293	K07223	porphyrinogen peroxidase [EC:1.11.1.-]	-	-	-	-
gene1719	Chromosome	BA1	rayT	ecc:c1738	K07491	REP-associated tyrosine transposase	-	-	-	-
gene3332	Chromosome	BA1	rayT	ecc:c1738	K07491	REP-associated tyrosine transposase	-	-	-	-
gene2932	Chromosome	BA1	rayT	ecq:ECED1_2199	K07491	REP-associated tyrosine transposase	-	-	-	-
gene4497	Chromosome	BA1	rayT	ebw:BWG_0214	K07491	REP-associated tyrosine transposase	-	-	-	-
gene5061	Chromosome	BA1	rayT	ecol:LY180_22095	K07491	REP-associated tyrosine transposase	-	-	-	-
gene1720	Chromosome	BA1	pbp4b	ekf:KO11_10665	K21469	serine-type D-Ala-D-Ala carboxypeptidase [EC:3.4.16.4]	3.4.16.4	Hydrolases;Acting on peptide bonds (peptidases);Serine-type carboxypeptidases;serine-type D-Ala-D-Ala carboxypeptidase	ko00550;ko01100	Peptidoglycan biosynthesis;Metabolic pathways
gene1721	Chromosome	BA1	murP	ecg:E2348C_2614	K11192	N-acetylmuramic acid PTS system EIICB component [EC:2.7.1.192]	2.7.1.192	Transferases;Transferring phosphorus-containing groups;Phosphotransferases with an alcohol group as acceptor;protein-Npi-phospho-L-histidine:N-acetyl-D-muramate Npi-phosphotransferase	ko00520;ko02060	Amino sugar and nucleotide sugar metabolism;Phosphotransferase system (PTS)
gene1722	Chromosome	BA1	murP	eab:ECABU_c27480	K11192	N-acetylmuramic acid PTS system EIICB component [EC:2.7.1.192]	2.7.1.192	Transferases;Transferring phosphorus-containing groups;Phosphotransferases with an alcohol group as acceptor;protein-Npi-phospho-L-histidine:N-acetyl-D-muramate Npi-phosphotransferase	ko00520;ko02060	Amino sugar and nucleotide sugar metabolism;Phosphotransferase system (PTS)
gene1723	Chromosome	BA1	murQ	sbc:SbBS512_E2800	K07106	N-acetylmuramic acid 6-phosphate etherase [EC:4.2.1.126]	4.2.1.126	Lyases;Carbon-oxygen lyases;Hydro-lyases;(R)-lactate hydro-lyase (adding N-acetyl-D-glucosamine 6-phosphate; N-acetylmuramate 6-phosphate-forming)	ko01100;ko00520	Metabolic pathways;Amino sugar and nucleotide sugar metabolism
gene1725	Chromosome	BA1	fabG	bgf:BC1003_0924	K00059	3-oxoacyl-[acyl-carrier protein] reductase [EC:1.1.1.100]	1.1.1.100	Oxidoreductases;Acting on the CH-OH group of donors;With NAD+ or NADP+ as acceptor;(3R)-3-hydroxyacyl-[acyl-carrier protein]:NADP+ oxidoreductase	ko01212;ko01110;ko01240;ko00780;ko00333;ko00061;ko01100	Fatty acid metabolism;Biosynthesis of secondary metabolites;Biosynthesis of cofactors;Biotin metabolism;Prodigiosin biosynthesis;Fatty acid biosynthesis;Metabolic pathways
gene1726	Chromosome	BA1	fabG	fia:NA23_01205	K00059	3-oxoacyl-[acyl-carrier protein] reductase [EC:1.1.1.100]	1.1.1.100	Oxidoreductases;Acting on the CH-OH group of donors;With NAD+ or NADP+ as acceptor;(3R)-3-hydroxyacyl-[acyl-carrier protein]:NADP+ oxidoreductase	ko01212;ko01110;ko01240;ko00780;ko00333;ko00061;ko01100	Fatty acid metabolism;Biosynthesis of secondary metabolites;Biosynthesis of cofactors;Biotin metabolism;Prodigiosin biosynthesis;Fatty acid biosynthesis;Metabolic pathways
gene3428	Chromosome	BA1	fabG	eab:ECABU_c13060	K00059	3-oxoacyl-[acyl-carrier protein] reductase [EC:1.1.1.100]	1.1.1.100	Oxidoreductases;Acting on the CH-OH group of donors;With NAD+ or NADP+ as acceptor;(3R)-3-hydroxyacyl-[acyl-carrier protein]:NADP+ oxidoreductase	ko01212;ko01110;ko01240;ko00780;ko00333;ko00061;ko01100	Fatty acid metabolism;Biosynthesis of secondary metabolites;Biosynthesis of cofactors;Biotin metabolism;Prodigiosin biosynthesis;Fatty acid biosynthesis;Metabolic pathways
gene1727	Chromosome	BA1	cysP	elo:EC042_2634	K02048	sulfate/thiosulfate transport system substrate-binding protein	-	-	ko00920;ko02010	Sulfur metabolism;ABC transporters
gene1728	Chromosome	BA1	cysU	ece:Z3689	K02046	sulfate/thiosulfate transport system permease protein	-	-	ko00920;ko02010	Sulfur metabolism;ABC transporters
gene1729	Chromosome	BA1	cysW	eab:ECABU_c27430	K02047	sulfate/thiosulfate transport system permease protein	-	-	ko00920;ko02010	Sulfur metabolism;ABC transporters
gene1730	Chromosome	BA1	cysA	ebw:BWG_2184	K02045	sulfate/thiosulfate transport system ATP-binding protein [EC:7.3.2.3]	7.3.2.3	Translocases;Catalysing the translocation of inorganic anions and their chelates;Linked to the hydrolysis of a nucleoside triphosphate;ATP phosphohydrolase (ABC-type, sulfate-importing)	ko00920;ko02010	Sulfur metabolism;ABC transporters
gene1731	Chromosome	BA1	cysM	elo:EC042_2630	K12339	S-sulfo-L-cysteine synthase (O-acetyl-L-serine-dependent) [EC:2.5.1.144]	2.5.1.144	Transferases;Transferring alkyl or aryl groups, other than methyl groups;Transferring alkyl or aryl groups, other than methyl groups (only sub-subclass identified to date);O-acetyl-L-serine:thiosulfate 2-amino-2-carboxyethyltransferase	ko01100;ko01230;ko00270	Metabolic pathways;Biosynthesis of amino acids;Cysteine and methionine metabolism
gene1733	Chromosome	BA1	pdxK	eab:ECABU_c27390	K00868	pyridoxine kinase [EC:2.7.1.35]	2.7.1.35	Transferases;Transferring phosphorus-containing groups;Phosphotransferases with an alcohol group as acceptor;ATP:pyridoxal 5'-phosphotransferase	ko01100;ko01240;ko00750	Metabolic pathways;Biosynthesis of cofactors;Vitamin B6 metabolism
gene1734	Chromosome	BA1	pdxK	ecg:E2348C_2604	K00868	pyridoxine kinase [EC:2.7.1.35]	2.7.1.35	Transferases;Transferring phosphorus-containing groups;Phosphotransferases with an alcohol group as acceptor;ATP:pyridoxal 5'-phosphotransferase	ko01100;ko01240;ko00750	Metabolic pathways;Biosynthesis of cofactors;Vitamin B6 metabolism
gene2715	Chromosome	BA1	pdxK	ebd:ECBD_2007	K00868	pyridoxine kinase [EC:2.7.1.35]	2.7.1.35	Transferases;Transferring phosphorus-containing groups;Phosphotransferases with an alcohol group as acceptor;ATP:pyridoxal 5'-phosphotransferase	ko01100;ko01240;ko00750	Metabolic pathways;Biosynthesis of cofactors;Vitamin B6 metabolism
gene2716	Chromosome	BA1	pdxK	ebd:ECBD_2007	K00868	pyridoxine kinase [EC:2.7.1.35]	2.7.1.35	Transferases;Transferring phosphorus-containing groups;Phosphotransferases with an alcohol group as acceptor;ATP:pyridoxal 5'-phosphotransferase	ko01100;ko01240;ko00750	Metabolic pathways;Biosynthesis of cofactors;Vitamin B6 metabolism
gene5445	Chromosome	BA1	pdxK	rsk:RSKD131_0231	K00868	pyridoxine kinase [EC:2.7.1.35]	2.7.1.35	Transferases;Transferring phosphorus-containing groups;Phosphotransferases with an alcohol group as acceptor;ATP:pyridoxal 5'-phosphotransferase	ko01100;ko01240;ko00750	Metabolic pathways;Biosynthesis of cofactors;Vitamin B6 metabolism
gene1735	Chromosome	BA1	crr	eab:ECABU_c27380	K02777	sugar PTS system EIIA component [EC:2.7.1.-]	-	-	ko00520;ko05111;ko00500;ko00010;ko01100;ko02060;ko02026	Amino sugar and nucleotide sugar metabolism;Biofilm formation - Vibrio cholerae;Starch and sucrose metabolism;Glycolysis / Gluconeogenesis;Metabolic pathways;Phosphotransferase system (PTS);Biofilm formation - Escherichia coli
gene1736	Chromosome	BA1	ptsI	ebd:ECBD_1265	K08483	phosphoenolpyruvate-protein phosphotransferase (PTS system enzyme I) [EC:2.7.3.9]	2.7.3.9	Transferases;Transferring phosphorus-containing groups;Phosphotransferases with a nitrogenous group as acceptor;phosphoenolpyruvate:protein-L-histidine Npi-phosphotransferase	ko02060	Phosphotransferase system (PTS)
gene1737	Chromosome	BA1	ptsH	cama:F384_13415	K02784	phosphocarrier protein HPr	-	-	ko02060	Phosphotransferase system (PTS)
gene1738	Chromosome	BA1	cysK	eab:ECABU_c27350	K01738	cysteine synthase [EC:2.5.1.47]	2.5.1.47	Transferases;Transferring alkyl or aryl groups, other than methyl groups;Transferring alkyl or aryl groups, other than methyl groups (only sub-subclass identified to date);O-acetyl-L-serine:hydrogen-sulfide 2-amino-2-carboxyethyltransferase	ko01100;ko01230;ko01200;ko00270;ko01110;ko00920;ko01120	Metabolic pathways;Biosynthesis of amino acids;Carbon metabolism;Cysteine and methionine metabolism;Biosynthesis of secondary metabolites;Sulfur metabolism;Microbial metabolism in diverse environments
gene1739	Chromosome	BA1	cysZ	ebd:ECBD_1269	K06203	CysZ protein	-	-	-	-
gene1740	Chromosome	BA1	zipA	eab:ECABU_c27330	K03528	cell division protein ZipA	-	-	-	-
gene1742	Chromosome	BA1	-	ebd:ECBD_1272	K09954	uncharacterized protein	-	-	-	-
gene1743	Chromosome	BA1	-	elo:EC042_2619	K14347	solute carrier family 10 (sodium/bile acid cotransporter), member 7	-	-	-	-
gene1744	Chromosome	BA1	dhcR	ccam:M5D45_18070	K17737	LysR family transcriptional regulator, carnitine catabolism transcriptional activator	-	-	-	-
gene3827	Chromosome	BA1	dhcR	poo:F7R28_08120	K17737	LysR family transcriptional regulator, carnitine catabolism transcriptional activator	-	-	-	-
[truncated: 2,995 more rows]
