# Supplementary material for: Whole-Genome Analysis of a Novel Multidrug-Resistant Escherichia coli Strain from Dairy Calves in Northeast China: Mechanisms of Antibiotic Resistance and Biofilm Formation
Source: Biology (Basel). 2025 Sep 12;14(9):1257. doi: 10.3390/biology14091257 (PMC12467046; doi:10.3390/biology14091257)
Supplement: Supplementary file 1 [file biology-14-01257-s001.zip › Detailed table of projected trans-shipment proteins.xlsx]

## Sheet: Sheet1
Gene ID	Location	Sample Name	Hit ID	TCDB Description	TCDB Family	TCDB Subclass	TCDB Class	Identity(%)	Coverage(%)	Evalue	Score
gene2431	Chromosome	BA1	5.A.3.4.2	Cytochrome c-type protein torY - Escherichia coli.	The Prokaryotic Molybdopterin-containing Oxidoreductase (PMO) Family	Transmembrane 2-electron transfer carriers	Transmembrane Electron Carriers	100	100	1.8e-72	685
gene2782	Chromosome	BA1	5.A.3.3.1	Probable anaerobic dimethyl sulfoxide reductase chain ynfG - Escherichia coli.	The Prokaryotic Molybdopterin-containing Oxidoreductase (PMO) Family	Transmembrane 2-electron transfer carriers	Transmembrane Electron Carriers	100	100	0	4294
gene2874	Chromosome	BA1	5.A.3.2.1	Formate dehydrogenase, nitrate-inducible, iron-sulfur subunit - Escherichia coli.	The Prokaryotic Molybdopterin-containing Oxidoreductase (PMO) Family	Transmembrane 2-electron transfer carriers	Transmembrane Electron Carriers	100	100	6.3e-123	1122
gene2875	Chromosome	BA1	5.A.3.2.1	Formate dehydrogenase, nitrate-inducible, iron-sulfur subunit - Escherichia coli.	The Prokaryotic Molybdopterin-containing Oxidoreductase (PMO) Family	Transmembrane 2-electron transfer carriers	Transmembrane Electron Carriers	100	100	1.5e-180	1620
gene2877	Chromosome	BA1	5.A.3.2.1	Formate dehydrogenase, nitrate-inducible, iron-sulfur subunit - Escherichia coli.	The Prokaryotic Molybdopterin-containing Oxidoreductase (PMO) Family	Transmembrane 2-electron transfer carriers	Transmembrane Electron Carriers	100	100	2.1e-76	719
gene2886	Chromosome	BA1	5.A.3.1.2	Respiratory nitrate reductase 2 gamma chain - Escherichia coli.	The Prokaryotic Molybdopterin-containing Oxidoreductase (PMO) Family	Transmembrane 2-electron transfer carriers	Transmembrane Electron Carriers	100	100	4.4e-115	1054
gene2887	Chromosome	BA1	5.A.3.1.2	Respiratory nitrate reductase 2 gamma chain - Escherichia coli.	The Prokaryotic Molybdopterin-containing Oxidoreductase (PMO) Family	Transmembrane 2-electron transfer carriers	Transmembrane Electron Carriers	100	100	0	2815
gene2890	Chromosome	BA1	5.A.3.1.2	Respiratory nitrate reductase 2 gamma chain - Escherichia coli.	The Prokaryotic Molybdopterin-containing Oxidoreductase (PMO) Family	Transmembrane 2-electron transfer carriers	Transmembrane Electron Carriers	100	100	2.3e-128	1169
gene3163	Chromosome	BA1	5.A.3.1.1	Respiratory nitrate reductase 1 alpha chain (EC 1.7.99.4) - Escherichia coli.	The Prokaryotic Molybdopterin-containing Oxidoreductase (PMO) Family	Transmembrane 2-electron transfer carriers	Transmembrane Electron Carriers	100	100	1.5e-228	2035
gene3165	Chromosome	BA1	5.A.3.1.1	Respiratory nitrate reductase 1 alpha chain (EC 1.7.99.4) - Escherichia coli.	The Prokaryotic Molybdopterin-containing Oxidoreductase (PMO) Family	Transmembrane 2-electron transfer carriers	Transmembrane Electron Carriers	100	100	0	5688
gene3539	Chromosome	BA1	5.A.3.4.1	Trimethylamine-N-oxide reductase 1 precursor (EC 1.7.2.3) (TMAO reductase 1) (Trimethylamine oxidase 1) - Escherichia coli.	The Prokaryotic Molybdopterin-containing Oxidoreductase (PMO) Family	Transmembrane 2-electron transfer carriers	Transmembrane Electron Carriers	100	100	2.3e-111	1022
gene3540	Chromosome	BA1	5.A.3.4.1	Trimethylamine-N-oxide reductase 1 precursor (EC 1.7.2.3) (TMAO reductase 1) (Trimethylamine oxidase 1) - Escherichia coli.	The Prokaryotic Molybdopterin-containing Oxidoreductase (PMO) Family	Transmembrane 2-electron transfer carriers	Transmembrane Electron Carriers	100	100	4.3e-158	1426
gene3542	Chromosome	BA1	5.A.3.4.1	Trimethylamine-N-oxide reductase 1 precursor (EC 1.7.2.3) (TMAO reductase 1) (Trimethylamine oxidase 1) - Escherichia coli.	The Prokaryotic Molybdopterin-containing Oxidoreductase (PMO) Family	Transmembrane 2-electron transfer carriers	Transmembrane Electron Carriers	100	100	9.5e-178	1596
gene3668	Chromosome	BA1	5.A.3.3.2	Anaerobic dimethyl sulfoxide reductase chain A precursor (EC 1.8.99.-) (DMSO reductase) - Escherichia coli.	The Prokaryotic Molybdopterin-containing Oxidoreductase (PMO) Family	Transmembrane 2-electron transfer carriers	Transmembrane Electron Carriers	100	100	9e-133	1207
gene5154	Chromosome	BA1	5.A.1.1.1	THIOL:DISULFIDE INTERCHANGE PROTEIN DSBD PRECURSOR (C-TYPE CYTOCHROME BIOGENESIS PROTEIN CYCZ) (INNER MEMBRANE COPPER TOLERANCE PROTEIN) - Escherichia coli.	The Disulfide Bond Oxidoreductase D (DsbD) Family	Transmembrane 2-electron transfer carriers	Transmembrane Electron Carriers	100	100	3.2e-156	1410
gene2784	Chromosome	BA1	5.A.3.3.1	Probable anaerobic dimethyl sulfoxide reductase chain ynfG - Escherichia coli.	The Prokaryotic Molybdopterin-containing Oxidoreductase (PMO) Family	Transmembrane 2-electron transfer carriers	Transmembrane Electron Carriers	100	98.59	3.6e-247	2196
gene2884	Chromosome	BA1	5.A.3.1.2	Respiratory nitrate reductase 2 gamma chain - Escherichia coli.	The Prokaryotic Molybdopterin-containing Oxidoreductase (PMO) Family	Transmembrane 2-electron transfer carriers	Transmembrane Electron Carriers	100	97.5	0	4087
gene3541	Chromosome	BA1	5.A.3.4.1	Trimethylamine-N-oxide reductase 1 precursor (EC 1.7.2.3) (TMAO reductase 1) (Trimethylamine oxidase 1) - Escherichia coli.	The Prokaryotic Molybdopterin-containing Oxidoreductase (PMO) Family	Transmembrane 2-electron transfer carriers	Transmembrane Electron Carriers	100	97.21	0	2972
gene3166	Chromosome	BA1	5.A.3.1.1	Respiratory nitrate reductase 1 alpha chain (EC 1.7.99.4) - Escherichia coli.	The Prokaryotic Molybdopterin-containing Oxidoreductase (PMO) Family	Transmembrane 2-electron transfer carriers	Transmembrane Electron Carriers	100	97.11	1.9e-101	936
gene0335	Chromosome	BA1	5.A.3.4.3	Biotin sulfoxide reductase (EC 1.-.-.-) (BDS reductase) (BSO reductase) - Escherichia coli.	The Prokaryotic Molybdopterin-containing Oxidoreductase (PMO) Family	Transmembrane 2-electron transfer carriers	Transmembrane Electron Carriers	100	96.17	6.3e-171	1537
gene3160	Chromosome	BA1	5.A.3.1.1	Respiratory nitrate reductase 1 alpha chain (EC 1.7.99.4) - Escherichia coli.	The Prokaryotic Molybdopterin-containing Oxidoreductase (PMO) Family	Transmembrane 2-electron transfer carriers	Transmembrane Electron Carriers	100	95.42	2.7e-80	753
gene3219	Chromosome	BA1	5.A.2.1.1	Disulfide bond formation protein B - Escherichia coli.	The Disulfide Bond Oxidoreductase B (DsbB) Family	Transmembrane 2-electron transfer carriers	Transmembrane Electron Carriers	100	93.13	2e-68	650
gene3543	Chromosome	BA1	5.A.3.4.1	Trimethylamine-N-oxide reductase 1 precursor (EC 1.7.2.3) (TMAO reductase 1) (Trimethylamine oxidase 1) - Escherichia coli.	The Prokaryotic Molybdopterin-containing Oxidoreductase (PMO) Family	Transmembrane 2-electron transfer carriers	Transmembrane Electron Carriers	100	90.67	7.9e-33	341
gene2876	Chromosome	BA1	5.A.3.2.1	Formate dehydrogenase, nitrate-inducible, iron-sulfur subunit - Escherichia coli.	The Prokaryotic Molybdopterin-containing Oxidoreductase (PMO) Family	Transmembrane 2-electron transfer carriers	Transmembrane Electron Carriers	99.9	100	0	4343
gene2783	Chromosome	BA1	5.A.3.3.1	Probable anaerobic dimethyl sulfoxide reductase chain ynfG - Escherichia coli.	The Prokaryotic Molybdopterin-containing Oxidoreductase (PMO) Family	Transmembrane 2-electron transfer carriers	Transmembrane Electron Carriers	99.7	100	7e-234	2081
gene2885	Chromosome	BA1	5.A.3.1.2	Respiratory nitrate reductase 2 gamma chain - Escherichia coli.	The Prokaryotic Molybdopterin-containing Oxidoreductase (PMO) Family	Transmembrane 2-electron transfer carriers	Transmembrane Electron Carriers	99.6	100	9.9e-166	1492
gene2781	Chromosome	BA1	5.A.3.3.1	Probable anaerobic dimethyl sulfoxide reductase chain ynfG - Escherichia coli.	The Prokaryotic Molybdopterin-containing Oxidoreductase (PMO) Family	Transmembrane 2-electron transfer carriers	Transmembrane Electron Carriers	99.5	100	6.1e-128	1165
gene3667	Chromosome	BA1	5.A.3.3.2	Anaerobic dimethyl sulfoxide reductase chain A precursor (EC 1.8.99.-) (DMSO reductase) - Escherichia coli.	The Prokaryotic Molybdopterin-containing Oxidoreductase (PMO) Family	Transmembrane 2-electron transfer carriers	Transmembrane Electron Carriers	99.5	100	5.6e-129	1174
gene0336	Chromosome	BA1	5.A.3.4.3	Biotin sulfoxide reductase (EC 1.-.-.-) (BDS reductase) (BSO reductase) - Escherichia coli.	The Prokaryotic Molybdopterin-containing Oxidoreductase (PMO) Family	Transmembrane 2-electron transfer carriers	Transmembrane Electron Carriers	99.1	100	1.4e-65	625
gene3669	Chromosome	BA1	5.A.3.3.2	Anaerobic dimethyl sulfoxide reductase chain A precursor (EC 1.8.99.-) (DMSO reductase) - Escherichia coli.	The Prokaryotic Molybdopterin-containing Oxidoreductase (PMO) Family	Transmembrane 2-electron transfer carriers	Transmembrane Electron Carriers	98.9	96.72	4.6e-283	2506
gene2432	Chromosome	BA1	5.A.3.4.2	Cytochrome c-type protein torY - Escherichia coli.	The Prokaryotic Molybdopterin-containing Oxidoreductase (PMO) Family	Transmembrane 2-electron transfer carriers	Transmembrane Electron Carriers	98.7	95.89	1.1e-173	1561
gene3159	Chromosome	BA1	5.A.3.1.1	Respiratory nitrate reductase 1 alpha chain (EC 1.7.99.4) - Escherichia coli.	The Prokaryotic Molybdopterin-containing Oxidoreductase (PMO) Family	Transmembrane 2-electron transfer carriers	Transmembrane Electron Carriers	98.6	100	7.9e-35	358
gene2294	Chromosome	BA1	5.B.7.1.1	Hypothetical protein yedZ - Escherichia coli O157:H7.	The YedZ (YedZ) Family	Transmembrane 1-elec trontransfer carriers	Transmembrane Electron Carriers	98.1	100	5.2e-114	1045
gene0334	Chromosome	BA1	5.A.3.4.3	Biotin sulfoxide reductase (EC 1.-.-.-) (BDS reductase) (BSO reductase) - Escherichia coli.	The Prokaryotic Molybdopterin-containing Oxidoreductase (PMO) Family	Transmembrane 2-electron transfer carriers	Transmembrane Electron Carriers	97.4	98.47	4.8e-222	1979
gene2430	Chromosome	BA1	5.A.3.4.2	Cytochrome c-type protein torY - Escherichia coli.	The Prokaryotic Molybdopterin-containing Oxidoreductase (PMO) Family	Transmembrane 2-electron transfer carriers	Transmembrane Electron Carriers	96.7	99.59	2.2e-132	1204
gene0004	Chromosome	BA1	3.A.2.1.1	ATP synthase epsilon chain - Escherichia coli.	The H<sup>+</sup>- or Na<sup>+</sup>-translocating F-type, V-type and A-type ATPase (F-ATPase) Superfamily	P-P-bond-hydrolysis-driventransporters	Primary Active Transporters	100	100	2.6e-150	1359
gene0005	Chromosome	BA1	3.A.2.1.1	ATP synthase epsilon chain - Escherichia coli.	The H<sup>+</sup>- or Na<sup>+</sup>-translocating F-type, V-type and A-type ATPase (F-ATPase) Superfamily	P-P-bond-hydrolysis-driventransporters	Primary Active Transporters	100	100	4e-35	361
gene0006	Chromosome	BA1	3.A.2.1.1	ATP synthase epsilon chain - Escherichia coli.	The H<sup>+</sup>- or Na<sup>+</sup>-translocating F-type, V-type and A-type ATPase (F-ATPase) Superfamily	P-P-bond-hydrolysis-driventransporters	Primary Active Transporters	100	100	1.9e-73	694
gene0007	Chromosome	BA1	3.A.2.1.1	ATP synthase epsilon chain - Escherichia coli.	The H<sup>+</sup>- or Na<sup>+</sup>-translocating F-type, V-type and A-type ATPase (F-ATPase) Superfamily	P-P-bond-hydrolysis-driventransporters	Primary Active Transporters	100	100	2e-90	841
gene0008	Chromosome	BA1	3.A.2.1.1	ATP synthase epsilon chain - Escherichia coli.	The H<sup>+</sup>- or Na<sup>+</sup>-translocating F-type, V-type and A-type ATPase (F-ATPase) Superfamily	P-P-bond-hydrolysis-driventransporters	Primary Active Transporters	100	100	1.6e-289	2562
gene0010	Chromosome	BA1	3.A.2.1.1	ATP synthase epsilon chain - Escherichia coli.	The H<sup>+</sup>- or Na<sup>+</sup>-translocating F-type, V-type and A-type ATPase (F-ATPase) Superfamily	P-P-bond-hydrolysis-driventransporters	Primary Active Transporters	100	100	5.5e-78	733
gene0011	Chromosome	BA1	3.A.2.1.1	ATP synthase epsilon chain - Escherichia coli.	The H<sup>+</sup>- or Na<sup>+</sup>-translocating F-type, V-type and A-type ATPase (F-ATPase) Superfamily	P-P-bond-hydrolysis-driventransporters	Primary Active Transporters	100	100	2.5e-262	2327
gene0018	Chromosome	BA1	3.A.1.7.1	Phosphate transport system permease protein pstA - Escherichia coli.	The ATP-binding Cassette (ABC) Superfamily	P-P-bond-hydrolysis-driventransporters	Primary Active Transporters	100	100	9.7e-173	1553
gene0020	Chromosome	BA1	3.A.1.7.1	Phosphate transport system permease protein pstA - Escherichia coli.	The ATP-binding Cassette (ABC) Superfamily	P-P-bond-hydrolysis-driventransporters	Primary Active Transporters	100	100	7e-63	602
gene0021	Chromosome	BA1	3.A.1.7.1	Phosphate transport system permease protein pstA - Escherichia coli.	The ATP-binding Cassette (ABC) Superfamily	P-P-bond-hydrolysis-driventransporters	Primary Active Transporters	100	100	6.1e-149	1347
gene0310	Chromosome	BA1	3.A.1.2.4	Xylose transport system permease protein xylH - Escherichia coli.	The ATP-binding Cassette (ABC) Superfamily	P-P-bond-hydrolysis-driventransporters	Primary Active Transporters	100	100	1e-211	1890
gene0311	Chromosome	BA1	3.A.1.2.4	Xylose transport system permease protein xylH - Escherichia coli.	The ATP-binding Cassette (ABC) Superfamily	P-P-bond-hydrolysis-driventransporters	Primary Active Transporters	100	100	1.8e-82	772
gene0313	Chromosome	BA1	3.A.1.2.4	Xylose transport system permease protein xylH - Escherichia coli.	The ATP-binding Cassette (ABC) Superfamily	P-P-bond-hydrolysis-driventransporters	Primary Active Transporters	100	100	1.8e-182	1637
gene0398	Chromosome	BA1	3.A.4.1.1	ARSENICAL PUMP-DRIVING ATPASE (EC 3.6.3.16) (ARSENITE-TRANSLOCATING ATPASE) (ARSENICAL RESISTANCE ATPASE) - Escherichia coli.	The Arsenite-Antimonite (ArsAB) Efflux Family	P-P-bond-hydrolysis-driventransporters	Primary Active Transporters	100	100	4.6e-234	2083
gene0419	Chromosome	BA1	3.A.1.105.16	Fused ribosome-associated ATPase RbbA: ATP-binding protein/ATP-binding protein/predicted membrane protein OS=Escherichia coli O26:H11 (strain 11368 / EHEC) GN=rbbA PE=3 SV=1	The ATP-binding Cassette (ABC) Superfamily	P-P-bond-hydrolysis-driventransporters	Primary Active Transporters	100	100	5.9e-133	1209
gene0430	Chromosome	BA1	3.A.1.5.3	Nickel transport system permease protein nikC - Escherichia coli.	The ATP-binding Cassette (ABC) Superfamily	P-P-bond-hydrolysis-driventransporters	Primary Active Transporters	100	100	1.7e-146	1326
gene0431	Chromosome	BA1	3.A.1.5.3	Nickel transport system permease protein nikC - Escherichia coli.	The ATP-binding Cassette (ABC) Superfamily	P-P-bond-hydrolysis-driventransporters	Primary Active Transporters	100	100	3.1e-137	1246
gene0432	Chromosome	BA1	3.A.1.5.3	Nickel transport system permease protein nikC - Escherichia coli.	The ATP-binding Cassette (ABC) Superfamily	P-P-bond-hydrolysis-driventransporters	Primary Active Transporters	100	100	5.2e-154	1391
gene0434	Chromosome	BA1	3.A.1.5.3	Nickel transport system permease protein nikC - Escherichia coli.	The ATP-binding Cassette (ABC) Superfamily	P-P-bond-hydrolysis-driventransporters	Primary Active Transporters	100	100	0	2730
gene0448	Chromosome	BA1	3.A.5.1.1	Uncharacterized protein ybaA OS=Escherichia coli (strain K12) GN=ybaA PE=4 SV=1	The General Secretory Pathway (Sec) Family	P-P-bond-hydrolysis-driventransporters	Primary Active Transporters	100	100	1.9e-263	2337
gene0449	Chromosome	BA1	3.A.1.140.1	Cell division ATP-binding protein FtsE OS=Escherichia coli (strain K12) GN=ftsE PE=1 SV=1	The ATP-binding Cassette (ABC) Superfamily	P-P-bond-hydrolysis-driventransporters	Primary Active Transporters	100	100	2.1e-126	1152
gene0450	Chromosome	BA1	3.A.1.140.1	Cell division ATP-binding protein FtsE OS=Escherichia coli (strain K12) GN=ftsE PE=1 SV=1	The ATP-binding Cassette (ABC) Superfamily	P-P-bond-hydrolysis-driventransporters	Primary Active Transporters	100	100	2.6e-195	1748
gene0452	Chromosome	BA1	3.A.1.4.1	Leucine-specific binding protein precursor (LS-BP) (L-BP) - Escherichia coli.	The ATP-binding Cassette (ABC) Superfamily	P-P-bond-hydrolysis-driventransporters	Primary Active Transporters	100	100	2.1e-211	1887
gene0454	Chromosome	BA1	3.A.1.4.1	Leucine-specific binding protein precursor (LS-BP) (L-BP) - Escherichia coli.	The ATP-binding Cassette (ABC) Superfamily	P-P-bond-hydrolysis-driventransporters	Primary Active Transporters	100	100	5.9e-214	1909
gene0455	Chromosome	BA1	3.A.1.4.1	Leucine-specific binding protein precursor (LS-BP) (L-BP) - Escherichia coli.	The ATP-binding Cassette (ABC) Superfamily	P-P-bond-hydrolysis-driventransporters	Primary Active Transporters	100	100	4e-163	1470
gene0457	Chromosome	BA1	3.A.1.4.1	Leucine-specific binding protein precursor (LS-BP) (L-BP) - Escherichia coli.	The ATP-binding Cassette (ABC) Superfamily	P-P-bond-hydrolysis-driventransporters	Primary Active Transporters	100	100	4.5e-144	1305
gene0458	Chromosome	BA1	3.A.1.4.1	Leucine-specific binding protein precursor (LS-BP) (L-BP) - Escherichia coli.	The ATP-binding Cassette (ABC) Superfamily	P-P-bond-hydrolysis-driventransporters	Primary Active Transporters	100	100	3.1e-131	1194
gene0459	Chromosome	BA1	3.A.1.1.3	sn-glycerol-3-phosphate-binding periplasmic protein ugpB - Escherichia coli.	The ATP-binding Cassette (ABC) Superfamily	P-P-bond-hydrolysis-driventransporters	Primary Active Transporters	100	100	2.6e-261	2318
gene0460	Chromosome	BA1	3.A.1.1.3	sn-glycerol-3-phosphate-binding periplasmic protein ugpB - Escherichia coli.	The ATP-binding Cassette (ABC) Superfamily	P-P-bond-hydrolysis-driventransporters	Primary Active Transporters	100	100	1.4e-162	1465
gene0462	Chromosome	BA1	3.A.1.1.3	sn-glycerol-3-phosphate-binding periplasmic protein ugpB - Escherichia coli.	The ATP-binding Cassette (ABC) Superfamily	P-P-bond-hydrolysis-driventransporters	Primary Active Transporters	100	100	2.8e-205	1834
gene0635	Chromosome	BA1	3.A.5.1.1	Uncharacterized protein ybaA OS=Escherichia coli (strain K12) GN=ybaA PE=4 SV=1	The General Secretory Pathway (Sec) Family	P-P-bond-hydrolysis-driventransporters	Primary Active Transporters	100	100	1.4e-246	2191
gene0669	Chromosome	BA1	3.A.1.3.26	Putative amino-acid ABC transporter-binding protein YhdW OS=Escherichia coli (strain K12) GN=yhdW PE=1 SV=2	The ATP-binding Cassette (ABC) Superfamily	P-P-bond-hydrolysis-driventransporters	Primary Active Transporters	100	100	2.3e-145	1316
gene0670	Chromosome	BA1	3.A.1.3.26	Putative amino-acid ABC transporter-binding protein YhdW OS=Escherichia coli (strain K12) GN=yhdW PE=1 SV=2	The ATP-binding Cassette (ABC) Superfamily	P-P-bond-hydrolysis-driventransporters	Primary Active Transporters	100	100	2.2e-213	1904
gene0769	Chromosome	BA1	3.A.1.27.3	Probable phospholipid-binding protein mlaC OS=Escherichia coli (strain K12) GN=mlaC PE=1 SV=1	The ATP-binding Cassette (ABC) Superfamily	P-P-bond-hydrolysis-driventransporters	Primary Active Transporters	100	100	4.7e-152	1374
gene0770	Chromosome	BA1	3.A.1.27.3	Probable phospholipid-binding protein mlaC OS=Escherichia coli (strain K12) GN=mlaC PE=1 SV=1	The ATP-binding Cassette (ABC) Superfamily	P-P-bond-hydrolysis-driventransporters	Primary Active Transporters	100	100	1.4e-137	1249
gene0771	Chromosome	BA1	3.A.1.27.3	Probable phospholipid-binding protein mlaC OS=Escherichia coli (strain K12) GN=mlaC PE=1 SV=1	The ATP-binding Cassette (ABC) Superfamily	P-P-bond-hydrolysis-driventransporters	Primary Active Transporters	100	100	6.3e-100	923
gene0772	Chromosome	BA1	3.A.1.27.3	Probable phospholipid-binding protein mlaC OS=Escherichia coli (strain K12) GN=mlaC PE=1 SV=1	The ATP-binding Cassette (ABC) Superfamily	P-P-bond-hydrolysis-driventransporters	Primary Active Transporters	100	100	2.5e-116	1065
gene0773	Chromosome	BA1	3.A.1.27.3	Probable phospholipid-binding protein mlaC OS=Escherichia coli (strain K12) GN=mlaC PE=1 SV=1	The ATP-binding Cassette (ABC) Superfamily	P-P-bond-hydrolysis-driventransporters	Primary Active Transporters	100	100	3.2e-50	492
gene0793	Chromosome	BA1	3.A.5.1.1	Uncharacterized protein ybaA OS=Escherichia coli (strain K12) GN=ybaA PE=4 SV=1	The General Secretory Pathway (Sec) Family	P-P-bond-hydrolysis-driventransporters	Primary Active Transporters	100	100	5e-52	508
gene0977	Chromosome	BA1	3.A.1.5.41	Oligopeptide transport system permease protein OppB OS=Escherichia coli (strain K12) GN=oppB PE=1 SV=1	The ATP-binding Cassette (ABC) Superfamily	P-P-bond-hydrolysis-driventransporters	Primary Active Transporters	100	100	0	2824
gene1368	Chromosome	BA1	3.D.1.9.2	Formate dehydrogenase H OS=Escherichia coli (strain K12) GN=fdhF PE=1 SV=2	The H<sup>+</sup> or Na<sup>+</sup>-translocating NADH Dehydrogenase (NDH) Family	Oxidoreduction-driven transporters	Primary Active Transporters	100	100	2.3e-119	1091
gene1421	Chromosome	BA1	3.A.1.12.1	Glycine betaine-binding periplasmic protein - Escherichia coli.	The ATP-binding Cassette (ABC) Superfamily	P-P-bond-hydrolysis-driventransporters	Primary Active Transporters	100	100	2.3e-224	1999
gene1461	Chromosome	BA1	3.A.5.1.1	Uncharacterized protein ybaA OS=Escherichia coli (strain K12) GN=ybaA PE=4 SV=1	The General Secretory Pathway (Sec) Family	P-P-bond-hydrolysis-driventransporters	Primary Active Transporters	100	100	3.3e-251	2231
gene1729	Chromosome	BA1	3.A.1.6.1	Sulfate transport system permease protein cysW - Escherichia coli.	The ATP-binding Cassette (ABC) Superfamily	P-P-bond-hydrolysis-driventransporters	Primary Active Transporters	100	100	6e-161	1451
gene1730	Chromosome	BA1	3.A.1.6.1	Sulfate transport system permease protein cysW - Escherichia coli.	The ATP-binding Cassette (ABC) Superfamily	P-P-bond-hydrolysis-driventransporters	Primary Active Transporters	100	100	1.2e-211	1889
gene1873	Chromosome	BA1	3.A.1.3.29	Histidine transport ATP-binding protein HisP OS=Escherichia coli (strain K12) GN=hisP PE=1 SV=2	The ATP-binding Cassette (ABC) Superfamily	P-P-bond-hydrolysis-driventransporters	Primary Active Transporters	100	100	1.2e-83	782
gene1896	Chromosome	BA1	3.D.1.1.1	NADH-quinone oxidoreductase subunit A - Escherichia coli.	The H<sup>+</sup> or Na<sup>+</sup>-translocating NADH Dehydrogenase (NDH) Family	Oxidoreduction-driven transporters	Primary Active Transporters	100	100	9.3e-78	731
gene1897	Chromosome	BA1	3.D.1.1.1	NADH-quinone oxidoreductase subunit A - Escherichia coli.	The H<sup>+</sup> or Na<sup>+</sup>-translocating NADH Dehydrogenase (NDH) Family	Oxidoreduction-driven transporters	Primary Active Transporters	100	100	6e-129	1174
gene1902	Chromosome	BA1	3.D.1.1.1	NADH-quinone oxidoreductase subunit A - Escherichia coli.	The H<sup>+</sup> or Na<sup>+</sup>-translocating NADH Dehydrogenase (NDH) Family	Oxidoreduction-driven transporters	Primary Active Transporters	100	100	2.8e-183	1644
gene1904	Chromosome	BA1	3.D.1.1.1	NADH-quinone oxidoreductase subunit A - Escherichia coli.	The H<sup>+</sup> or Na<sup>+</sup>-translocating NADH Dehydrogenase (NDH) Family	Oxidoreduction-driven transporters	Primary Active Transporters	100	100	1.3e-92	860
gene1905	Chromosome	BA1	3.D.1.1.1	NADH-quinone oxidoreductase subunit A - Escherichia coli.	The H<sup>+</sup> or Na<sup>+</sup>-translocating NADH Dehydrogenase (NDH) Family	Oxidoreduction-driven transporters	Primary Active Transporters	100	100	6.4e-46	455
gene1908	Chromosome	BA1	3.D.1.1.1	NADH-quinone oxidoreductase subunit A - Escherichia coli.	The H<sup>+</sup> or Na<sup>+</sup>-translocating NADH Dehydrogenase (NDH) Family	Oxidoreduction-driven transporters	Primary Active Transporters	100	100	1.3e-264	2347
gene1989	Chromosome	BA1	3.A.1.113.3	ABC transporter ATP-binding protein yojI - Escherichia coli.	The ATP-binding Cassette (ABC) Superfamily	P-P-bond-hydrolysis-driventransporters	Primary Active Transporters	100	100	2.9E-310	2741
gene1994	Chromosome	BA1	3.D.11.1.1	Chaperone NapD OS=Escherichia coli (strain K12) OX=83333 GN=napD PE=1 SV=1	The Periplasmic Nitrate Reductase Complex (NAP) Complex Family	Oxidoreduction-driven transporters	Primary Active Transporters	100	100	8.7e-101	930
gene1995	Chromosome	BA1	3.D.11.1.1	Chaperone NapD OS=Escherichia coli (strain K12) OX=83333 GN=napD PE=1 SV=1	The Periplasmic Nitrate Reductase Complex (NAP) Complex Family	Oxidoreduction-driven transporters	Primary Active Transporters	100	100	9.8e-43	427
gene1996	Chromosome	BA1	3.D.11.1.1	Chaperone NapD OS=Escherichia coli (strain K12) OX=83333 GN=napD PE=1 SV=1	The Periplasmic Nitrate Reductase Complex (NAP) Complex Family	Oxidoreduction-driven transporters	Primary Active Transporters	100	100	0	4453
gene1997	Chromosome	BA1	3.D.11.1.1	Chaperone NapD OS=Escherichia coli (strain K12) OX=83333 GN=napD PE=1 SV=1	The Periplasmic Nitrate Reductase Complex (NAP) Complex Family	Oxidoreduction-driven transporters	Primary Active Transporters	100	100	9e-136	1233
gene1999	Chromosome	BA1	3.D.11.1.1	Chaperone NapD OS=Escherichia coli (strain K12) OX=83333 GN=napD PE=1 SV=1	The Periplasmic Nitrate Reductase Complex (NAP) Complex Family	Oxidoreduction-driven transporters	Primary Active Transporters	100	100	8.5e-87	809
gene2001	Chromosome	BA1	3.D.11.1.1	Chaperone NapD OS=Escherichia coli (strain K12) OX=83333 GN=napD PE=1 SV=1	The Periplasmic Nitrate Reductase Complex (NAP) Complex Family	Oxidoreduction-driven transporters	Primary Active Transporters	100	100	1.1e-56	548
gene2005	Chromosome	BA1	3.A.1.107.3	Heme exporter protein B - Escherichia coli O157:H7.	The ATP-binding Cassette (ABC) Superfamily	P-P-bond-hydrolysis-driventransporters	Primary Active Transporters	100	100	7.6e-30	315
gene2027	Chromosome	BA1	3.A.1.5.21	Inner membrane ABC transporter permease protein yejB - Escherichia coli O157:H7.	The ATP-binding Cassette (ABC) Superfamily	P-P-bond-hydrolysis-driventransporters	Primary Active Transporters	100	100	7.1e-204	1822
gene2028	Chromosome	BA1	3.A.1.5.21	Inner membrane ABC transporter permease protein yejB - Escherichia coli O157:H7.	The ATP-binding Cassette (ABC) Superfamily	P-P-bond-hydrolysis-driventransporters	Primary Active Transporters	100	100	0	3226
gene2066	Chromosome	BA1	3.A.1.2.3	Galactose/methyl galactoside import ATP-binding protein mglA - Escherichia coli.	The ATP-binding Cassette (ABC) Superfamily	P-P-bond-hydrolysis-driventransporters	Primary Active Transporters	100	100	2.8e-186	1670
gene2068	Chromosome	BA1	3.A.1.2.3	Galactose/methyl galactoside import ATP-binding protein mglA - Escherichia coli.	The ATP-binding Cassette (ABC) Superfamily	P-P-bond-hydrolysis-driventransporters	Primary Active Transporters	100	100	2.6e-150	1359
gene2069	Chromosome	BA1	3.A.1.2.3	Galactose/methyl galactoside import ATP-binding protein mglA - Escherichia coli.	The ATP-binding Cassette (ABC) Superfamily	P-P-bond-hydrolysis-driventransporters	Primary Active Transporters	100	100	1.5e-176	1586
gene2089	Chromosome	BA1	3.A.1.12.15	Putative osmoprotectant uptake system permease protein YehW OS=Escherichia coli (strain K12) GN=yehW PE=1 SV=1	The ATP-binding Cassette (ABC) Superfamily	P-P-bond-hydrolysis-driventransporters	Primary Active Transporters	100	100	1.6e-169	1525
gene2090	Chromosome	BA1	3.A.1.12.15	Putative osmoprotectant uptake system permease protein YehW OS=Escherichia coli (strain K12) GN=yehW PE=1 SV=1	The ATP-binding Cassette (ABC) Superfamily	P-P-bond-hydrolysis-driventransporters	Primary Active Transporters	100	100	1.9e-207	1853
gene2091	Chromosome	BA1	3.A.1.12.15	Putative osmoprotectant uptake system permease protein YehW OS=Escherichia coli (strain K12) GN=yehW PE=1 SV=1	The ATP-binding Cassette (ABC) Superfamily	P-P-bond-hydrolysis-driventransporters	Primary Active Transporters	100	100	2.2e-174	1567
gene2401	Chromosome	BA1	3.A.1.2.2	L-arabinose-binding periplasmic protein precursor (ABP) - Escherichia coli.	The ATP-binding Cassette (ABC) Superfamily	P-P-bond-hydrolysis-driventransporters	Primary Active Transporters	100	100	2.3e-102	944
gene2405	Chromosome	BA1	3.A.1.2.2	L-arabinose-binding periplasmic protein precursor (ABP) - Escherichia coli.	The ATP-binding Cassette (ABC) Superfamily	P-P-bond-hydrolysis-driventransporters	Primary Active Transporters	100	100	3.3e-99	917
gene2449	Chromosome	BA1	3.A.1.15.5	Zinc import ATP-binding protein znuC - Escherichia coli.	The ATP-binding Cassette (ABC) Superfamily	P-P-bond-hydrolysis-driventransporters	Primary Active Transporters	100	100	5.1e-135	1227
gene2450	Chromosome	BA1	3.A.1.15.5	Zinc import ATP-binding protein znuC - Escherichia coli.	The ATP-binding Cassette (ABC) Superfamily	P-P-bond-hydrolysis-driventransporters	Primary Active Transporters	100	100	1.8e-142	1291
gene2623	Chromosome	BA1	3.A.1.13.1	Vitamin B12 transport system permease protein btuC - Escherichia coli.	The ATP-binding Cassette (ABC) Superfamily	P-P-bond-hydrolysis-driventransporters	Primary Active Transporters	100	100	1.2e-178	1604
gene2691	Chromosome	BA1	3.D.4.3.2	Uncharacterized protein YnhF OS=Escherichia coli (strain K12) OX=83333 GN=ynhF PE=1 SV=1	The Proton-translocating Cytochrome Oxidase (COX) Superfamily	Oxidoreduction-driven transporters	Primary Active Transporters	100	100	2.2e-07	118
gene2722	Chromosome	BA1	3.D.6.1.4	Electron transport complex subunit RsxA OS=Escherichia coli (strain K12) GN=rsxA PE=1 SV=1	The Putative Ion (H<sup>+</sup> or Na<sup>+</sup>)-translocating NADH:Ferredoxin Oxidoreductase (NFO or RNF) Family	Oxidoreduction-driven transporters	Primary Active Transporters	100	100	1.1e-122	1120
gene2724	Chromosome	BA1	3.D.6.1.4	Electron transport complex subunit RsxA OS=Escherichia coli (strain K12) GN=rsxA PE=1 SV=1	The Putative Ion (H<sup>+</sup> or Na<sup>+</sup>)-translocating NADH:Ferredoxin Oxidoreductase (NFO or RNF) Family	Oxidoreduction-driven transporters	Primary Active Transporters	100	100	1.5e-187	1681
gene2727	Chromosome	BA1	3.D.6.1.4	Electron transport complex subunit RsxA OS=Escherichia coli (strain K12) GN=rsxA PE=1 SV=1	The Putative Ion (H<sup>+</sup> or Na<sup>+</sup>)-translocating NADH:Ferredoxin Oxidoreductase (NFO or RNF) Family	Oxidoreduction-driven transporters	Primary Active Transporters	100	100	2.3e-113	1039
gene2766	Chromosome	BA1	3.D.2.1.1	NAD(P) TRANSHYDROGENASE SUBUNIT ALPHA (EC 1.6.1.2) (PYRIDINE NUCLEOTIDE TRANSHYDROGENASE SUBUNIT ALPHA) (NICOTINAMIDE NUCLEOTIDE TRANSHYDROGENASE SUBUNIT ALPHA) - Escherichia coli.	The Proton-translocating Transhydrogenase (PTH) Family	Oxidoreduction-driven transporters	Primary Active Transporters	100	100	4e-285	2524
gene2767	Chromosome	BA1	3.D.2.1.1	NAD(P) TRANSHYDROGENASE SUBUNIT ALPHA (EC 1.6.1.2) (PYRIDINE NUCLEOTIDE TRANSHYDROGENASE SUBUNIT ALPHA) (NICOTINAMIDE NUCLEOTIDE TRANSHYDROGENASE SUBUNIT ALPHA) - Escherichia coli.	The Proton-translocating Transhydrogenase (PTH) Family	Oxidoreduction-driven transporters	Primary Active Transporters	100	100	5.1e-255	2264
gene2826	Chromosome	BA1	3.A.1.2.8	Inner membrane ABC transporter permease protein ydeZ - Escherichia coli.	The ATP-binding Cassette (ABC) Superfamily	P-P-bond-hydrolysis-driventransporters	Primary Active Transporters	100	100	3.3e-195	1747
gene2827	Chromosome	BA1	3.A.1.2.8	Inner membrane ABC transporter permease protein ydeZ - Escherichia coli.	The ATP-binding Cassette (ABC) Superfamily	P-P-bond-hydrolysis-driventransporters	Primary Active Transporters	100	100	1.1e-174	1570
gene2829	Chromosome	BA1	3.A.1.2.8	Inner membrane ABC transporter permease protein ydeZ - Escherichia coli.	The ATP-binding Cassette (ABC) Superfamily	P-P-bond-hydrolysis-driventransporters	Primary Active Transporters	100	100	8.6e-288	2547
gene2853	Chromosome	BA1	3.A.1.203.11	Inner membrane ABC transporter ATP-binding protein YddA OS=Escherichia coli (strain K12) GN=yddA PE=1 SV=2	The ATP-binding Cassette (ABC) Superfamily	P-P-bond-hydrolysis-driventransporters	Primary Active Transporters	100	100	9.8e-172	1544
gene2864	Chromosome	BA1	3.A.1.5.38	Probable D,D-dipeptide-binding periplasmic protein DdpA OS=Escherichia coli (strain K12) GN=ddpA PE=2 SV=1	The ATP-binding Cassette (ABC) Superfamily	P-P-bond-hydrolysis-driventransporters	Primary Active Transporters	100	100	6e-305	2695
gene2865	Chromosome	BA1	3.A.1.5.38	Probable D,D-dipeptide-binding periplasmic protein DdpA OS=Escherichia coli (strain K12) GN=ddpA PE=2 SV=1	The ATP-binding Cassette (ABC) Superfamily	P-P-bond-hydrolysis-driventransporters	Primary Active Transporters	100	100	4.3e-195	1746
gene2866	Chromosome	BA1	3.A.1.5.38	Probable D,D-dipeptide-binding periplasmic protein DdpA OS=Escherichia coli (strain K12) GN=ddpA PE=2 SV=1	The ATP-binding Cassette (ABC) Superfamily	P-P-bond-hydrolysis-driventransporters	Primary Active Transporters	100	100	1.7e-163	1473
gene2867	Chromosome	BA1	3.A.1.5.38	Probable D,D-dipeptide-binding periplasmic protein DdpA OS=Escherichia coli (strain K12) GN=ddpA PE=2 SV=1	The ATP-binding Cassette (ABC) Superfamily	P-P-bond-hydrolysis-driventransporters	Primary Active Transporters	100	100	1.4e-190	1707
gene2919	Chromosome	BA1	3.A.1.11.9	Inner membrane ABC transporter permease protein YdcV OS=Escherichia coli (strain K12) GN=ydcV PE=1 SV=1	The ATP-binding Cassette (ABC) Superfamily	P-P-bond-hydrolysis-driventransporters	Primary Active Transporters	100	100	4.2e-145	1314
gene2920	Chromosome	BA1	3.A.1.11.9	Inner membrane ABC transporter permease protein YdcV OS=Escherichia coli (strain K12) GN=ydcV PE=1 SV=1	The ATP-binding Cassette (ABC) Superfamily	P-P-bond-hydrolysis-driventransporters	Primary Active Transporters	100	100	1.3e-174	1569
gene2922	Chromosome	BA1	3.A.1.11.9	Inner membrane ABC transporter permease protein YdcV OS=Escherichia coli (strain K12) GN=ydcV PE=1 SV=1	The ATP-binding Cassette (ABC) Superfamily	P-P-bond-hydrolysis-driventransporters	Primary Active Transporters	100	100	4.1e-234	2083
gene3022	Chromosome	BA1	3.A.1.1.46	Inner membrane ABC transporter permease protein YcjO OS=Escherichia coli (strain K12) GN=ycjO PE=1 SV=1	The ATP-binding Cassette (ABC) Superfamily	P-P-bond-hydrolysis-driventransporters	Primary Active Transporters	100	100	3.7e-205	1833
gene3029	Chromosome	BA1	3.A.1.1.46	Inner membrane ABC transporter permease protein YcjO OS=Escherichia coli (strain K12) GN=ycjO PE=1 SV=1	The ATP-binding Cassette (ABC) Superfamily	P-P-bond-hydrolysis-driventransporters	Primary Active Transporters	100	100	5.4e-151	1365
gene3030	Chromosome	BA1	3.A.1.1.46	Inner membrane ABC transporter permease protein YcjO OS=Escherichia coli (strain K12) GN=ycjO PE=1 SV=1	The ATP-binding Cassette (ABC) Superfamily	P-P-bond-hydrolysis-driventransporters	Primary Active Transporters	100	100	1.9e-162	1464
gene3031	Chromosome	BA1	3.A.1.1.46	Inner membrane ABC transporter permease protein YcjO OS=Escherichia coli (strain K12) GN=ycjO PE=1 SV=1	The ATP-binding Cassette (ABC) Superfamily	P-P-bond-hydrolysis-driventransporters	Primary Active Transporters	100	100	3.1e-99	917
gene3032	Chromosome	BA1	3.A.1.1.46	Inner membrane ABC transporter permease protein YcjO OS=Escherichia coli (strain K12) GN=ycjO PE=1 SV=1	The ATP-binding Cassette (ABC) Superfamily	P-P-bond-hydrolysis-driventransporters	Primary Active Transporters	100	100	7.1e-90	836
gene3052	Chromosome	BA1	3.A.1.5.42	Peptide transport system ATP-binding protein SapD OS=Escherichia coli (strain K12) GN=sapD PE=3 SV=1	The ATP-binding Cassette (ABC) Superfamily	P-P-bond-hydrolysis-driventransporters	Primary Active Transporters	100	100	8.3e-143	1294
gene3053	Chromosome	BA1	3.A.1.5.42	Peptide transport system ATP-binding protein SapD OS=Escherichia coli (strain K12) GN=sapD PE=3 SV=1	The ATP-binding Cassette (ABC) Superfamily	P-P-bond-hydrolysis-driventransporters	Primary Active Transporters	100	100	1.5e-181	1629
gene3056	Chromosome	BA1	3.A.1.5.42	Peptide transport system ATP-binding protein SapD OS=Escherichia coli (strain K12) GN=sapD PE=3 SV=1	The ATP-binding Cassette (ABC) Superfamily	P-P-bond-hydrolysis-driventransporters	Primary Active Transporters	100	100	1.6e-71	677
gene3136	Chromosome	BA1	3.A.1.5.1	Oligopeptide transport ATP-binding protein OPPD - Salmonella typhimurium.	The ATP-binding Cassette (ABC) Superfamily	P-P-bond-hydrolysis-driventransporters	Primary Active Transporters	100	100	9.7e-26	279
gene3394	Chromosome	BA1	3.A.1.11.1	Spermidine/putrescine transport system permease protein potB - Escherichia coli.	The ATP-binding Cassette (ABC) Superfamily	P-P-bond-hydrolysis-driventransporters	Primary Active Transporters	100	100	8e-73	688
gene3400	Chromosome	BA1	3.A.1.125.1	Lipoprotein-releasing system transmembrane protein lolC - Escherichia coli.	The ATP-binding Cassette (ABC) Superfamily	P-P-bond-hydrolysis-driventransporters	Primary Active Transporters	100	100	5.9e-231	2056
gene3403	Chromosome	BA1	3.A.1.125.1	Lipoprotein-releasing system transmembrane protein lolC - Escherichia coli.	The ATP-binding Cassette (ABC) Superfamily	P-P-bond-hydrolysis-driventransporters	Primary Active Transporters	100	100	3.3e-218	1946
gene3562	Chromosome	BA1	3.D.4.3.2	Uncharacterized protein YnhF OS=Escherichia coli (strain K12) OX=83333 GN=ynhF PE=1 SV=1	The Proton-translocating Cytochrome Oxidase (COX) Superfamily	Oxidoreduction-driven transporters	Primary Active Transporters	100	100	7.6e-11	148
gene3621	Chromosome	BA1	3.A.1.17.10	Aliphatic sulfonates import ATP-binding protein SsuB OS=Escherichia coli (strain K12 / DH10B) GN=ssuB PE=3 SV=1	The ATP-binding Cassette (ABC) Superfamily	P-P-bond-hydrolysis-driventransporters	Primary Active Transporters	100	100	2e-147	1334
gene3622	Chromosome	BA1	3.A.1.17.10	Aliphatic sulfonates import ATP-binding protein SsuB OS=Escherichia coli (strain K12 / DH10B) GN=ssuB PE=3 SV=1	The ATP-binding Cassette (ABC) Superfamily	P-P-bond-hydrolysis-driventransporters	Primary Active Transporters	100	100	5.6e-139	1261
gene3645	Chromosome	BA1	3.A.1.106.1	Lipid A export ATP-binding/permease protein msbA - Escherichia coli.	The ATP-binding Cassette (ABC) Superfamily	P-P-bond-hydrolysis-driventransporters	Primary Active Transporters	100	100	0	2833
gene3708	Chromosome	BA1	3.A.1.3.3	Arginine transport ATP-binding protein artP - Escherichia coli.	The ATP-binding Cassette (ABC) Superfamily	P-P-bond-hydrolysis-driventransporters	Primary Active Transporters	100	100	2.5e-136	1238
gene3709	Chromosome	BA1	3.A.1.3.3	Arginine transport ATP-binding protein artP - Escherichia coli.	The ATP-binding Cassette (ABC) Superfamily	P-P-bond-hydrolysis-driventransporters	Primary Active Transporters	100	100	1e-137	1250
gene3710	Chromosome	BA1	3.A.1.3.3	Arginine transport ATP-binding protein artP - Escherichia coli.	The ATP-binding Cassette (ABC) Superfamily	P-P-bond-hydrolysis-driventransporters	Primary Active Transporters	100	100	1.4e-128	1171
gene3711	Chromosome	BA1	3.A.1.3.3	Arginine transport ATP-binding protein artP - Escherichia coli.	The ATP-binding Cassette (ABC) Superfamily	P-P-bond-hydrolysis-driventransporters	Primary Active Transporters	100	100	2.6e-116	1065
gene3715	Chromosome	BA1	3.A.1.11.2	Putrescine transport system permease protein potI - Escherichia coli.	The ATP-binding Cassette (ABC) Superfamily	P-P-bond-hydrolysis-driventransporters	Primary Active Transporters	100	100	4.6e-150	1357
gene3716	Chromosome	BA1	3.A.1.11.2	Putrescine transport system permease protein potI - Escherichia coli.	The ATP-binding Cassette (ABC) Superfamily	P-P-bond-hydrolysis-driventransporters	Primary Active Transporters	100	100	6.8e-25	271
gene3718	Chromosome	BA1	3.A.1.11.2	Putrescine transport system permease protein potI - Escherichia coli.	The ATP-binding Cassette (ABC) Superfamily	P-P-bond-hydrolysis-driventransporters	Primary Active Transporters	100	100	3.1e-218	1946
gene3719	Chromosome	BA1	3.A.1.11.2	Putrescine transport system permease protein potI - Escherichia coli.	The ATP-binding Cassette (ABC) Superfamily	P-P-bond-hydrolysis-driventransporters	Primary Active Transporters	100	100	7.4e-141	1277
gene3749	Chromosome	BA1	3.A.1.5.11	Hypothetical ABC transporter ATP-binding protein yliA - Escherichia coli.	The ATP-binding Cassette (ABC) Superfamily	P-P-bond-hydrolysis-driventransporters	Primary Active Transporters	100	100	5.8e-167	1503
gene3754	Chromosome	BA1	3.A.1.5.11	Hypothetical ABC transporter ATP-binding protein yliA - Escherichia coli.	The ATP-binding Cassette (ABC) Superfamily	P-P-bond-hydrolysis-driventransporters	Primary Active Transporters	100	100	0	3113
gene3775	Chromosome	BA1	3.A.1.3.2	Glutamine-binding periplasmic protein - Escherichia coli.	The ATP-binding Cassette (ABC) Superfamily	P-P-bond-hydrolysis-driventransporters	Primary Active Transporters	100	100	5.5e-139	1261
gene3777	Chromosome	BA1	3.A.1.3.2	Glutamine-binding periplasmic protein - Escherichia coli.	The ATP-binding Cassette (ABC) Superfamily	P-P-bond-hydrolysis-driventransporters	Primary Active Transporters	100	100	1.5e-133	1214
gene3798	Chromosome	BA1	3.A.1.105.15	ABC-2 type transporter OS=Escherichia coli (strain B / BL21-DE3) GN=ybhS PE=4 SV=1	The ATP-binding Cassette (ABC) Superfamily	P-P-bond-hydrolysis-driventransporters	Primary Active Transporters	100	100	8.7e-205	1830
gene3799	Chromosome	BA1	3.A.1.105.15	ABC-2 type transporter OS=Escherichia coli (strain B / BL21-DE3) GN=ybhS PE=4 SV=1	The ATP-binding Cassette (ABC) Superfamily	P-P-bond-hydrolysis-driventransporters	Primary Active Transporters	100	100	5.5e-204	1823
gene3830	Chromosome	BA1	3.A.1.8.1	Molybdenum transport ATP-binding protein modC - Escherichia coli.	The ATP-binding Cassette (ABC) Superfamily	P-P-bond-hydrolysis-driventransporters	Primary Active Transporters	100	100	1.9e-201	1801
gene3831	Chromosome	BA1	3.A.1.8.1	Molybdenum transport ATP-binding protein modC - Escherichia coli.	The ATP-binding Cassette (ABC) Superfamily	P-P-bond-hydrolysis-driventransporters	Primary Active Transporters	100	100	1.1e-122	1120
gene3866	Chromosome	BA1	3.D.4.3.2	Uncharacterized protein YnhF OS=Escherichia coli (strain K12) OX=83333 GN=ynhF PE=1 SV=1	The Proton-translocating Cytochrome Oxidase (COX) Superfamily	Oxidoreduction-driven transporters	Primary Active Transporters	100	100	1.3e-15	190
gene3867	Chromosome	BA1	3.D.4.3.2	Uncharacterized protein YnhF OS=Escherichia coli (strain K12) OX=83333 GN=ynhF PE=1 SV=1	The Proton-translocating Cytochrome Oxidase (COX) Superfamily	Oxidoreduction-driven transporters	Primary Active Transporters	100	100	2.4e-218	1947
gene3868	Chromosome	BA1	3.D.4.3.2	Uncharacterized protein YnhF OS=Escherichia coli (strain K12) OX=83333 GN=ynhF PE=1 SV=1	The Proton-translocating Cytochrome Oxidase (COX) Superfamily	Oxidoreduction-driven transporters	Primary Active Transporters	100	100	6.9e-96	888
gene3916	Chromosome	BA1	3.A.3.7.1	Potassium-transporting ATPase A chain (EC 3.6.3.12) (Potassium- translocating ATPase A chain) (ATP phosphohydrolase [potassium- transporting] A chain) (Potassium binding and translocating subunit A) - Escherichia coli.	The P-type ATPase (P-ATPase) Superfamily	P-P-bond-hydrolysis-driventransporters	Primary Active Transporters	100	100	0	3298
gene3918	Chromosome	BA1	3.A.3.7.1	Potassium-transporting ATPase A chain (EC 3.6.3.12) (Potassium- translocating ATPase A chain) (ATP phosphohydrolase [potassium- transporting] A chain) (Potassium binding and translocating subunit A) - Escherichia coli.	The P-type ATPase (P-ATPase) Superfamily	P-P-bond-hydrolysis-driventransporters	Primary Active Transporters	100	100	2.5e-57	554
gene3968	Chromosome	BA1	3.A.1.3.4	Glutamate/aspartate transport ATP-binding protein gltL - Escherichia coli.	The ATP-binding Cassette (ABC) Superfamily	P-P-bond-hydrolysis-driventransporters	Primary Active Transporters	100	100	1.3e-137	1249
gene3969	Chromosome	BA1	3.A.1.3.4	Glutamate/aspartate transport ATP-binding protein gltL - Escherichia coli.	The ATP-binding Cassette (ABC) Superfamily	P-P-bond-hydrolysis-driventransporters	Primary Active Transporters	100	100	1.5e-116	1067
gene3970	Chromosome	BA1	3.A.1.3.4	Glutamate/aspartate transport ATP-binding protein gltL - Escherichia coli.	The ATP-binding Cassette (ABC) Superfamily	P-P-bond-hydrolysis-driventransporters	Primary Active Transporters	100	100	4.4e-133	1210
gene4047	Chromosome	BA1	3.A.1.14.2	Ferric enterobactin (Enterochelin) binding protein FepB OS=Escherichia coli O103:H2 (strain 12009 / EHEC) GN=fepB PE=4 SV=1	The ATP-binding Cassette (ABC) Superfamily	P-P-bond-hydrolysis-driventransporters	Primary Active Transporters	100	100	1.9e-171	1542
gene4049	Chromosome	BA1	3.A.1.14.2	Ferric enterobactin (Enterochelin) binding protein FepB OS=Escherichia coli O103:H2 (strain 12009 / EHEC) GN=fepB PE=4 SV=1	The ATP-binding Cassette (ABC) Superfamily	P-P-bond-hydrolysis-driventransporters	Primary Active Transporters	100	100	2e-155	1403
gene4172	Chromosome	BA1	3.A.1.122.15	Uncharacterized ABC transporter ATP-binding protein YbbA OS=Escherichia coli (strain K12) GN=ybbA PE=3 SV=1	The ATP-binding Cassette (ABC) Superfamily	P-P-bond-hydrolysis-driventransporters	Primary Active Transporters	100	100	1.2e-124	1137
gene4176	Chromosome	BA1	3.A.1.139.2	Probable iron export ATP-binding protein FetA OS=Escherichia coli (strain K12) GN=fetA PE=1 SV=1	The ATP-binding Cassette (ABC) Superfamily	P-P-bond-hydrolysis-driventransporters	Primary Active Transporters	100	100	1.4e-132	1206
gene4177	Chromosome	BA1	3.A.1.139.2	Probable iron export ATP-binding protein FetA OS=Escherichia coli (strain K12) GN=fetA PE=1 SV=1	The ATP-binding Cassette (ABC) Superfamily	P-P-bond-hydrolysis-driventransporters	Primary Active Transporters	100	100	1.5e-127	1162
gene4218	Chromosome	BA1	3.A.5.1.1	Uncharacterized protein ybaA OS=Escherichia coli (strain K12) GN=ybaA PE=4 SV=1	The General Secretory Pathway (Sec) Family	P-P-bond-hydrolysis-driventransporters	Primary Active Transporters	100	100	1e-63	609
gene4227	Chromosome	BA1	3.A.1.106.13	Multidrug resistance-like ATP-binding protein MdlB OS=Escherichia coli (strain K12) GN=mdlB PE=1 SV=1	The ATP-binding Cassette (ABC) Superfamily	P-P-bond-hydrolysis-driventransporters	Primary Active Transporters	100	100	0	2958
gene4244	Chromosome	BA1	3.D.4.5.1	Ubiquinol oxidase subunit 1 OS=Escherichia coli (strain K12) GN=cyoB PE=1 SV=1	The Proton-translocating Cytochrome Oxidase (COX) Superfamily	Oxidoreduction-driven transporters	Primary Active Transporters	100	100	1.1e-181	1630
gene4245	Chromosome	BA1	3.D.4.5.1	Ubiquinol oxidase subunit 1 OS=Escherichia coli (strain K12) GN=cyoB PE=1 SV=1	The Proton-translocating Cytochrome Oxidase (COX) Superfamily	Oxidoreduction-driven transporters	Primary Active Transporters	100	100	0	3460
gene4246	Chromosome	BA1	3.D.4.5.1	Ubiquinol oxidase subunit 1 OS=Escherichia coli (strain K12) GN=cyoB PE=1 SV=1	The Proton-translocating Cytochrome Oxidase (COX) Superfamily	Oxidoreduction-driven transporters	Primary Active Transporters	100	100	5.4e-116	1062
gene4247	Chromosome	BA1	3.D.4.5.1	Ubiquinol oxidase subunit 1 OS=Escherichia coli (strain K12) GN=cyoB PE=1 SV=1	The Proton-translocating Cytochrome Oxidase (COX) Superfamily	Oxidoreduction-driven transporters	Primary Active Transporters	100	100	2.2e-55	537
gene4273	Chromosome	BA1	3.A.5.1.1	Uncharacterized protein ybaA OS=Escherichia coli (strain K12) GN=ybaA PE=4 SV=1	The General Secretory Pathway (Sec) Family	P-P-bond-hydrolysis-driventransporters	Primary Active Transporters	100	100	1.1e-54	531
gene4315	Chromosome	BA1	3.A.1.17.1	Taurine-binding periplasmic protein precursor (Sulfate starvation- induced protein 1) (SSI1) - Escherichia coli.	The ATP-binding Cassette (ABC) Superfamily	P-P-bond-hydrolysis-driventransporters	Primary Active Transporters	100	100	2.3e-146	1325
gene4316	Chromosome	BA1	3.A.1.17.1	Taurine-binding periplasmic protein precursor (Sulfate starvation- induced protein 1) (SSI1) - Escherichia coli.	The ATP-binding Cassette (ABC) Superfamily	P-P-bond-hydrolysis-driventransporters	Primary Active Transporters	100	100	7.2e-81	758
gene4565	Chromosome	BA1	3.A.1.24.1	D-methionine-binding lipoprotein MetQ precursor - Escherichia coli.	The ATP-binding Cassette (ABC) Superfamily	P-P-bond-hydrolysis-driventransporters	Primary Active Transporters	100	100	1.5e-111	1024
gene4566	Chromosome	BA1	3.A.1.24.1	D-methionine-binding lipoprotein MetQ precursor - Escherichia coli.	The ATP-binding Cassette (ABC) Superfamily	P-P-bond-hydrolysis-driventransporters	Primary Active Transporters	100	100	1.8e-151	1369
gene4657	Chromosome	BA1	3.A.1.105.17	Inner membrane transport permease YadH OS=Escherichia coli (strain K12) GN=yadH PE=1 SV=1	The ATP-binding Cassette (ABC) Superfamily	P-P-bond-hydrolysis-driventransporters	Primary Active Transporters	100	100	6.1e-172	1546
gene4737	Chromosome	BA1	3.A.1.19.1	Thiamine transport ATP-binding protein thiQ - Escherichia coli.	The ATP-binding Cassette (ABC) Superfamily	P-P-bond-hydrolysis-driventransporters	Primary Active Transporters	100	100	4.7e-200	1789
gene4738	Chromosome	BA1	3.A.1.19.1	Thiamine transport ATP-binding protein thiQ - Escherichia coli.	The ATP-binding Cassette (ABC) Superfamily	P-P-bond-hydrolysis-driventransporters	Primary Active Transporters	100	100	2.5e-87	814
gene4954	Chromosome	BA1	3.A.1.14.1	Iron(III) dicitrate-binding periplasmic protein precursor - Escherichia coli.	The ATP-binding Cassette (ABC) Superfamily	P-P-bond-hydrolysis-driventransporters	Primary Active Transporters	100	100	1.2e-144	1310
gene5203	Chromosome	BA1	3.A.1.9.1	Phosphonates transport ATP-binding protein phnC - Escherichia coli.	The ATP-binding Cassette (ABC) Superfamily	P-P-bond-hydrolysis-driventransporters	Primary Active Transporters	100	100	2.9e-191	1713
gene5222	Chromosome	BA1	3.A.1.2.6	D-allose transport system permease protein alsC - Escherichia coli.	The ATP-binding Cassette (ABC) Superfamily	P-P-bond-hydrolysis-driventransporters	Primary Active Transporters	100	100	2.7e-294	2603
gene5223	Chromosome	BA1	3.A.1.2.6	D-allose transport system permease protein alsC - Escherichia coli.	The ATP-binding Cassette (ABC) Superfamily	P-P-bond-hydrolysis-driventransporters	Primary Active Transporters	100	100	1.5e-173	1560
gene5236	Chromosome	BA1	3.D.1.9.2	Formate dehydrogenase H OS=Escherichia coli (strain K12) GN=fdhF PE=1 SV=2	The H<sup>+</sup> or Na<sup>+</sup>-translocating NADH Dehydrogenase (NDH) Family	Oxidoreduction-driven transporters	Primary Active Transporters	100	100	2.7e-79	744
gene5237	Chromosome	BA1	3.D.1.9.2	Formate dehydrogenase H OS=Escherichia coli (strain K12) GN=fdhF PE=1 SV=2	The H<sup>+</sup> or Na<sup>+</sup>-translocating NADH Dehydrogenase (NDH) Family	Oxidoreduction-driven transporters	Primary Active Transporters	100	100	0	2972
gene5294	Chromosome	BA1	3.A.1.1.1	Maltose transport system permease protein malF - Escherichia coli.	The ATP-binding Cassette (ABC) Superfamily	P-P-bond-hydrolysis-driventransporters	Primary Active Transporters	100	100	7.4e-127	1156
gene5297	Chromosome	BA1	3.A.1.1.1	Maltose transport system permease protein malF - Escherichia coli.	The ATP-binding Cassette (ABC) Superfamily	P-P-bond-hydrolysis-driventransporters	Primary Active Transporters	100	100	1.4e-162	1465
gene5654	Chromosome	BA1	3.A.1.2.1	D-ribose-binding periplasmic protein precursor - Escherichia coli.	The ATP-binding Cassette (ABC) Superfamily	P-P-bond-hydrolysis-driventransporters	Primary Active Transporters	100	100	6.2e-169	1520
gene3869	Chromosome	BA1	3.D.4.3.2	Uncharacterized protein YnhF OS=Escherichia coli (strain K12) OX=83333 GN=ynhF PE=1 SV=1	The Proton-translocating Cytochrome Oxidase (COX) Superfamily	Oxidoreduction-driven transporters	Primary Active Transporters	100	99.67	2.9e-174	1566
gene0789	Chromosome	BA1	3.A.29.1.5	ATP-dependent zinc metalloprotease FtsH OS=Escherichia coli (strain K12) OX=83333 GN=ftsH PE=1 SV=1	The Mitochondrial Inner Membrane i-AAA Protease Complex (MIMP) Familly	P-P-bond-hydrolysis-driventransporters	Primary Active Transporters	100	99.54	0	3265
gene3833	Chromosome	BA1	3.A.1.8.1	Molybdenum transport ATP-binding protein modC - Escherichia coli.	The ATP-binding Cassette (ABC) Superfamily	P-P-bond-hydrolysis-driventransporters	Primary Active Transporters	100	99.49	4.1e-105	968
gene4183	Chromosome	BA1	3.A.3.5.5	PROBABLE COPPER-TRANSPORTING ATPASE (EC 3.6.3.4) - Escherichia coli.	The P-type ATPase (P-ATPase) Superfamily	P-P-bond-hydrolysis-driventransporters	Primary Active Transporters	100	99.36	2.2e-169	1524
gene4622	Chromosome	BA1	3.A.1.14.3	Ferrichrome transport system permease protein fhuB (Ferrichrome uptake protein fhuB) - Escherichia coli.	The ATP-binding Cassette (ABC) Superfamily	P-P-bond-hydrolysis-driventransporters	Primary Active Transporters	100	98.95	5.9e-109	1001
gene4623	Chromosome	BA1	3.A.1.14.3	Ferrichrome transport system permease protein fhuB (Ferrichrome uptake protein fhuB) - Escherichia coli.	The ATP-binding Cassette (ABC) Superfamily	P-P-bond-hydrolysis-driventransporters	Primary Active Transporters	100	98.85	8.9e-44	436
gene2403	Chromosome	BA1	3.A.1.2.2	L-arabinose-binding periplasmic protein precursor (ABP) - Escherichia coli.	The ATP-binding Cassette (ABC) Superfamily	P-P-bond-hydrolysis-driventransporters	Primary Active Transporters	100	98.66	4.6e-253	2247
gene2400	Chromosome	BA1	3.A.1.2.2	L-arabinose-binding periplasmic protein precursor (ABP) - Escherichia coli.	The ATP-binding Cassette (ABC) Superfamily	P-P-bond-hydrolysis-driventransporters	Primary Active Transporters	100	98.62	6e-77	724
gene4734	Chromosome	BA1	3.A.1.19.1	Thiamine transport ATP-binding protein thiQ - Escherichia coli.	The ATP-binding Cassette (ABC) Superfamily	P-P-bond-hydrolysis-driventransporters	Primary Active Transporters	100	98.62	4.4e-80	751
gene3753	Chromosome	BA1	3.A.1.5.11	Hypothetical ABC transporter ATP-binding protein yliA - Escherichia coli.	The ATP-binding Cassette (ABC) Superfamily	P-P-bond-hydrolysis-driventransporters	Primary Active Transporters	100	98.39	4e-246	2187
gene4694	Chromosome	BA1	3.A.5.1.1	Uncharacterized protein ybaA OS=Escherichia coli (strain K12) GN=ybaA PE=4 SV=1	The General Secretory Pathway (Sec) Family	P-P-bond-hydrolysis-driventransporters	Primary Active Transporters	100	98.37	0	3353
gene2852	Chromosome	BA1	3.A.1.203.11	Inner membrane ABC transporter ATP-binding protein YddA OS=Escherichia coli (strain K12) GN=yddA PE=1 SV=2	The ATP-binding Cassette (ABC) Superfamily	P-P-bond-hydrolysis-driventransporters	Primary Active Transporters	100	97.19	8.2e-135	1225
gene2728	Chromosome	BA1	3.D.6.1.4	Electron transport complex subunit RsxA OS=Escherichia coli (strain K12) GN=rsxA PE=1 SV=1	The Putative Ion (H<sup>+</sup> or Na<sup>+</sup>)-translocating NADH:Ferredoxin Oxidoreductase (NFO or RNF) Family	Oxidoreduction-driven transporters	Primary Active Transporters	100	96.89	3.9e-77	726
gene3967	Chromosome	BA1	3.A.1.3.4	Glutamate/aspartate transport ATP-binding protein gltL - Escherichia coli.	The ATP-binding Cassette (ABC) Superfamily	P-P-bond-hydrolysis-driventransporters	Primary Active Transporters	100	96.79	1.4e-154	1396
gene4226	Chromosome	BA1	3.A.1.106.13	Multidrug resistance-like ATP-binding protein MdlB OS=Escherichia coli (strain K12) GN=mdlB PE=1 SV=1	The ATP-binding Cassette (ABC) Superfamily	P-P-bond-hydrolysis-driventransporters	Primary Active Transporters	100	96.52	3.7e-242	2153
gene4563	Chromosome	BA1	3.A.1.24.1	D-methionine-binding lipoprotein MetQ precursor - Escherichia coli.	The ATP-binding Cassette (ABC) Superfamily	P-P-bond-hydrolysis-driventransporters	Primary Active Transporters	100	96.46	2.2e-118	1083
gene2025	Chromosome	BA1	3.A.1.5.21	Inner membrane ABC transporter permease protein yejB - Escherichia coli O157:H7.	The ATP-binding Cassette (ABC) Superfamily	P-P-bond-hydrolysis-driventransporters	Primary Active Transporters	100	96.38	1.4e-238	2122
gene5201	Chromosome	BA1	3.A.1.9.1	Phosphonates transport ATP-binding protein phnC - Escherichia coli.	The ATP-binding Cassette (ABC) Superfamily	P-P-bond-hydrolysis-driventransporters	Primary Active Transporters	100	95.9	3.9e-61	587
gene3687	Chromosome	BA1	3.A.1.122.1	Macrolide-specific efflux protein macA - Escherichia coli (strain K12).	The ATP-binding Cassette (ABC) Superfamily	P-P-bond-hydrolysis-driventransporters	Primary Active Transporters	100	95.65	1.2e-18	217
gene3051	Chromosome	BA1	3.A.1.5.42	Peptide transport system ATP-binding protein SapD OS=Escherichia coli (strain K12) GN=sapD PE=3 SV=1	The ATP-binding Cassette (ABC) Superfamily	P-P-bond-hydrolysis-driventransporters	Primary Active Transporters	100	95.39	5.4e-159	1434
gene5202	Chromosome	BA1	3.A.1.9.1	Phosphonates transport ATP-binding protein phnC - Escherichia coli.	The ATP-binding Cassette (ABC) Superfamily	P-P-bond-hydrolysis-driventransporters	Primary Active Transporters	100	94.81	1.5e-78	738
gene3055	Chromosome	BA1	3.A.1.5.42	Peptide transport system ATP-binding protein SapD OS=Escherichia coli (strain K12) GN=sapD PE=3 SV=1	The ATP-binding Cassette (ABC) Superfamily	P-P-bond-hydrolysis-driventransporters	Primary Active Transporters	100	94.66	1.9e-66	633
gene2451	Chromosome	BA1	3.A.1.15.5	Zinc import ATP-binding protein znuC - Escherichia coli.	The ATP-binding Cassette (ABC) Superfamily	P-P-bond-hydrolysis-driventransporters	Primary Active Transporters	100	94.51	7.4e-176	1580
gene0019	Chromosome	BA1	3.A.1.7.1	Phosphate transport system permease protein pstA - Escherichia coli.	The ATP-binding Cassette (ABC) Superfamily	P-P-bond-hydrolysis-driventransporters	Primary Active Transporters	100	94.02	1.7e-89	833
gene2402	Chromosome	BA1	3.A.1.2.2	L-arabinose-binding periplasmic protein precursor (ABP) - Escherichia coli.	The ATP-binding Cassette (ABC) Superfamily	P-P-bond-hydrolysis-driventransporters	Primary Active Transporters	100	93.94	1e-31	331
gene4736	Chromosome	BA1	3.A.1.19.1	Thiamine transport ATP-binding protein thiQ - Escherichia coli.	The ATP-binding Cassette (ABC) Superfamily	P-P-bond-hydrolysis-driventransporters	Primary Active Transporters	100	93.85	3.6e-92	856
gene2921	Chromosome	BA1	3.A.1.11.9	Inner membrane ABC transporter permease protein YdcV OS=Escherichia coli (strain K12) GN=ydcV PE=1 SV=1	The ATP-binding Cassette (ABC) Superfamily	P-P-bond-hydrolysis-driventransporters	Primary Active Transporters	100	93.43	4.1e-154	1392
gene3137	Chromosome	BA1	3.A.1.5.41	Oligopeptide transport system permease protein OppB OS=Escherichia coli (strain K12) GN=oppB PE=1 SV=1	The ATP-binding Cassette (ABC) Superfamily	P-P-bond-hydrolysis-driventransporters	Primary Active Transporters	100	93.18	1.3e-133	1215
gene3751	Chromosome	BA1	3.A.1.5.11	Hypothetical ABC transporter ATP-binding protein yliA - Escherichia coli.	The ATP-binding Cassette (ABC) Superfamily	P-P-bond-hydrolysis-driventransporters	Primary Active Transporters	100	93.16	3.5e-136	1237
gene3402	Chromosome	BA1	3.A.1.125.1	Lipoprotein-releasing system transmembrane protein lolC - Escherichia coli.	The ATP-binding Cassette (ABC) Superfamily	P-P-bond-hydrolysis-driventransporters	Primary Active Transporters	100	92.59	6.9e-82	767
gene5295	Chromosome	BA1	3.A.1.1.1	Maltose transport system permease protein malF - Escherichia coli.	The ATP-binding Cassette (ABC) Superfamily	P-P-bond-hydrolysis-driventransporters	Primary Active Transporters	100	91.85	6.1e-95	880
gene3618	Chromosome	BA1	3.A.1.17.10	Aliphatic sulfonates import ATP-binding protein SsuB OS=Escherichia coli (strain K12 / DH10B) GN=ssuB PE=3 SV=1	The ATP-binding Cassette (ABC) Superfamily	P-P-bond-hydrolysis-driventransporters	Primary Active Transporters	100	90.85	2.1e-72	685
gene0016	Chromosome	BA1	3.A.1.7.1	Phosphate transport system permease protein pstA - Escherichia coli.	The ATP-binding Cassette (ABC) Superfamily	P-P-bond-hydrolysis-driventransporters	Primary Active Transporters	100	90.74	7.4e-48	472
gene3720	Chromosome	BA1	3.A.1.11.2	Putrescine transport system permease protein potI - Escherichia coli.	The ATP-binding Cassette (ABC) Superfamily	P-P-bond-hydrolysis-driventransporters	Primary Active Transporters	100	90.55	1.4e-61	591
gene0433	Chromosome	BA1	3.A.1.5.3	Nickel transport system permease protein nikC - Escherichia coli.	The ATP-binding Cassette (ABC) Superfamily	P-P-bond-hydrolysis-driventransporters	Primary Active Transporters	100	90.37	2.6e-134	1221
gene3674	Chromosome	BA1	3.A.12.1.2	Cell division protein ftsK - Escherichia coli.	The Septal DNA Translocator (S-DNA-T) Family	P-P-bond-hydrolysis-driventransporters	Primary Active Transporters	99.9	97.26	0	5915
gene0456	Chromosome	BA1	3.A.1.4.1	Leucine-specific binding protein precursor (LS-BP) (L-BP) - Escherichia coli.	The ATP-binding Cassette (ABC) Superfamily	P-P-bond-hydrolysis-driventransporters	Primary Active Transporters	99.8	100	6.1e-231	2056
gene1666	Chromosome	BA1	3.D.1.9.1	Hydrogenase-4 component E OS=Escherichia coli (strain K12) GN=hyfE PE=1 SV=1	The H<sup>+</sup> or Na<sup>+</sup>-translocating NADH Dehydrogenase (NDH) Family	Oxidoreduction-driven transporters	Primary Active Transporters	99.8	100	4.7e-264	2342
gene1900	Chromosome	BA1	3.D.1.1.1	NADH-quinone oxidoreductase subunit A - Escherichia coli.	The H<sup>+</sup> or Na<sup>+</sup>-translocating NADH Dehydrogenase (NDH) Family	Oxidoreduction-driven transporters	Primary Active Transporters	99.8	100	3.4e-272	2412
gene1901	Chromosome	BA1	3.D.1.1.1	NADH-quinone oxidoreductase subunit A - Escherichia coli.	The H<sup>+</sup> or Na<sup>+</sup>-translocating NADH Dehydrogenase (NDH) Family	Oxidoreduction-driven transporters	Primary Active Transporters	99.8	100	0	4770
gene1907	Chromosome	BA1	3.D.1.1.1	NADH-quinone oxidoreductase subunit A - Escherichia coli.	The H<sup>+</sup> or Na<sup>+</sup>-translocating NADH Dehydrogenase (NDH) Family	Oxidoreduction-driven transporters	Primary Active Transporters	99.8	100	3.7e-291	2576
gene3797	Chromosome	BA1	3.A.1.105.15	ABC-2 type transporter OS=Escherichia coli (strain B / BL21-DE3) GN=ybhS PE=4 SV=1	The ATP-binding Cassette (ABC) Superfamily	P-P-bond-hydrolysis-driventransporters	Primary Active Transporters	99.8	100	0	3003
gene4184	Chromosome	BA1	3.A.3.5.5	PROBABLE COPPER-TRANSPORTING ATPASE (EC 3.6.3.4) - Escherichia coli.	The P-type ATPase (P-ATPase) Superfamily	P-P-bond-hydrolysis-driventransporters	Primary Active Transporters	99.8	100	2.7e-270	2396
gene4171	Chromosome	BA1	3.A.1.122.15	Uncharacterized ABC transporter ATP-binding protein YbbA OS=Escherichia coli (strain K12) GN=ybbA PE=3 SV=1	The ATP-binding Cassette (ABC) Superfamily	P-P-bond-hydrolysis-driventransporters	Primary Active Transporters	99.8	99.67	0	2993
gene2726	Chromosome	BA1	3.D.6.1.4	Electron transport complex subunit RsxA OS=Escherichia coli (strain K12) GN=rsxA PE=1 SV=1	The Putative Ion (H<sup>+</sup> or Na<sup>+</sup>)-translocating NADH:Ferredoxin Oxidoreductase (NFO or RNF) Family	Oxidoreduction-driven transporters	Primary Active Transporters	99.8	99.27	2.8999999999941E-313	2767
gene3915	Chromosome	BA1	3.A.3.7.1	Potassium-transporting ATPase A chain (EC 3.6.3.12) (Potassium- translocating ATPase A chain) (ATP phosphohydrolase [potassium- transporting] A chain) (Potassium binding and translocating subunit A) - Escherichia coli.	The P-type ATPase (P-ATPase) Superfamily	P-P-bond-hydrolysis-driventransporters	Primary Active Transporters	99.8	94.89	0	2731
gene0673	Chromosome	BA1	3.A.1.3.26	Putative amino-acid ABC transporter-binding protein YhdW OS=Escherichia coli (strain K12) GN=yhdW PE=1 SV=2	The ATP-binding Cassette (ABC) Superfamily	P-P-bond-hydrolysis-driventransporters	Primary Active Transporters	99.7	100	1e-196	1760
gene1370	Chromosome	BA1	3.D.1.9.2	Formate dehydrogenase H OS=Escherichia coli (strain K12) GN=fdhF PE=1 SV=2	The H<sup>+</sup> or Na<sup>+</sup>-translocating NADH Dehydrogenase (NDH) Family	Oxidoreduction-driven transporters	Primary Active Transporters	99.7	100	9.1e-182	1631
gene1371	Chromosome	BA1	3.D.1.9.2	Formate dehydrogenase H OS=Escherichia coli (strain K12) GN=fdhF PE=1 SV=2	The H<sup>+</sup> or Na<sup>+</sup>-translocating NADH Dehydrogenase (NDH) Family	Oxidoreduction-driven transporters	Primary Active Transporters	99.7	100	3.2e-165	1488
gene1419	Chromosome	BA1	3.A.1.12.1	Glycine betaine-binding periplasmic protein - Escherichia coli.	The ATP-binding Cassette (ABC) Superfamily	P-P-bond-hydrolysis-driventransporters	Primary Active Transporters	99.7	100	1.1e-195	1751
gene1906	Chromosome	BA1	3.D.1.1.1	NADH-quinone oxidoreductase subunit A - Escherichia coli.	The H<sup>+</sup> or Na<sup>+</sup>-translocating NADH Dehydrogenase (NDH) Family	Oxidoreduction-driven transporters	Primary Active Transporters	99.7	100	0	2895
gene1998	Chromosome	BA1	3.D.11.1.1	Chaperone NapD OS=Escherichia coli (strain K12) OX=83333 GN=napD PE=1 SV=1	The Periplasmic Nitrate Reductase Complex (NAP) Complex Family	Oxidoreduction-driven transporters	Primary Active Transporters	99.7	100	1.2e-169	1526
gene2026	Chromosome	BA1	3.A.1.5.21	Inner membrane ABC transporter permease protein yejB - Escherichia coli O157:H7.	The ATP-binding Cassette (ABC) Superfamily	P-P-bond-hydrolysis-driventransporters	Primary Active Transporters	99.7	100	3.8e-199	1781
gene2828	Chromosome	BA1	3.A.1.2.8	Inner membrane ABC transporter permease protein ydeZ - Escherichia coli.	The ATP-binding Cassette (ABC) Superfamily	P-P-bond-hydrolysis-driventransporters	Primary Active Transporters	99.7	100	3.2e-182	1635
gene2868	Chromosome	BA1	3.A.1.5.38	Probable D,D-dipeptide-binding periplasmic protein DdpA OS=Escherichia coli (strain K12) GN=ddpA PE=2 SV=1	The ATP-binding Cassette (ABC) Superfamily	P-P-bond-hydrolysis-driventransporters	Primary Active Transporters	99.7	100	6.3e-177	1589
gene3133	Chromosome	BA1	3.A.1.5.41	Oligopeptide transport system permease protein OppB OS=Escherichia coli (strain K12) GN=oppB PE=1 SV=1	The ATP-binding Cassette (ABC) Superfamily	P-P-bond-hydrolysis-driventransporters	Primary Active Transporters	99.7	100	1.1e-195	1751
gene3134	Chromosome	BA1	3.A.1.5.41	Oligopeptide transport system permease protein OppB OS=Escherichia coli (strain K12) GN=oppB PE=1 SV=1	The ATP-binding Cassette (ABC) Superfamily	P-P-bond-hydrolysis-driventransporters	Primary Active Transporters	99.7	100	9.3e-190	1700
gene3320	Chromosome	BA1	3.A.1.11.1	Spermidine/putrescine transport system permease protein potB - Escherichia coli.	The ATP-binding Cassette (ABC) Superfamily	P-P-bond-hydrolysis-driventransporters	Primary Active Transporters	99.7	100	8.4e-216	1925
gene3688	Chromosome	BA1	3.A.1.122.1	Macrolide-specific efflux protein macA - Escherichia coli (strain K12).	The ATP-binding Cassette (ABC) Superfamily	P-P-bond-hydrolysis-driventransporters	Primary Active Transporters	99.7	100	1.2e-198	1777
gene3796	Chromosome	BA1	3.A.1.105.15	ABC-2 type transporter OS=Escherichia coli (strain B / BL21-DE3) GN=ybhS PE=4 SV=1	The ATP-binding Cassette (ABC) Superfamily	P-P-bond-hydrolysis-driventransporters	Primary Active Transporters	99.7	100	1.1e-182	1639
gene4045	Chromosome	BA1	3.A.1.14.2	Ferric enterobactin (Enterochelin) binding protein FepB OS=Escherichia coli O103:H2 (strain 12009 / EHEC) GN=fepB PE=4 SV=1	The ATP-binding Cassette (ABC) Superfamily	P-P-bond-hydrolysis-driventransporters	Primary Active Transporters	99.7	100	3.9e-174	1565
gene4048	Chromosome	BA1	3.A.1.14.2	Ferric enterobactin (Enterochelin) binding protein FepB OS=Escherichia coli O103:H2 (strain 12009 / EHEC) GN=fepB PE=4 SV=1	The ATP-binding Cassette (ABC) Superfamily	P-P-bond-hydrolysis-driventransporters	Primary Active Transporters	99.7	100	1.7e-172	1551
gene4939	Chromosome	BA1	3.A.1.14.1	Iron(III) dicitrate-binding periplasmic protein precursor - Escherichia coli.	The ATP-binding Cassette (ABC) Superfamily	P-P-bond-hydrolysis-driventransporters	Primary Active Transporters	99.7	100	7.8e-181	1623
gene4940	Chromosome	BA1	3.A.1.14.1	Iron(III) dicitrate-binding periplasmic protein precursor - Escherichia coli.	The ATP-binding Cassette (ABC) Superfamily	P-P-bond-hydrolysis-driventransporters	Primary Active Transporters	99.7	100	1.3e-172	1552
gene5296	Chromosome	BA1	3.A.1.1.1	Maltose transport system permease protein malF - Escherichia coli.	The ATP-binding Cassette (ABC) Superfamily	P-P-bond-hydrolysis-driventransporters	Primary Active Transporters	99.7	100	1.4e-193	1733
gene5438	Chromosome	BA1	3.A.1.6.1	Sulfate transport system permease protein cysW - Escherichia coli.	The ATP-binding Cassette (ABC) Superfamily	P-P-bond-hydrolysis-driventransporters	Primary Active Transporters	99.7	100	9.7e-192	1717
gene1898	Chromosome	BA1	3.D.1.1.1	NADH-quinone oxidoreductase subunit A - Escherichia coli.	The H<sup>+</sup> or Na<sup>+</sup>-translocating NADH Dehydrogenase (NDH) Family	Oxidoreduction-driven transporters	Primary Active Transporters	99.7	99.33	0	3210
gene0312	Chromosome	BA1	3.A.1.2.4	Xylose transport system permease protein xylH - Escherichia coli.	The ATP-binding Cassette (ABC) Superfamily	P-P-bond-hydrolysis-driventransporters	Primary Active Transporters	99.7	98.32	5.4e-204	1823
gene5291	Chromosome	BA1	3.A.1.1.1	Maltose transport system permease protein malF - Escherichia coli.	The ATP-binding Cassette (ABC) Superfamily	P-P-bond-hydrolysis-driventransporters	Primary Active Transporters	99.7	98.03	1.5e-167	1508
gene0017	Chromosome	BA1	3.A.1.7.1	Phosphate transport system permease protein pstA - Escherichia coli.	The ATP-binding Cassette (ABC) Superfamily	P-P-bond-hydrolysis-driventransporters	Primary Active Transporters	99.6	100	4.8e-140	1270
gene0461	Chromosome	BA1	3.A.1.1.3	sn-glycerol-3-phosphate-binding periplasmic protein ugpB - Escherichia coli.	The ATP-binding Cassette (ABC) Superfamily	P-P-bond-hydrolysis-driventransporters	Primary Active Transporters	99.6	100	1.2e-153	1388
gene1372	Chromosome	BA1	3.D.1.9.2	Formate dehydrogenase H OS=Escherichia coli (strain K12) GN=fdhF PE=1 SV=2	The H<sup>+</sup> or Na<sup>+</sup>-translocating NADH Dehydrogenase (NDH) Family	Oxidoreduction-driven transporters	Primary Active Transporters	99.6	100	0	3033
gene1824	Chromosome	BA1	3.A.1.27.3	Probable phospholipid-binding protein mlaC OS=Escherichia coli (strain K12) GN=mlaC PE=1 SV=1	The ATP-binding Cassette (ABC) Superfamily	P-P-bond-hydrolysis-driventransporters	Primary Active Transporters	99.6	100	7e-150	1355
gene1869	Chromosome	BA1	3.A.1.3.1	Histidine transport ATP-binding protein hisP - Salmonella typhimurium.	The ATP-binding Cassette (ABC) Superfamily	P-P-bond-hydrolysis-driventransporters	Primary Active Transporters	99.6	100	8.6e-143	1294
gene1870	Chromosome	BA1	3.A.1.3.29	Histidine transport ATP-binding protein HisP OS=Escherichia coli (strain K12) GN=hisP PE=1 SV=2	The ATP-binding Cassette (ABC) Superfamily	P-P-bond-hydrolysis-driventransporters	Primary Active Transporters	99.6	100	5.9e-144	1304
gene1874	Chromosome	BA1	3.A.1.3.29	Histidine transport ATP-binding protein HisP OS=Escherichia coli (strain K12) GN=hisP PE=1 SV=2	The ATP-binding Cassette (ABC) Superfamily	P-P-bond-hydrolysis-driventransporters	Primary Active Transporters	99.6	100	2.7e-141	1281
gene2092	Chromosome	BA1	3.A.1.12.15	Putative osmoprotectant uptake system permease protein YehW OS=Escherichia coli (strain K12) GN=yehW PE=1 SV=1	The ATP-binding Cassette (ABC) Superfamily	P-P-bond-hydrolysis-driventransporters	Primary Active Transporters	99.6	100	3.2e-123	1125
gene2625	Chromosome	BA1	3.A.1.13.1	Vitamin B12 transport system permease protein btuC - Escherichia coli.	The ATP-binding Cassette (ABC) Superfamily	P-P-bond-hydrolysis-driventransporters	Primary Active Transporters	99.6	100	1.2e-138	1258
gene3392	Chromosome	BA1	3.A.1.11.1	Spermidine/putrescine transport system permease protein potB - Escherichia coli.	The ATP-binding Cassette (ABC) Superfamily	P-P-bond-hydrolysis-driventransporters	Primary Active Transporters	99.6	100	6.5e-138	1252
gene3712	Chromosome	BA1	3.A.1.3.3	Arginine transport ATP-binding protein artP - Escherichia coli.	The ATP-binding Cassette (ABC) Superfamily	P-P-bond-hydrolysis-driventransporters	Primary Active Transporters	99.6	100	9.2e-139	1259
gene4693	Chromosome	BA1	3.A.5.1.1	Uncharacterized protein ybaA OS=Escherichia coli (strain K12) GN=ybaA PE=4 SV=1	The General Secretory Pathway (Sec) Family	P-P-bond-hydrolysis-driventransporters	Primary Active Transporters	99.6	100	8.4e-126	1147
gene3321	Chromosome	BA1	3.A.1.11.1	Spermidine/putrescine transport system permease protein potB - Escherichia coli.	The ATP-binding Cassette (ABC) Superfamily	P-P-bond-hydrolysis-driventransporters	Primary Active Transporters	99.6	95.51	6.4e-124	1131
gene0418	Chromosome	BA1	3.A.1.105.16	Fused ribosome-associated ATPase RbbA: ATP-binding protein/ATP-binding protein/predicted membrane protein OS=Escherichia coli O26:H11 (strain 11368 / EHEC) GN=rbbA PE=3 SV=1	The ATP-binding Cassette (ABC) Superfamily	P-P-bond-hydrolysis-driventransporters	Primary Active Transporters	99.6	94.56	1.6e-267	2372
gene3600	Chromosome	BA1	3.A.1.120.6	ABC transporter ATP-binding protein uup OS=Escherichia coli (strain K12) GN=uup PE=1 SV=2	The ATP-binding Cassette (ABC) Superfamily	P-P-bond-hydrolysis-driventransporters	Primary Active Transporters	99.6	91.93	2.6E-312	2759
gene2365	Chromosome	BA1	3.A.1.3.10	Cystine-binding periplasmic protein - Escherichia coli.	The ATP-binding Cassette (ABC) Superfamily	P-P-bond-hydrolysis-driventransporters	Primary Active Transporters	99.6	90	2.7e-131	1195
gene1665	Chromosome	BA1	3.D.1.9.1	Hydrogenase-4 component E OS=Escherichia coli (strain K12) GN=hyfE PE=1 SV=1	The H<sup>+</sup> or Na<sup>+</sup>-translocating NADH Dehydrogenase (NDH) Family	Oxidoreduction-driven transporters	Primary Active Transporters	99.5	100	4.2e-111	1020
gene2364	Chromosome	BA1	3.A.1.3.10	Cystine-binding periplasmic protein - Escherichia coli.	The ATP-binding Cassette (ABC) Superfamily	P-P-bond-hydrolysis-driventransporters	Primary Active Transporters	99.5	100	1.1e-117	1077
gene2723	Chromosome	BA1	3.D.6.1.4	Electron transport complex subunit RsxA OS=Escherichia coli (strain K12) GN=rsxA PE=1 SV=1	The Putative Ion (H<sup>+</sup> or Na<sup>+</sup>)-translocating NADH:Ferredoxin Oxidoreductase (NFO or RNF) Family	Oxidoreduction-driven transporters	Primary Active Transporters	99.5	100	1.3e-114	1050
gene4170	Chromosome	BA1	3.A.1.122.15	Uncharacterized ABC transporter ATP-binding protein YbbA OS=Escherichia coli (strain K12) GN=ybbA PE=3 SV=1	The ATP-binding Cassette (ABC) Superfamily	P-P-bond-hydrolysis-driventransporters	Primary Active Transporters	99.5	100	2.7e-112	1030
gene4621	Chromosome	BA1	3.A.1.14.3	Ferrichrome transport system permease protein fhuB (Ferrichrome uptake protein fhuB) - Escherichia coli.	The ATP-binding Cassette (ABC) Superfamily	P-P-bond-hydrolysis-driventransporters	Primary Active Transporters	99.5	100	0	3178
gene2002	Chromosome	BA1	3.A.1.107.3	Heme exporter protein B - Escherichia coli O157:H7.	The ATP-binding Cassette (ABC) Superfamily	P-P-bond-hydrolysis-driventransporters	Primary Active Transporters	99.5	99.51	2e-115	1057
gene3393	Chromosome	BA1	3.A.1.11.1	Spermidine/putrescine transport system permease protein potB - Escherichia coli.	The ATP-binding Cassette (ABC) Superfamily	P-P-bond-hydrolysis-driventransporters	Primary Active Transporters	99.5	97.31	9.6e-127	1155
gene3677	Chromosome	BA1	3.A.1.129.1	Transport ATP-binding protein cydC - Escherichia coli.	The ATP-binding Cassette (ABC) Superfamily	P-P-bond-hydrolysis-driventransporters	Primary Active Transporters	99.5	94.17	1.8e-244	2173
gene0417	Chromosome	BA1	3.A.1.105.16	Fused ribosome-associated ATPase RbbA: ATP-binding protein/ATP-binding protein/predicted membrane protein OS=Escherichia coli O26:H11 (strain 11368 / EHEC) GN=rbbA PE=3 SV=1	The ATP-binding Cassette (ABC) Superfamily	P-P-bond-hydrolysis-driventransporters	Primary Active Transporters	99.4	100	6.6e-186	1667
gene1420	Chromosome	BA1	3.A.1.12.1	Glycine betaine-binding periplasmic protein - Escherichia coli.	The ATP-binding Cassette (ABC) Superfamily	P-P-bond-hydrolysis-driventransporters	Primary Active Transporters	99.4	100	3e-191	1713
gene1581	Chromosome	BA1	3.A.1.2.27	ABC transporter periplasmic-binding protein YphF OS=Escherichia coli (strain K12) GN=yphF PE=1 SV=1	The ATP-binding Cassette (ABC) Superfamily	P-P-bond-hydrolysis-driventransporters	Primary Active Transporters	99.4	100	3.4e-281	2490
gene1582	Chromosome	BA1	3.A.1.2.27	ABC transporter periplasmic-binding protein YphF OS=Escherichia coli (strain K12) GN=yphF PE=1 SV=1	The ATP-binding Cassette (ABC) Superfamily	P-P-bond-hydrolysis-driventransporters	Primary Active Transporters	99.4	100	1.4e-169	1526
gene1727	Chromosome	BA1	3.A.1.6.1	Sulfate transport system permease protein cysW - Escherichia coli.	The ATP-binding Cassette (ABC) Superfamily	P-P-bond-hydrolysis-driventransporters	Primary Active Transporters	99.4	100	6e-197	1762
gene1903	Chromosome	BA1	3.D.1.1.1	NADH-quinone oxidoreductase subunit A - Escherichia coli.	The H<sup>+</sup> or Na<sup>+</sup>-translocating NADH Dehydrogenase (NDH) Family	Oxidoreduction-driven transporters	Primary Active Transporters	99.4	100	1.1e-107	990
gene2361	Chromosome	BA1	3.A.1.3.10	Cystine-binding periplasmic protein - Escherichia coli.	The ATP-binding Cassette (ABC) Superfamily	P-P-bond-hydrolysis-driventransporters	Primary Active Transporters	99.4	100	1.9e-93	867
gene3007	Chromosome	BA1	3.A.1.5.1	Oligopeptide transport ATP-binding protein OPPD - Salmonella typhimurium.	The ATP-binding Cassette (ABC) Superfamily	P-P-bond-hydrolysis-driventransporters	Primary Active Transporters	99.4	100	1.2e-97	903
gene4735	Chromosome	BA1	3.A.1.19.1	Thiamine transport ATP-binding protein thiQ - Escherichia coli.	The ATP-binding Cassette (ABC) Superfamily	P-P-bond-hydrolysis-driventransporters	Primary Active Transporters	99.4	100	3.3e-98	908
gene1728	Chromosome	BA1	3.A.1.6.1	Sulfate transport system permease protein cysW - Escherichia coli.	The ATP-binding Cassette (ABC) Superfamily	P-P-bond-hydrolysis-driventransporters	Primary Active Transporters	99.3	100	1.9e-148	1343
gene4225	Chromosome	BA1	3.A.1.106.13	Multidrug resistance-like ATP-binding protein MdlB OS=Escherichia coli (strain K12) GN=mdlB PE=1 SV=1	The ATP-binding Cassette (ABC) Superfamily	P-P-bond-hydrolysis-driventransporters	Primary Active Transporters	99.3	100	1.2e-69	661
gene4317	Chromosome	BA1	3.A.1.17.1	Taurine-binding periplasmic protein precursor (Sulfate starvation- induced protein 1) (SSI1) - Escherichia coli.	The ATP-binding Cassette (ABC) Superfamily	P-P-bond-hydrolysis-driventransporters	Primary Active Transporters	99.3	100	3.1e-165	1488
gene3138	Chromosome	BA1	3.A.1.5.41	Oligopeptide transport system permease protein OppB OS=Escherichia coli (strain K12) GN=oppB PE=1 SV=1	The ATP-binding Cassette (ABC) Superfamily	P-P-bond-hydrolysis-driventransporters	Primary Active Transporters	99.3	96.31	1.3e-249	2217
gene1375	Chromosome	BA1	3.D.1.9.2	Formate dehydrogenase H OS=Escherichia coli (strain K12) GN=fdhF PE=1 SV=2	The H<sup>+</sup> or Na<sup>+</sup>-translocating NADH Dehydrogenase (NDH) Family	Oxidoreduction-driven transporters	Primary Active Transporters	99.2	100	3.5e-149	1349
gene3619	Chromosome	BA1	3.A.1.17.10	Aliphatic sulfonates import ATP-binding protein SsuB OS=Escherichia coli (strain K12 / DH10B) GN=ssuB PE=3 SV=1	The ATP-binding Cassette (ABC) Superfamily	P-P-bond-hydrolysis-driventransporters	Primary Active Transporters	99.2	100	3.4e-65	622
gene5205	Chromosome	BA1	3.A.1.9.1	Phosphonates transport ATP-binding protein phnC - Escherichia coli.	The ATP-binding Cassette (ABC) Superfamily	P-P-bond-hydrolysis-driventransporters	Primary Active Transporters	99.2	100	2.3e-61	589
gene5652	Chromosome	BA1	3.A.1.2.1	D-ribose-binding periplasmic protein precursor - Escherichia coli.	The ATP-binding Cassette (ABC) Superfamily	P-P-bond-hydrolysis-driventransporters	Primary Active Transporters	99.2	100	9.2e-123	1121
gene4564	Chromosome	BA1	3.A.1.24.1	D-methionine-binding lipoprotein MetQ precursor - Escherichia coli.	The ATP-binding Cassette (ABC) Superfamily	P-P-bond-hydrolysis-driventransporters	Primary Active Transporters	99.2	98.44	2.6e-68	649
gene0671	Chromosome	BA1	3.A.1.3.26	Putative amino-acid ABC transporter-binding protein YhdW OS=Escherichia coli (strain K12) GN=yhdW PE=1 SV=2	The ATP-binding Cassette (ABC) Superfamily	P-P-bond-hydrolysis-driventransporters	Primary Active Transporters	99.1	100	5.4e-51	499
gene1871	Chromosome	BA1	3.A.1.3.29	Histidine transport ATP-binding protein HisP OS=Escherichia coli (strain K12) GN=hisP PE=1 SV=2	The ATP-binding Cassette (ABC) Superfamily	P-P-bond-hydrolysis-driventransporters	Primary Active Transporters	99.1	100	6.2e-121	1105
gene4655	Chromosome	BA1	3.A.1.105.17	Inner membrane transport permease YadH OS=Escherichia coli (strain K12) GN=yadH PE=1 SV=1	The ATP-binding Cassette (ABC) Superfamily	P-P-bond-hydrolysis-driventransporters	Primary Active Transporters	99.1	100	2.1e-55	537
gene5030	Chromosome	BA1	3.A.1.2.25	Inner membrane ABC transporter permease protein YjfF OS=Escherichia coli (strain K12) GN=yjfF PE=1 SV=3	The ATP-binding Cassette (ABC) Superfamily	P-P-bond-hydrolysis-driventransporters	Primary Active Transporters	99.1	100	5.2e-177	1590
gene3673	Chromosome	BA1	3.A.12.1.2	Cell division protein ftsK - Escherichia coli.	The Septal DNA Translocator (S-DNA-T) Family	P-P-bond-hydrolysis-driventransporters	Primary Active Transporters	99	100	1.6e-52	512
gene4938	Chromosome	BA1	3.A.1.14.1	Iron(III) dicitrate-binding periplasmic protein precursor - Escherichia coli.	The ATP-binding Cassette (ABC) Superfamily	P-P-bond-hydrolysis-driventransporters	Primary Active Transporters	99	100	3e-163	1471
gene5031	Chromosome	BA1	3.A.1.2.25	Inner membrane ABC transporter permease protein YjfF OS=Escherichia coli (strain K12) GN=yjfF PE=1 SV=3	The ATP-binding Cassette (ABC) Superfamily	P-P-bond-hydrolysis-driventransporters	Primary Active Transporters	99	100	9.7e-47	462
gene0672	Chromosome	BA1	3.A.1.3.26	Putative amino-acid ABC transporter-binding protein YhdW OS=Escherichia coli (strain K12) GN=yhdW PE=1 SV=2	The ATP-binding Cassette (ABC) Superfamily	P-P-bond-hydrolysis-driventransporters	Primary Active Transporters	98.9	90.41	2.9e-147	1333
gene1669	Chromosome	BA1	3.D.1.9.1	Hydrogenase-4 component E OS=Escherichia coli (strain K12) GN=hyfE PE=1 SV=1	The H<sup>+</sup> or Na<sup>+</sup>-translocating NADH Dehydrogenase (NDH) Family	Oxidoreduction-driven transporters	Primary Active Transporters	98.8	100	0	3224
gene3401	Chromosome	BA1	3.A.1.125.1	Lipoprotein-releasing system transmembrane protein lolC - Escherichia coli.	The ATP-binding Cassette (ABC) Superfamily	P-P-bond-hydrolysis-driventransporters	Primary Active Transporters	98.8	100	6.7e-38	385
gene5033	Chromosome	BA1	3.A.1.2.25	Inner membrane ABC transporter permease protein YjfF OS=Escherichia coli (strain K12) GN=yjfF PE=1 SV=3	The ATP-binding Cassette (ABC) Superfamily	P-P-bond-hydrolysis-driventransporters	Primary Active Transporters	98.7	100	1.6e-203	1819
gene5293	Chromosome	BA1	3.A.1.1.1	Maltose transport system permease protein malF - Escherichia coli.	The ATP-binding Cassette (ABC) Superfamily	P-P-bond-hydrolysis-driventransporters	Primary Active Transporters	98.7	94.44	5.6e-84	785
gene3752	Chromosome	BA1	3.A.1.5.11	Hypothetical ABC transporter ATP-binding protein yliA - Escherichia coli.	The ATP-binding Cassette (ABC) Superfamily	P-P-bond-hydrolysis-driventransporters	Primary Active Transporters	98.6	100	5.4e-36	368
gene1580	Chromosome	BA1	3.A.1.2.27	ABC transporter periplasmic-binding protein YphF OS=Escherichia coli (strain K12) GN=yphF PE=1 SV=1	The ATP-binding Cassette (ABC) Superfamily	P-P-bond-hydrolysis-driventransporters	Primary Active Transporters	98.5	100	3.9e-177	1591
gene3717	Chromosome	BA1	3.A.1.11.2	Putrescine transport system permease protein potI - Escherichia coli.	The ATP-binding Cassette (ABC) Superfamily	P-P-bond-hydrolysis-driventransporters	Primary Active Transporters	98.5	94.64	1.4e-143	1301
gene3750	Chromosome	BA1	3.A.1.5.11	Hypothetical ABC transporter ATP-binding protein yliA - Escherichia coli.	The ATP-binding Cassette (ABC) Superfamily	P-P-bond-hydrolysis-driventransporters	Primary Active Transporters	98.3	100	3.3e-26	283
gene2067	Chromosome	BA1	3.A.1.2.3	Galactose/methyl galactoside import ATP-binding protein mglA - Escherichia coli.	The ATP-binding Cassette (ABC) Superfamily	P-P-bond-hydrolysis-driventransporters	Primary Active Transporters	98.3	95.2	1.2e-130	1189
gene5651	Chromosome	BA1	3.A.1.2.1	D-ribose-binding periplasmic protein precursor - Escherichia coli.	The ATP-binding Cassette (ABC) Superfamily	P-P-bond-hydrolysis-driventransporters	Primary Active Transporters	98.1	94.91	7.9e-139	1260
gene1670	Chromosome	BA1	3.D.1.9.1	Hydrogenase-4 component E OS=Escherichia coli (strain K12) GN=hyfE PE=1 SV=1	The H<sup>+</sup> or Na<sup>+</sup>-translocating NADH Dehydrogenase (NDH) Family	Oxidoreduction-driven transporters	Primary Active Transporters	98	100	3.1e-119	1090
gene1664	Chromosome	BA1	3.D.1.9.1	Hydrogenase-4 component E OS=Escherichia coli (strain K12) GN=hyfE PE=1 SV=1	The H<sup>+</sup> or Na<sup>+</sup>-translocating NADH Dehydrogenase (NDH) Family	Oxidoreduction-driven transporters	Primary Active Transporters	97.9	100	3.6e-281	2490
gene1662	Chromosome	BA1	3.D.1.9.1	Hydrogenase-4 component E OS=Escherichia coli (strain K12) GN=hyfE PE=1 SV=1	The H<sup>+</sup> or Na<sup>+</sup>-translocating NADH Dehydrogenase (NDH) Family	Oxidoreduction-driven transporters	Primary Active Transporters	97.8	100	3e-102	943
gene3008	Chromosome	BA1	3.A.1.5.1	Oligopeptide transport ATP-binding protein OPPD - Salmonella typhimurium.	The ATP-binding Cassette (ABC) Superfamily	P-P-bond-hydrolysis-driventransporters	Primary Active Transporters	97.8	95.58	1.5e-212	1897
gene2571	Chromosome	BA1	3.A.1.19.4	Uncharacterized protein OS=Escherichia coli (strain 55989 / EAEC) GN=ynjB PE=4 SV=1	The ATP-binding Cassette (ABC) Superfamily	P-P-bond-hydrolysis-driventransporters	Primary Active Transporters	97.7	100	4.4e-228	2031
gene3678	Chromosome	BA1	3.A.1.129.1	Transport ATP-binding protein cydC - Escherichia coli.	The ATP-binding Cassette (ABC) Superfamily	P-P-bond-hydrolysis-driventransporters	Primary Active Transporters	97.7	99.13	4.6e-306	2705
gene3776	Chromosome	BA1	3.A.1.3.2	Glutamine-binding periplasmic protein - Escherichia coli.	The ATP-binding Cassette (ABC) Superfamily	P-P-bond-hydrolysis-driventransporters	Primary Active Transporters	97.7	96.72	1.3e-92	860
gene1660	Chromosome	BA1	3.D.1.9.1	Hydrogenase-4 component E OS=Escherichia coli (strain K12) GN=hyfE PE=1 SV=1	The H<sup>+</sup> or Na<sup>+</sup>-translocating NADH Dehydrogenase (NDH) Family	Oxidoreduction-driven transporters	Primary Active Transporters	97.5	99.39	2.1e-94	875
gene5221	Chromosome	BA1	3.A.1.2.6	D-allose transport system permease protein alsC - Escherichia coli.	The ATP-binding Cassette (ABC) Superfamily	P-P-bond-hydrolysis-driventransporters	Primary Active Transporters	97.5	98.24	1.6e-147	1335
gene2570	Chromosome	BA1	3.A.1.19.4	Uncharacterized protein OS=Escherichia coli (strain 55989 / EAEC) GN=ynjB PE=4 SV=1	The ATP-binding Cassette (ABC) Superfamily	P-P-bond-hydrolysis-driventransporters	Primary Active Transporters	97.2	97.06	3.7e-267	2369
gene0009	Chromosome	BA1	3.A.2.1.1	ATP synthase epsilon chain - Escherichia coli.	The H<sup>+</sup>- or Na<sup>+</sup>-translocating F-type, V-type and A-type ATPase (F-ATPase) Superfamily	P-P-bond-hydrolysis-driventransporters	Primary Active Transporters	96.9	91.55	1.6e-66	634
gene1663	Chromosome	BA1	3.D.1.9.1	Hydrogenase-4 component E OS=Escherichia coli (strain K12) GN=hyfE PE=1 SV=1	The H<sup>+</sup> or Na<sup>+</sup>-translocating NADH Dehydrogenase (NDH) Family	Oxidoreduction-driven transporters	Primary Active Transporters	96.7	100	0	2902
gene1667	Chromosome	BA1	3.D.1.9.1	Hydrogenase-4 component E OS=Escherichia coli (strain K12) GN=hyfE PE=1 SV=1	The H<sup>+</sup> or Na<sup>+</sup>-translocating NADH Dehydrogenase (NDH) Family	Oxidoreduction-driven transporters	Primary Active Transporters	96.6	100	1.4e-55	539
gene1668	Chromosome	BA1	3.D.1.9.1	Hydrogenase-4 component E OS=Escherichia coli (strain K12) GN=hyfE PE=1 SV=1	The H<sup>+</sup> or Na<sup>+</sup>-translocating NADH Dehydrogenase (NDH) Family	Oxidoreduction-driven transporters	Primary Active Transporters	96.6	90.26	2e-88	824
gene5034	Chromosome	BA1	3.A.1.2.25	Inner membrane ABC transporter permease protein YjfF OS=Escherichia coli (strain K12) GN=yjfF PE=1 SV=3	The ATP-binding Cassette (ABC) Superfamily	P-P-bond-hydrolysis-driventransporters	Primary Active Transporters	95.7	98.84	1.4e-137	1249
gene2325	Chromosome	BA1	3.A.6.2.1	Flagellar protein fliO - Salmonella typhimurium.	The Type III (Virulence-related) Secretory Pathway (IIISP) Family	P-P-bond-hydrolysis-driventransporters	Primary Active Transporters	95.5	100	4.4e-38	387
gene1661	Chromosome	BA1	3.D.1.9.1	Hydrogenase-4 component E OS=Escherichia coli (strain K12) GN=hyfE PE=1 SV=1	The H<sup>+</sup> or Na<sup>+</sup>-translocating NADH Dehydrogenase (NDH) Family	Oxidoreduction-driven transporters	Primary Active Transporters	95.3	96.97	1.1e-30	322
gene3135	Chromosome	BA1	3.A.1.5.41	Oligopeptide transport system permease protein OppB OS=Escherichia coli (strain K12) GN=oppB PE=1 SV=1	The ATP-binding Cassette (ABC) Superfamily	P-P-bond-hydrolysis-driventransporters	Primary Active Transporters	95.3	94.22	1.5e-135	1232
gene5016	Chromosome	BA1	3.A.3.4.1	MG(2+) TRANSPORT ATPASE, P-TYPE 1 (EC 3.6.3.2) - Salmonella typhimurium.	The P-type ATPase (P-ATPase) Superfamily	P-P-bond-hydrolysis-driventransporters	Primary Active Transporters	95	100	3.2e-151	1367
gene2569	Chromosome	BA1	3.A.1.19.4	Uncharacterized protein OS=Escherichia coli (strain 55989 / EAEC) GN=ynjB PE=4 SV=1	The ATP-binding Cassette (ABC) Superfamily	P-P-bond-hydrolysis-driventransporters	Primary Active Transporters	94	100	2e-113	1040
gene2333	Chromosome	BA1	3.A.6.2.1	Flagellar protein fliO - Salmonella typhimurium.	The Type III (Virulence-related) Secretory Pathway (IIISP) Family	P-P-bond-hydrolysis-driventransporters	Primary Active Transporters	93.9	99.78	4.4e-243	2161
gene0012	Chromosome	BA1	3.A.2.1.1	ATP synthase epsilon chain - Escherichia coli.	The H<sup>+</sup>- or Na<sup>+</sup>-translocating F-type, V-type and A-type ATPase (F-ATPase) Superfamily	P-P-bond-hydrolysis-driventransporters	Primary Active Transporters	93.3	93.71	1.7e-63	608
gene3573	Chromosome	BA1	3.D.7.2.3	Hydrogenase-1 operon protein HyaE OS=Salmonella enterica subsp. enterica serovar Typhimurium str. DT104 GN=hyaE PE=4 SV=1	The H<sub>2</sub>:Heterodisulfide Oxidoreductase (HHO) Family	Oxidoreduction-driven transporters	Primary Active Transporters	92.2	100	4.9e-208	1858
gene2326	Chromosome	BA1	3.A.6.2.1	Flagellar protein fliO - Salmonella typhimurium.	The Type III (Virulence-related) Secretory Pathway (IIISP) Family	P-P-bond-hydrolysis-driventransporters	Primary Active Transporters	91.4	100	2.9e-116	1065
gene2328	Chromosome	BA1	3.A.6.2.1	Flagellar protein fliO - Salmonella typhimurium.	The Type III (Virulence-related) Secretory Pathway (IIISP) Family	P-P-bond-hydrolysis-driventransporters	Primary Active Transporters	91.2	100	6.4e-65	620
gene2422	Chromosome	BA1	3.A.6.2.1	Flagellar protein fliO - Salmonella typhimurium.	The Type III (Virulence-related) Secretory Pathway (IIISP) Family	P-P-bond-hydrolysis-driventransporters	Primary Active Transporters	90.3	99.48	1.2e-193	1734
gene0088	Chromosome	BA1	9.B.51.1.1	Inner membrane protein YidH OS=Escherichia coli (strain K12) GN=yidH PE=1 SV=1	The Uncharacterized DUF202/YidH (YidH) Family	Putative transport proteins	Incompletely Characterized Transport Systems	100	100	5.5e-19	220
gene0268	Chromosome	BA1	9.B.32.1.1	Uncharacterized protein yibI OS=Escherichia coli (strain K12) GN=yibI PE=4 SV=1	The DUF3302 or Pfam11742 (YibI) Family	Putative transport proteins	Incompletely Characterized Transport Systems	100	100	3.3e-65	622
gene0285	Chromosome	BA1	9.B.32.1.2	Inner membrane protein yiaW OS=Escherichia coli O157:H7 GN=yiaW PE=3 SV=1	The DUF3302 or Pfam11742 (YibI) Family	Putative transport proteins	Incompletely Characterized Transport Systems	100	100	2.5e-56	545
gene0318	Chromosome	BA1	9.B.44.1.1	Inner membrane protein yiaA - Escherichia coli.	The YiaA-YiaB (YiaAB) Family	Putative transport proteins	Incompletely Characterized Transport Systems	100	100	1.7e-58	564
gene0319	Chromosome	BA1	9.B.44.1.1	Inner membrane protein yiaA - Escherichia coli.	The YiaA-YiaB (YiaAB) Family	Putative transport proteins	Incompletely Characterized Transport Systems	100	100	3.5e-77	726
gene0320	Chromosome	BA1	9.B.97.1.1	Inner membrane protein yiaH OS=Escherichia coli (strain K12) GN=yiaH PE=1 SV=1	The Acyltransferase-3/Putative Acetyl-CoA Transporter (ATAT) Family	Putative transport proteins	Incompletely Characterized Transport Systems	100	100	2.1e-106	979
gene0333	Chromosome	BA1	9.B.186.1.1	Probable lipoprotein YiaD OS=Escherichia coli (strain K12) GN=yiaD PE=1 SV=2	The Putative Lipoprotein Supressor of a ts bamD mutant, YiaD (YiaD) Family	Putative transport proteins	Incompletely Characterized Transport Systems	100	100	8.3e-115	1052
gene0374	Chromosome	BA1	9.B.126.1.1	Inner membrane protein yhjD OS=Escherichia coli (strain K12) GN=yhjD PE=1 SV=1	The Putative Lipid IV Exporter (YhjD) Family	Putative transport proteins	Incompletely Characterized Transport Systems	100	100	1.5e-187	1681
gene0389	Chromosome	BA1	9.B.36.1.1	Protein hdeD - Escherichia coli.	The Acid Resistance Membrane Protein (HdeD) Family	Putative transport proteins	Incompletely Characterized Transport Systems	100	100	6.8e-97	897
gene0392	Chromosome	BA1	9.B.20.1.4	Putative magnesium transporter YhiD OS=Escherichia coli (strain K12) GN=yhiD PE=3 SV=1	The Putative Mg<sup>2+</sup> Transporter-C (MgtC) Family	Putative transport proteins	Incompletely Characterized Transport Systems	100	100	3.1e-114	1047
gene0409	Chromosome	BA1	9.B.4.1.1	Universal stress protein B - Escherichia coli.	The Universal Stress Protein-B (UspB) Family	Putative transport proteins	Incompletely Characterized Transport Systems	100	100	3.9e-60	578
gene0440	Chromosome	BA1	9.B.357.1.1	Probable intracellular septation protein A OS=Escherichia coli (strain K12) OX=83333 GN=yciB PE=1 SV=1	The Bacterial Envelope Biogenesis (BEB) Family	Putative transport proteins	Incompletely Characterized Transport Systems	100	100	1.8e-57	555
gene0491	Chromosome	BA1	9.B.104.1.1	Rhomboid protease glpG OS=Escherichia coli (strain K12) GN=glpG PE=1 SV=5	The Rhomboid Protease (Rhomboid) Family	Putative transport proteins	Incompletely Characterized Transport Systems	100	100	5.1e-90	837
gene0511	Chromosome	BA1	9.A.8.1.1	Ferrous iron transport protein A OS=Escherichia coli (strain K12) GN=feoA PE=1 SV=1	The Ferrous Iron Uptake (FeoB) Family	Recognized transporters of unknown biochemical mechanism	Incompletely Characterized Transport Systems	100	100	1.4e-37	382
gene0517	Chromosome	BA1	9.B.65.1.1	Hypothetical protein yhgE - Escherichia coli.	The Putative Transporter (YhgE) Family	Putative transport proteins	Incompletely Characterized Transport Systems	100	100	0	2872
gene0609	Chromosome	BA1	9.B.42.1.3	Putative general secretion pathway protein A OS=Escherichia coli (strain K12) GN=gspA PE=1 SV=1	The ExeAB (ExeAB) Secretin Assembly/Export Complex	Putative transport proteins	Incompletely Characterized Transport Systems	100	100	2.8e-288	2551
gene0695	Chromosome	BA1	9.B.157.1.3	Rod shape-determining protein MreB OS=Escherichia coli (strain K12) GN=mreB PE=1 SV=1	The Cell Shape-determining MreBCD (MreBCD) Family	Putative transport proteins	Incompletely Characterized Transport Systems	100	100	3.7e-135	1228
gene0696	Chromosome	BA1	9.B.157.1.3	Rod shape-determining protein MreB OS=Escherichia coli (strain K12) GN=mreB PE=1 SV=1	The Cell Shape-determining MreBCD (MreBCD) Family	Putative transport proteins	Incompletely Characterized Transport Systems	100	100	3e-85	796
gene0933	Chromosome	BA1	9.B.31.1.1	UPF0078 membrane protein ygiH - Escherichia coli.	The YqiH (YqiH) Family	Putative transport proteins	Incompletely Characterized Transport Systems	100	100	1.6e-115	1058
gene0992	Chromosome	BA1	9.B.27.2.1	Inner membrane protein yghB - Escherichia coli (strain K12).	The DedA or YdjX-Z (DedA) Family	Putative transport proteins	Incompletely Characterized Transport Systems	100	100	2.7e-121	1108
gene1020	Chromosome	BA1	9.B.331.1.3	Uncharacterized ATP-binding protein YghT OS=Escherichia coli (strain K12) OX=83333 GN=yghT PE=4 SV=1	The ATP Binding Protein (ATP-BP) Family	Putative transport proteins	Incompletely Characterized Transport Systems	100	100	9.1e-40	401
gene1431	Chromosome	BA1	9.B.12.2.1	9.B.12.2.1 UPF0057 membrane protein yqaE	The Sensitivity to Sodium or Salt Stress-induced Hydrophobic Peptide (Sna) Family	Putative transport proteins	Incompletely Characterized Transport Systems	100	100	3.2e-25	274
gene1639	Chromosome	BA1	9.B.209.1.1	Uncharacterized protein YfgG OS=Escherichia coli (strain K12) GN=yfgG PE=4 SV=1	The DUF2633 (DUF2633) Family	Putative transport proteins	Incompletely Characterized Transport Systems	100	100	5.8e-29	307
gene2007	Chromosome	BA1	9.B.14.1.3	Cytochrome c-type biogenesis protein ccmF - Escherichia coli	The Putative Heme Handling Protein (HHP) Family	Putative transport proteins	Incompletely Characterized Transport Systems	100	100	0	3279
gene2064	Chromosome	BA1	9.B.169.1.2	Uncharacterized protein YeiB OS=Escherichia coli (strain K12) GN=yeiB PE=4 SV=2	The Integral Membrane Protein (8 -10 TMSs) YeiB or DUF418 (YeiB) Family	Putative transport proteins	Incompletely Characterized Transport Systems	100	100	1.5e-223	1992
gene2075	Chromosome	BA1	9.B.114.1.1	Protein sanA OS=Escherichia coli (strain K12) GN=sanA PE=4 SV=1	The Vancomycin-sensitivity protein (SanA) Family	Putative transport proteins	Incompletely Characterized Transport Systems	100	100	8.7e-134	1216
gene2472	Chromosome	BA1	9.B.62.1.4	Inner membrane protein YebZ OS=Escherichia coli (strain K12) GN=yebZ PE=1 SV=1	The Copper Resistance (CopD) Family	Putative transport proteins	Incompletely Characterized Transport Systems	100	100	4.1e-162	1461
gene2481	Chromosome	BA1	9.A.69.1.2	Inner membrane protein YebS OS=Escherichia coli (strain K12) GN=yebS PE=1 SV=1	The Intermembrane Phospholipid Translocase (IMPL-T) Family	Recognized transporters of unknown biochemical mechanism	Incompletely Characterized Transport Systems	100	100	5.2e-246	2186
gene2484	Chromosome	BA1	9.B.174.1.2	Tail-specific protease OS=Escherichia coli (strain K12) GN=prc PE=1 SV=2	The Two Tunnel Gated C-terminal Processing Protease (CTP) Family	Putative transport proteins	Incompletely Characterized Transport Systems	100	100	0	3438
gene2485	Chromosome	BA1	9.B.1.1.6	Protease HtpX OS=Escherichia coli (strain K12) GN=htpX PE=1 SV=1	The Integral Membrane CAAX Protease (CAAX Protease) Family	Putative transport proteins	Incompletely Characterized Transport Systems	100	100	5.3e-157	1417
gene2573	Chromosome	BA1	9.B.27.1.2	HYPOTHETICAL 26.2 KDA PROTEIN IN XTHA-GDHA INTERGENIC REGION - Escherichia coli.	The DedA or YdjX-Z (DedA) Family	Putative transport proteins	Incompletely Characterized Transport Systems	100	100	1.3e-126	1154
gene2575	Chromosome	BA1	9.B.27.1.1	HYPOTHETICAL 26.1 KDA PROTEIN IN XTHA-GDHA INTERGENIC REGION - Escherichia coli.	The DedA or YdjX-Z (DedA) Family	Putative transport proteins	Incompletely Characterized Transport Systems	100	100	3.3e-125	1142
gene3108	Chromosome	BA1	9.B.357.1.1	Probable intracellular septation protein A OS=Escherichia coli (strain K12) OX=83333 GN=yciB PE=1 SV=1	The Bacterial Envelope Biogenesis (BEB) Family	Putative transport proteins	Incompletely Characterized Transport Systems	100	100	1.3e-44	443
gene3395	Chromosome	BA1	9.B.122.1.1	Inner membrane protein ymfA OS=Escherichia coli (strain K12) GN=ymfA PE=1 SV=2	The DUF3592 or PF12158 (DUF3592) Family	Putative transport proteins	Incompletely Characterized Transport Systems	100	100	4.3e-86	803
gene3485	Chromosome	BA1	9.B.97.7.1	Glucans biosynthesis protein C OS=Escherichia coli (strain K12) GN=mdoC PE=1 SV=1	The Acyltransferase-3/Putative Acetyl-CoA Transporter (ATAT) Family	Putative transport proteins	Incompletely Characterized Transport Systems	100	100	2.8e-222	1981
gene3585	Chromosome	BA1	9.B.55.1.1	Inner membrane protein YccF OS=Escherichia coli (strain K12) GN=yccF PE=1 SV=1	The 4 TMS DUF307/YccF (DUF307) Family	Putative transport proteins	Incompletely Characterized Transport Systems	100	100	6.5e-79	741
gene3595	Chromosome	BA1	9.A.69.1.1	Uncharacterized protein OS=Escherichia coli UMNF18 GN=UMNF18_1046 PE=4 SV=1	The Intermembrane Phospholipid Translocase (IMPL-T) Family	Recognized transporters of unknown biochemical mechanism	Incompletely Characterized Transport Systems	100	100	1.6e-106	980
gene3596	Chromosome	BA1	9.A.69.1.1	Uncharacterized protein OS=Escherichia coli UMNF18 GN=UMNF18_1046 PE=4 SV=1	The Intermembrane Phospholipid Translocase (IMPL-T) Family	Recognized transporters of unknown biochemical mechanism	Incompletely Characterized Transport Systems	100	100	1.5e-119	1093
gene3800	Chromosome	BA1	9.B.15.1.1	Inner membrane protein ybhQ - Escherichia coli O6.	The 4 TMS YbhQ (YbhQ) Family	Putative transport proteins	Incompletely Characterized Transport Systems	100	100	6e-71	672
gene4303	Chromosome	BA1	9.B.382.1.1	Uncharacterized protein YaiZ OS=Escherichia coli (strain K12) OX=83333 GN=yaiZ PE=4 SV=1	The DUF2754 domain or YaiZ (DUF2754) Family	Putative transport proteins	Incompletely Characterized Transport Systems	100	100	5e-37	377
gene4304	Chromosome	BA1	9.B.381.1.1	Inner membrane protein YaiY OS=Escherichia coli (strain K12) OX=83333 GN=yaiY PE=1 SV=1	The DUF2755 or YaiY (DUF2755) Family	Putative transport proteins	Incompletely Characterized Transport Systems	100	100	2.6e-55	536
gene4306	Chromosome	BA1	9.A.18.1.1	Protein sbmA - Escherichia coli.	The Peptide Uptake Permease (PUP) Family	Recognized transporters of unknown biochemical mechanism	Incompletely Characterized Transport Systems	100	100	4.5e-231	2057
gene4661	Chromosome	BA1	9.B.306.4.2	pyrroloquinoline quinone-dependent dehydrogenase [Escherichia coli]	The Putative Calcium Binding Protein with Similarity to the C-termini of Anoctamins (1.A.17.5) (CBP) Family	Putative transport proteins	Incompletely Characterized Transport Systems	100	100	9.5e-49	479
gene4680	Chromosome	BA1	9.B.125.1.1	Protein AmpE OS=Escherichia coli (strain K12) GN=ampE PE=1 SV=1	The AmpE/CobD (AmpE/CobD) Family	Putative transport proteins	Incompletely Characterized Transport Systems	100	100	2.2e-160	1446
gene4707	Chromosome	BA1	9.B.146.1.6	Phospho-N-acetylmuramoyl-pentapeptide-transferase OS=Escherichia coli (strain K12) GN=mraY PE=1 SV=1	The Putative Undecaprenyl-phosphate N-Acetylglucosaminyl Transferase (MurG) Family	Putative transport proteins	Incompletely Characterized Transport Systems	100	100	1.1e-204	1829
gene4904	Chromosome	BA1	9.A.5.4.2	Uncharacterized protein YjiH OS=Escherichia coli (strain K12) GN=yjiH PE=4 SV=2	The Putative Arginine Transporter (ArgW) Family	Recognized transporters of unknown biochemical mechanism	Incompletely Characterized Transport Systems	100	100	2.1e-121	1109
gene5137	Chromosome	BA1	9.B.13.1.1	Entericidin B - Escherichia coli.	The Putative Pore-forming Entericidin (ECN) Family	Putative transport proteins	Incompletely Characterized Transport Systems	100	100	1.6e-18	216
gene5251	Chromosome	BA1	9.B.136.1.1	Inner membrane protein yjcH OS=Escherichia coli (strain K12) GN=yjcH PE=1 SV=1	The 2 TMS Membrane Protein, YjcH (YjcH) Family	Putative transport proteins	Incompletely Characterized Transport Systems	100	100	1.7e-54	529
gene5434	Chromosome	BA1	9.B.124.2.2	Uncharacterized protein OS=Escherichia coli O45:K1 (strain S88 / ExPEC) GN=yiiR PE=4 SV=1	The DUF805 or PF05656 (DUF805) Family	Putative transport proteins	Incompletely Characterized Transport Systems	100	100	9.5e-83	774
gene5475	Chromosome	BA1	9.B.126.2.1	UPF0761 membrane protein yihY OS=Escherichia coli (strain K12) GN=yihY PE=1 SV=1	The Putative Lipid IV Exporter (YhjD) Family	Putative transport proteins	Incompletely Characterized Transport Systems	100	100	8.6e-160	1441
gene5581	Chromosome	BA1	9.B.21.2.1	CyaY protein - Escherichia coli.	The Frataxin (Frataxin) Family	Putative transport proteins	Incompletely Characterized Transport Systems	100	100	3.3e-61	587
gene1021	Chromosome	BA1	9.B.331.1.3	Uncharacterized ATP-binding protein YghT OS=Escherichia coli (strain K12) OX=83333 GN=yghT PE=4 SV=1	The ATP Binding Protein (ATP-BP) Family	Putative transport proteins	Incompletely Characterized Transport Systems	100	99.32	3.4e-80	752
gene3599	Chromosome	BA1	9.A.69.1.1	Uncharacterized protein OS=Escherichia coli UMNF18 GN=UMNF18_1046 PE=4 SV=1	The Intermembrane Phospholipid Translocase (IMPL-T) Family	Recognized transporters of unknown biochemical mechanism	Incompletely Characterized Transport Systems	100	99.2	3.1e-142	1289
gene0692	Chromosome	BA1	9.B.157.1.3	Rod shape-determining protein MreB OS=Escherichia coli (strain K12) GN=mreB PE=1 SV=1	The Cell Shape-determining MreBCD (MreBCD) Family	Putative transport proteins	Incompletely Characterized Transport Systems	100	98.74	2.5e-128	1169
gene1024	Chromosome	BA1	9.B.331.1.1	Uncharacterized ATP-binding protein YghR OS=Escherichia coli (strain K12) OX=83333 GN=yghR PE=4 SV=1	The ATP Binding Protein (ATP-BP) Family	Putative transport proteins	Incompletely Characterized Transport Systems	100	97.67	4.2e-66	630
gene2428	Chromosome	BA1	9.B.158.1.2	Copper homeostasis protein CutC OS=Escherichia coli (strain K12) GN=cutC PE=3 SV=1	The Cut Copper Homeostasis (Cut) Family	Putative transport proteins	Incompletely Characterized Transport Systems	100	96.91	3.8e-51	500
gene2004	Chromosome	BA1	9.B.14.2.3	Heme exporter protein C - Escherichia coli.	The Putative Heme Handling Protein (HHP) Family	Putative transport proteins	Incompletely Characterized Transport Systems	100	96.84	2.7e-141	1281
gene3107	Chromosome	BA1	9.B.357.1.1	Probable intracellular septation protein A OS=Escherichia coli (strain K12) OX=83333 GN=yciB PE=1 SV=1	The Bacterial Envelope Biogenesis (BEB) Family	Putative transport proteins	Incompletely Characterized Transport Systems	100	95.71	2.5e-28	302
gene0441	Chromosome	BA1	9.B.357.1.1	Probable intracellular septation protein A OS=Escherichia coli (strain K12) OX=83333 GN=yciB PE=1 SV=1	The Bacterial Envelope Biogenesis (BEB) Family	Putative transport proteins	Incompletely Characterized Transport Systems	100	94.29	1.8e-31	329
gene2761	Chromosome	BA1	9.B.72.1.2	Inner membrane protein YdgC OS=Escherichia coli (strain K12) GN=ydgC PE=1 SV=1	The 4 TMS GlpM (GlpM) Family	Putative transport proteins	Incompletely Characterized Transport Systems	100	94.23	7.7e-19	219
gene0693	Chromosome	BA1	9.B.157.1.3	Rod shape-determining protein MreB OS=Escherichia coli (strain K12) GN=mreB PE=1 SV=1	The Cell Shape-determining MreBCD (MreBCD) Family	Putative transport proteins	Incompletely Characterized Transport Systems	100	93.28	3e-58	562
gene0413	Chromosome	BA1	9.B.245.1.2	Inner membrane protein YhiM OS=Escherichia coli (strain K12) GN=yhiM PE=1 SV=2	The 10 TMS Uncharacterized DUF2776 (DUF2776) Family	Putative transport proteins	Incompletely Characterized Transport Systems	100	92.95	1.6e-75	712
gene1023	Chromosome	BA1	9.B.331.1.1	Uncharacterized ATP-binding protein YghR OS=Escherichia coli (strain K12) OX=83333 GN=yghR PE=4 SV=1	The ATP Binding Protein (ATP-BP) Family	Putative transport proteins	Incompletely Characterized Transport Systems	100	92.65	1.1e-67	644
gene1460	Chromosome	BA1	9.B.14.3.6	Inner membrane protein YpjD OS=Escherichia coli (strain K12) GN=ypjD PE=1 SV=1	The Putative Heme Handling Protein (HHP) Family	Putative transport proteins	Incompletely Characterized Transport Systems	100	91.32	2.5e-143	1299
gene5039	Chromosome	BA1	9.B.22.1.2	Translocation and assembly module TamB OS=Escherichia coli (strain K12) GN=tamB PE=1 SV=2	The Leukotoxin Secretion Morphogenesis Protein C (MorC) Family	Putative transport proteins	Incompletely Characterized Transport Systems	99.9	100	0	3747
gene0184	Chromosome	BA1	9.B.83.1.1	LeoA - Escherichia coli.	The Possible Outer Membrane Secretory Protein LeoA (LeoA) Family	Putative transport proteins	Incompletely Characterized Transport Systems	99.8	100	0	2865
gene0353	Chromosome	BA1	9.B.275.1.1	Cellulose biosynthesis protein BcsG OS=Escherichia coli (strain K12) GN=bcsG PE=4 SV=1	The Phosphoethanolamine Transferase (PEAT) Family	Putative transport proteins	Incompletely Characterized Transport Systems	99.8	100	0	2940
gene0509	Chromosome	BA1	9.A.8.1.1	Ferrous iron transport protein A OS=Escherichia coli (strain K12) GN=feoA PE=1 SV=1	The Ferrous Iron Uptake (FeoB) Family	Recognized transporters of unknown biochemical mechanism	Incompletely Characterized Transport Systems	99.8	100	1.7e-277	2458
gene2479	Chromosome	BA1	9.A.69.1.2	Inner membrane protein YebS OS=Escherichia coli (strain K12) GN=yebS PE=1 SV=1	The Intermembrane Phospholipid Translocase (IMPL-T) Family	Recognized transporters of unknown biochemical mechanism	Incompletely Characterized Transport Systems	99.8	90.2	3.1e-236	2102
gene4297	Chromosome	BA1	9.B.34.1.2	Probable diguanylate cyclase AdrA OS=Escherichia coli (strain K12) GN=adrA PE=1 SV=1	The Kinase/Phosphatase/Cyclic-GMP Synthase/Cyclic di-GMP Hydrolase (KPSH) Family	Putative transport proteins	Incompletely Characterized Transport Systems	99.7	100	2.2e-216	1930
gene5613	Chromosome	BA1	9.B.146.1.7	Undecaprenyl-phosphate alpha-N-acetylglucosaminyl 1-phosphate transferase OS=Escherichia coli (strain K12) GN=wecA PE=1 SV=1	The Putative Undecaprenyl-phosphate N-Acetylglucosaminyl Transferase (MurG) Family	Putative transport proteins	Incompletely Characterized Transport Systems	99.7	100	8.5e-205	1830
gene0371	Chromosome	BA1	9.B.121.1.1	Uncharacterized protein yhjG OS=Escherichia coli (strain K12) GN=yhjG PE=4 SV=3	The AsmA (AsmA) Family	Putative transport proteins	Incompletely Characterized Transport Systems	99.7	97.38	9.3e-173	1553
gene1022	Chromosome	BA1	9.B.331.1.2	Uncharacterized ATP-binding protein YghS OS=Escherichia coli (strain K12) OX=83333 GN=yghS PE=4 SV=1	The ATP Binding Protein (ATP-BP) Family	Putative transport proteins	Incompletely Characterized Transport Systems	99.6	100	7.2e-133	1208
gene2347	Chromosome	BA1	9.B.102.1.1	UPF0394 inner membrane protein yedE OS=Escherichia coli (strain K12) GN=yedE PE=1 SV=1	The YedE/YeeE (YedE/YeeE) Family	Putative transport proteins	Incompletely Characterized Transport Systems	99.6	100	8e-129	1173
gene2480	Chromosome	BA1	9.A.69.1.2	Inner membrane protein YebS OS=Escherichia coli (strain K12) GN=yebS PE=1 SV=1	The Intermembrane Phospholipid Translocase (IMPL-T) Family	Recognized transporters of unknown biochemical mechanism	Incompletely Characterized Transport Systems	99.6	99.55	1.7e-255	2268
gene0888	Chromosome	BA1	9.B.221.1.1	Inner membrane protein YgjV OS=Escherichia coli (strain K12) GN=ygjV PE=1 SV=1	The 5 TMS YgjV (YgjV) Family	Putative transport proteins	Incompletely Characterized Transport Systems	99.5	100	9.4e-104	956
gene2084	Chromosome	BA1	9.B.27.2.7	Uncharacterized protein OS=Escherichia coli O83:H1 (strain NRG 857C / AIEC) GN=NRG857_10840 PE=4 SV=1	The DedA or YdjX-Z (DedA) Family	Putative transport proteins	Incompletely Characterized Transport Systems	99.5	100	1e-108	999
gene2172	Chromosome	BA1	9.B.22.2.1	Protein AsmA OS=Escherichia coli (strain K12) GN=asmA PE=3 SV=2	The Leukotoxin Secretion Morphogenesis Protein C (MorC) Family	Putative transport proteins	Incompletely Characterized Transport Systems	99.5	97.92	6.6e-100	923
gene0372	Chromosome	BA1	9.B.121.1.1	Uncharacterized protein yhjG OS=Escherichia coli (strain K12) GN=yhjG PE=4 SV=3	The AsmA (AsmA) Family	Putative transport proteins	Incompletely Characterized Transport Systems	99.4	100	7.9e-178	1597
gene4660	Chromosome	BA1	9.B.306.4.2	pyrroloquinoline quinone-dependent dehydrogenase [Escherichia coli]	The Putative Calcium Binding Protein with Similarity to the C-termini of Anoctamins (1.A.17.5) (CBP) Family	Putative transport proteins	Incompletely Characterized Transport Systems	99.4	96.94	0	3740
gene1409	Chromosome	BA1	9.B.27.3.1	Conserved inner membrane protein OS=Escherichia coli OR:K5:H- (strain ABU 83972) GN=yqaA PE=4 SV=1	The DedA or YdjX-Z (DedA) Family	Putative transport proteins	Incompletely Characterized Transport Systems	99.3	100	2.2e-76	719
gene2429	Chromosome	BA1	9.B.158.1.2	Copper homeostasis protein CutC OS=Escherichia coli (strain K12) GN=cutC PE=3 SV=1	The Cut Copper Homeostasis (Cut) Family	Putative transport proteins	Incompletely Characterized Transport Systems	99.3	100	1.4e-78	738
gene5600	Chromosome	BA1	9.B.128.1.1	Putative ECA polymerase OS=Escherichia coli (strain SE11) GN=wzyE PE=3 SV=1	The O-antigen Polymerase, WzyE (WzyE) Family	Putative transport proteins	Incompletely Characterized Transport Systems	99.3	100	5.9e-74	698
gene5083	Chromosome	BA1	9.B.358.1.4	DUF350 domain-containing protein [Escherichia coli]	The DUF350 domain-containing (DUF350) Family	Putative transport proteins	Incompletely Characterized Transport Systems	99.2	100	1.7e-67	642
pA_gene0133	PlasmidA	BA1	9.B.29.2.7	Putative uncharacterized protein OS=Methanosphaerula palustris (strain ATCC BAA-1556 / DSM 19958 / E1-9c) GN=Mpal_1255 PE=4 SV=1	The 4-5 TMS Putative Chaparone (4-5PC) Family	Putative transport proteins	Incompletely Characterized Transport Systems	99	100	1.5e-161	1456
pB_gene0144	PlasmidB	BA1	9.B.29.2.7	Putative uncharacterized protein OS=Methanosphaerula palustris (strain ATCC BAA-1556 / DSM 19958 / E1-9c) GN=Mpal_1255 PE=4 SV=1	The 4-5 TMS Putative Chaparone (4-5PC) Family	Putative transport proteins	Incompletely Characterized Transport Systems	99	100	1.5e-161	1456
gene0510	Chromosome	BA1	9.A.8.1.1	Ferrous iron transport protein A OS=Escherichia coli (strain K12) GN=feoA PE=1 SV=1	The Ferrous Iron Uptake (FeoB) Family	Recognized transporters of unknown biochemical mechanism	Incompletely Characterized Transport Systems	98.9	98.18	1.1e-148	1345
gene3598	Chromosome	BA1	9.A.69.1.1	Uncharacterized protein OS=Escherichia coli UMNF18 GN=UMNF18_1046 PE=4 SV=1	The Intermembrane Phospholipid Translocase (IMPL-T) Family	Recognized transporters of unknown biochemical mechanism	Incompletely Characterized Transport Systems	98.9	94.57	2.7e-90	840
pB_gene0182	PlasmidB	BA1	9.B.29.2.7	Putative uncharacterized protein OS=Methanosphaerula palustris (strain ATCC BAA-1556 / DSM 19958 / E1-9c) GN=Mpal_1255 PE=4 SV=1	The 4-5 TMS Putative Chaparone (4-5PC) Family	Putative transport proteins	Incompletely Characterized Transport Systems	98.8	97.62	2.9e-91	848
gene1697	Chromosome	BA1	9.B.75.2.1	Ethanolamine utilization protein eutQ - Escherichia coli.	The Ethanol Utilization/Transport (Eut) Protein Family	Putative transport proteins	Incompletely Characterized Transport Systems	98.7	100	2.4e-128	1169
gene2241	Chromosome	BA1	9.B.102.1.2	UPF0394 inner membrane protein yeeE OS=Escherichia coli (strain K12) GN=yeeE PE=1 SV=1	The YedE/YeeE (YedE/YeeE) Family	Putative transport proteins	Incompletely Characterized Transport Systems	98.7	100	4.2e-125	1141
gene4905	Chromosome	BA1	9.B.156.1.1	Conserved predicted inner membrane protein OS=Escherichia coli O111:H- (strain 11128 / EHEC) GN=yjiG PE=4 SV=1	The Putative 4, 5, 8, 10 TMS Permease (4,5,8,10P) Family	Putative transport proteins	Incompletely Characterized Transport Systems	98.7	100	8.8e-79	740
gene3597	Chromosome	BA1	9.A.69.1.1	Uncharacterized protein OS=Escherichia coli UMNF18 GN=UMNF18_1046 PE=4 SV=1	The Intermembrane Phospholipid Translocase (IMPL-T) Family	Recognized transporters of unknown biochemical mechanism	Incompletely Characterized Transport Systems	98.7	95.14	3.2e-179	1609
gene2316	Chromosome	BA1	9.B.34.1.4	Probable diguanylate cyclase YedQ OS=Escherichia coli (strain K12) GN=yedQ PE=2 SV=2	The Kinase/Phosphatase/Cyclic-GMP Synthase/Cyclic di-GMP Hydrolase (KPSH) Family	Putative transport proteins	Incompletely Characterized Transport Systems	98.4	100	0	2792
pB_gene0181	PlasmidB	BA1	9.B.29.2.7	Putative uncharacterized protein OS=Methanosphaerula palustris (strain ATCC BAA-1556 / DSM 19958 / E1-9c) GN=Mpal_1255 PE=4 SV=1	The 4-5 TMS Putative Chaparone (4-5PC) Family	Putative transport proteins	Incompletely Characterized Transport Systems	98.4	96.85	8.6e-64	610
gene1927	Chromosome	BA1	9.B.142.2.9	Undecaprenyl phosphate-alpha-4-amino-4-deoxy-L-arabinose arabinosyl transferase OS=Escherichia coli (strain K12) GN=arnT PE=1 SV=1	The Integral membrane Glycosyltransferase family 39 (GT39) Family	Putative transport proteins	Incompletely Characterized Transport Systems	98.3	97.35	7.8e-172	1545
gene2173	Chromosome	BA1	9.B.22.2.1	Protein AsmA OS=Escherichia coli (strain K12) GN=asmA PE=3 SV=2	The Leukotoxin Secretion Morphogenesis Protein C (MorC) Family	Putative transport proteins	Incompletely Characterized Transport Systems	97.9	98.85	3.4e-245	2179
gene1705	Chromosome	BA1	9.A.28.1.1	Ethanolamine utilization protein eutH (Putative ethanolamine transporter) - Salmonella typhimurium.	The Ethanolamine Facilitator (EAF) Family	Recognized transporters of unknown biochemical mechanism	Incompletely Characterized Transport Systems	97.8	100	6.3e-217	1935
gene0412	Chromosome	BA1	9.B.245.1.2	Inner membrane protein YhiM OS=Escherichia coli (strain K12) GN=yhiM PE=1 SV=2	The 10 TMS Uncharacterized DUF2776 (DUF2776) Family	Putative transport proteins	Incompletely Characterized Transport Systems	97.6	98.6	1.5e-113	1041
gene5040	Chromosome	BA1	9.B.22.1.2	Translocation and assembly module TamB OS=Escherichia coli (strain K12) GN=tamB PE=1 SV=2	The Leukotoxin Secretion Morphogenesis Protein C (MorC) Family	Putative transport proteins	Incompletely Characterized Transport Systems	96.1	99.26	8.2e-297	2625
gene1928	Chromosome	BA1	9.B.142.2.9	Undecaprenyl phosphate-alpha-4-amino-4-deoxy-L-arabinose arabinosyl transferase OS=Escherichia coli (strain K12) GN=arnT PE=1 SV=1	The Integral membrane Glycosyltransferase family 39 (GT39) Family	Putative transport proteins	Incompletely Characterized Transport Systems	95.9	98.5	6.3e-149	1347
gene1861	Chromosome	BA1	9.B.27.2.3	Protein dedA OS=Escherichia coli (strain K12) GN=dedA PE=1 SV=1	The DedA or YdjX-Z (DedA) Family	Putative transport proteins	Incompletely Characterized Transport Systems	95.4	100	5.4e-114	1045
gene0694	Chromosome	BA1	9.B.157.1.3	Rod shape-determining protein MreB OS=Escherichia coli (strain K12) GN=mreB PE=1 SV=1	The Cell Shape-determining MreBCD (MreBCD) Family	Putative transport proteins	Incompletely Characterized Transport Systems	91.9	96.52	3.5e-48	475
gene3039	Chromosome	BA1	9.B.100.1.1	Phage shock protein PspA OS=Salmonella enterica subsp. enterica serovar Typhimurium str. 4/74 GN=pspA PE=4 SV=1	The Phage Shock Protein (Psp) Family	Putative transport proteins	Incompletely Characterized Transport Systems	91.4	100	1.2e-100	930
gene0026	Chromosome	BA1	4.A.1.2.2	PTS system, beta-glucoside-specific IIABC component (EIIABC-BGL) (Beta-glucoside-permease IIABC component) (Phosphotransferase enzyme II, ABC component) (EC 2.7.1.69) (EII-BGL) - Escherichia coli.	The PTS Glucose-Glucoside (Glc) Family	Phosphotransfer-driven Group Translocators(PTS)	Group Translocators	100	100	2.8e-211	1886
gene0360	Chromosome	BA1	4.D.3.1.6	Endoglucanase OS=Escherichia coli (strain K12) GN=bcsZ PE=1 SV=1	The Glycan Glucosyl Transferase (OpgH) Family	Polysaccharide Synthase/Exporters	Group Translocators	100	100	3.2e-262	2326
gene0362	Chromosome	BA1	4.D.3.1.6	Endoglucanase OS=Escherichia coli (strain K12) GN=bcsZ PE=1 SV=1	The Glycan Glucosyl Transferase (OpgH) Family	Polysaccharide Synthase/Exporters	Group Translocators	100	100	1.9e-203	1818
gene1062	Chromosome	BA1	4.A.2.1.24	Mannitol-specific cryptic phosphotransferase enzyme IIA component OS=Escherichia coli (strain K12) GN=cmtB PE=1 SV=1	The PTS Fructose-Mannitol (Fru) Family	Phosphotransfer-driven Group Translocators(PTS)	Group Translocators	100	100	2.6e-74	701
gene1396	Chromosome	BA1	4.A.4.1.1	PTS SYSTEM, GLUCITOL/SORBITOL-SPECIFIC IIA COMPONENT (EIIA-GUT) (GLUCITOL/SORBITOL-PERMEASE IIA COMPONENT) (PHOSPHOTRANSFERASE ENZYME II, A COMPONENT) (EC 2.7.1.69) (EIII-GUT) - Escherichia coli.	The PTS Glucitol (Gut) Family	Phosphotransfer-driven Group Translocators(PTS)	Group Translocators	100	100	1.2e-106	981
gene1735	Chromosome	BA1	4.A.1.1.1	Putative inhibitor of glucose uptake transporter SgrT OS=Escherichia coli (strain K12) OX=83333 GN=sgrT PE=1 SV=1	The PTS Glucose-Glucoside (Glc) Family	Phosphotransfer-driven Group Translocators(PTS)	Group Translocators	100	100	2.7e-89	831
gene1765	Chromosome	BA1	4.A.2.1.11	Fructose-like phosphotransferase enzyme IIB component 1 OS=Escherichia coli (strain K12) GN=fryB PE=3 SV=1	The PTS Fructose-Mannitol (Fru) Family	Phosphotransfer-driven Group Translocators(PTS)	Group Translocators	100	100	4.5e-53	517
gene1766	Chromosome	BA1	4.A.2.1.11	Fructose-like phosphotransferase enzyme IIB component 1 OS=Escherichia coli (strain K12) GN=fryB PE=3 SV=1	The PTS Fructose-Mannitol (Fru) Family	Phosphotransfer-driven Group Translocators(PTS)	Group Translocators	100	100	1.2e-150	1362
gene2038	Chromosome	BA1	4.A.2.1.1	PTS SYSTEM, FRUCTOSE-SPECIFIC IIBC COMPONENT (EIIBC-FRU) (FRUCTOSE- PERMEASE IIBC COMPONENT) (PHOSPHOTRANSFERASE ENZYME II, BC COMPONENT) (EC 2.7.1.69) (EII-FRU) - Escherichia coli.	The PTS Fructose-Mannitol (Fru) Family	Phosphotransfer-driven Group Translocators(PTS)	Group Translocators	100	100	9.6e-204	1821
gene2041	Chromosome	BA1	4.A.2.1.1	PTS SYSTEM, FRUCTOSE-SPECIFIC IIBC COMPONENT (EIIBC-FRU) (FRUCTOSE- PERMEASE IIBC COMPONENT) (PHOSPHOTRANSFERASE ENZYME II, BC COMPONENT) (EC 2.7.1.69) (EII-FRU) - Escherichia coli.	The PTS Fructose-Mannitol (Fru) Family	Phosphotransfer-driven Group Translocators(PTS)	Group Translocators	100	100	3.8e-106	977
gene2494	Chromosome	BA1	4.A.6.1.1	PTS system mannose-specific EIIAB component - Escherichia coli.	The PTS Mannose-Fructose-Sorbose (Man) Family	Phosphotransfer-driven Group Translocators(PTS)	Group Translocators	100	100	1.4e-159	1439
gene2495	Chromosome	BA1	4.A.6.1.1	PTS system mannose-specific EIIAB component - Escherichia coli.	The PTS Mannose-Fructose-Sorbose (Man) Family	Phosphotransfer-driven Group Translocators(PTS)	Group Translocators	100	100	2.5e-137	1247
gene2496	Chromosome	BA1	4.A.6.1.1	PTS system mannose-specific EIIAB component - Escherichia coli.	The PTS Mannose-Fructose-Sorbose (Man) Family	Phosphotransfer-driven Group Translocators(PTS)	Group Translocators	100	100	1.6e-178	1603
gene2589	Chromosome	BA1	4.A.3.2.1	PTS SYSTEM, CELLOBIOSE-SPECIFIC IIC COMPONENT (EIIC-CEL) (CELLOBIOSE- PERMEASE IIC COMPONENT) (PHOSPHOTRANSFERASE ENZYME II, C COMPONENT) - Escherichia coli.	The PTS Lactose-N,N'-Diacetylchitobiose-β-glucoside (Lac) Family	Phosphotransfer-driven Group Translocators(PTS)	Group Translocators	100	100	1.1e-44	444
gene2590	Chromosome	BA1	4.A.3.2.1	PTS SYSTEM, CELLOBIOSE-SPECIFIC IIC COMPONENT (EIIC-CEL) (CELLOBIOSE- PERMEASE IIC COMPONENT) (PHOSPHOTRANSFERASE ENZYME II, C COMPONENT) - Escherichia coli.	The PTS Lactose-N,N'-Diacetylchitobiose-β-glucoside (Lac) Family	Phosphotransfer-driven Group Translocators(PTS)	Group Translocators	100	100	1.5e-251	2234
gene2591	Chromosome	BA1	4.A.3.2.1	PTS SYSTEM, CELLOBIOSE-SPECIFIC IIC COMPONENT (EIIC-CEL) (CELLOBIOSE- PERMEASE IIC COMPONENT) (PHOSPHOTRANSFERASE ENZYME II, C COMPONENT) - Escherichia coli.	The PTS Lactose-N,N'-Diacetylchitobiose-β-glucoside (Lac) Family	Phosphotransfer-driven Group Translocators(PTS)	Group Translocators	100	100	2.1e-56	546
gene2735	Chromosome	BA1	4.A.1.1.3	PTS system, maltose and glucose-specific IIABC component (Maltose and glucose-permease IIABC component) (Phosphotransferase enzyme II, ABC component) (EC 2.7.1.69) - Escherichia coli.	The PTS Glucose-Glucoside (Glc) Family	Phosphotransfer-driven Group Translocators(PTS)	Group Translocators	100	100	1.8e-301	2665
gene3419	Chromosome	BA1	4.A.1.1.1	Putative inhibitor of glucose uptake transporter SgrT OS=Escherichia coli (strain K12) OX=83333 GN=sgrT PE=1 SV=1	The PTS Glucose-Glucoside (Glc) Family	Phosphotransfer-driven Group Translocators(PTS)	Group Translocators	100	100	1.3e-269	2390
gene3482	Chromosome	BA1	4.D.3.1.1	Glucans biosynthesis glucosyltransferase H OS=Escherichia coli (strain K12) GN=mdoH PE=1 SV=1	The Glycan Glucosyl Transferase (OpgH) Family	Polysaccharide Synthase/Exporters	Group Translocators	100	100	0	4415
gene3512	Chromosome	BA1	4.D.1.1.3	HYPOTHETICAL 50.8 KDA PROTEIN IN PHOH-CSGG INTERGENIC REGION - Escherichia coli.	The Putative Vectorial Glycosyl Polymerization (VGP) Family	Polysaccharide Synthase/Exporters	Group Translocators	100	100	4.2e-259	2299
gene3873	Chromosome	BA1	4.A.2.1.3	HRSA protein (EC 2.7.1.69) - Escherichia coli.	The PTS Fructose-Mannitol (Fru) Family	Phosphotransfer-driven Group Translocators(PTS)	Group Translocators	100	100	0	3147
gene4732	Chromosome	BA1	4.A.1.1.1	Putative inhibitor of glucose uptake transporter SgrT OS=Escherichia coli (strain K12) OX=83333 GN=sgrT PE=1 SV=1	The PTS Glucose-Glucoside (Glc) Family	Phosphotransfer-driven Group Translocators(PTS)	Group Translocators	100	100	5.2e-21	237
gene5401	Chromosome	BA1	4.A.2.1.10	Multiphosphoryl transfer protein 2 OS=Escherichia coli (strain K12) GN=ptsA PE=3 SV=2	The PTS Fructose-Mannitol (Fru) Family	Phosphotransfer-driven Group Translocators(PTS)	Group Translocators	100	100	4.1e-51	500
gene5402	Chromosome	BA1	4.A.2.1.10	Multiphosphoryl transfer protein 2 OS=Escherichia coli (strain K12) GN=ptsA PE=3 SV=2	The PTS Fructose-Mannitol (Fru) Family	Phosphotransfer-driven Group Translocators(PTS)	Group Translocators	100	100	3e-194	1739
gene5458	Chromosome	BA1	4.A.2.1.25	Fructose-like PTS system EIIBC component OS=Escherichia coli (strain K12) GN=frvB PE=3 SV=2	The PTS Fructose-Mannitol (Fru) Family	Phosphotransfer-driven Group Translocators(PTS)	Group Translocators	100	100	1.3e-82	773
gene0267	Chromosome	BA1	4.A.2.1.2	PTS SYSTEM, MANNITOL-SPECIFIC IIABC COMPONENT (EIIABC-MTL) (MANNITOL- PERMEASE IIABC COMPONENT) (PHOSPHOTRANSFERASE ENZYME II, ABC COMPONENT) (EC 2.7.1.69) (EII-MTL) - Escherichia coli.	The PTS Fructose-Mannitol (Fru) Family	Phosphotransfer-driven Group Translocators(PTS)	Group Translocators	100	99.5	1.7e-219	1957
gene3943	Chromosome	BA1	4.A.1.1.2	PTS SYSTEM, N-ACETYLGLUCOSAMINE-SPECIFIC IIABC COMPONENT (EIIABC-NAG) (N-ACETYLGLUCOSAMINE-PERMEASE IIABC COMPONENT) (PHOSPHOTRANSFERASE ENZYME II, ABC COMPONENT) (EC 2.7.1.69) (EII-NAG) - Escherichia coli.	The PTS Glucose-Glucoside (Glc) Family	Phosphotransfer-driven Group Translocators(PTS)	Group Translocators	100	96.03	3.9e-305	2697
gene0266	Chromosome	BA1	4.A.2.1.2	PTS SYSTEM, MANNITOL-SPECIFIC IIABC COMPONENT (EIIABC-MTL) (MANNITOL- PERMEASE IIABC COMPONENT) (PHOSPHOTRANSFERASE ENZYME II, ABC COMPONENT) (EC 2.7.1.69) (EII-MTL) - Escherichia coli.	The PTS Fructose-Mannitol (Fru) Family	Phosphotransfer-driven Group Translocators(PTS)	Group Translocators	100	94.49	1.5e-131	1197
gene0359	Chromosome	BA1	4.D.3.1.6	Endoglucanase OS=Escherichia coli (strain K12) GN=bcsZ PE=1 SV=1	The Glycan Glucosyl Transferase (OpgH) Family	Polysaccharide Synthase/Exporters	Group Translocators	100	94.32	2.9e-252	2240
gene1722	Chromosome	BA1	4.A.1.2.7	acid porter, MurP (YfeV) - Escherichia coli.	The PTS Glucose-Glucoside (Glc) Family	Phosphotransfer-driven Group Translocators(PTS)	Group Translocators	100	93.02	1.2e-17	208
gene5403	Chromosome	BA1	4.A.2.1.10	Multiphosphoryl transfer protein 2 OS=Escherichia coli (strain K12) GN=ptsA PE=3 SV=2	The PTS Fructose-Mannitol (Fru) Family	Phosphotransfer-driven Group Translocators(PTS)	Group Translocators	99.9	100	0	4226
gene5459	Chromosome	BA1	4.A.2.1.25	Fructose-like PTS system EIIBC component OS=Escherichia coli (strain K12) GN=frvB PE=3 SV=2	The PTS Fructose-Mannitol (Fru) Family	Phosphotransfer-driven Group Translocators(PTS)	Group Translocators	99.8	100	1.8e-266	2363
gene2511	Chromosome	BA1	4.C.1.1.4	Long-chain-fatty-acid--CoA ligase - Escherichia coli.	The Fatty Acid Transporter (FAT) Family	Acyl CoAligase-coupled transporters	Group Translocators	99.8	96.23	0	2914
gene1932	Chromosome	BA1	4.D.1.1.13	Undecaprenyl-phosphate 4-deoxy-4-formamido-L-arabinose transferase OS=Escherichia coli (strain K12) GN=arnC PE=1 SV=1	The Putative Vectorial Glycosyl Polymerization (VGP) Family	Polysaccharide Synthase/Exporters	Group Translocators	99.7	100	1.7e-180	1620
gene3803	Chromosome	BA1	4.D.2.4.3	Inner membrane protein YbhN OS=Escherichia coli (strain K12) GN=ybhN PE=1 SV=1	The Glycosyl Transferase 2 (GT2) Family	Polysaccharide Synthase/Exporters	Group Translocators	99.7	100	2.3e-174	1567
gene0832	Chromosome	BA1	4.A.6.1.5	PTS system, N-acetylgalactosamine-specific IIB component 1 (EIIB-AGA) (N-acetylgalactosamine-permease IIB component 1) (Phosphotransferase enzyme II, B component 1) (EC 2.7.1.69) - Escherichia coli.	The PTS Mannose-Fructose-Sorbose (Man) Family	Phosphotransfer-driven Group Translocators(PTS)	Group Translocators	99.6	100	4.2e-145	1314
gene0833	Chromosome	BA1	4.A.6.1.5	PTS system, N-acetylgalactosamine-specific IIB component 1 (EIIB-AGA) (N-acetylgalactosamine-permease IIB component 1) (Phosphotransferase enzyme II, B component 1) (EC 2.7.1.69) - Escherichia coli.	The PTS Mannose-Fructose-Sorbose (Man) Family	Phosphotransfer-driven Group Translocators(PTS)	Group Translocators	99.6	100	1e-143	1302
gene1063	Chromosome	BA1	4.A.2.1.24	Mannitol-specific cryptic phosphotransferase enzyme IIA component OS=Escherichia coli (strain K12) GN=cmtB PE=1 SV=1	The PTS Fructose-Mannitol (Fru) Family	Phosphotransfer-driven Group Translocators(PTS)	Group Translocators	99.6	100	2e-259	2302
gene5019	Chromosome	BA1	4.A.1.2.4	PTS SYSTEM, TREHALOSE-SPECIFIC IIBC COMPONENT (EIIBC-TRE) (TREHALOSE- PERMEASE IIBC COMPONENT) (PHOSPHOTRANSFERASE ENZYME II, BC COMPONENT) (EC 2.7.1.69) (EII-TRE) - Escherichia coli.	The PTS Glucose-Glucoside (Glc) Family	Phosphotransfer-driven Group Translocators(PTS)	Group Translocators	99.6	100	7.7e-267	2366
gene0834	Chromosome	BA1	4.A.6.1.5	PTS system, N-acetylgalactosamine-specific IIB component 1 (EIIB-AGA) (N-acetylgalactosamine-permease IIB component 1) (Phosphotransferase enzyme II, B component 1) (EC 2.7.1.69) - Escherichia coli.	The PTS Mannose-Fructose-Sorbose (Man) Family	Phosphotransfer-driven Group Translocators(PTS)	Group Translocators	99.4	100	6.9e-87	810
gene0843	Chromosome	BA1	4.A.6.1.4	AgaE - Escherichia coli.	The PTS Mannose-Fructose-Sorbose (Man) Family	Phosphotransfer-driven Group Translocators(PTS)	Group Translocators	99.4	100	7.6e-86	801
gene1205	Chromosome	BA1	4.C.1.1.16	Bifunctional protein Aas OS=Escherichia coli (strain K12) GN=aas PE=1 SV=2	The Fatty Acid Transporter (FAT) Family	Acyl CoAligase-coupled transporters	Group Translocators	99.4	100	0	3693
gene0361	Chromosome	BA1	4.D.3.1.6	Endoglucanase OS=Escherichia coli (strain K12) GN=bcsZ PE=1 SV=1	The Glycan Glucosyl Transferase (OpgH) Family	Polysaccharide Synthase/Exporters	Group Translocators	99.3	100	0	3944
gene1721	Chromosome	BA1	4.A.1.2.7	acid porter, MurP (YfeV) - Escherichia coli.	The PTS Glucose-Glucoside (Glc) Family	Phosphotransfer-driven Group Translocators(PTS)	Group Translocators	99.3	99.31	1.1e-243	2166
gene1394	Chromosome	BA1	4.A.4.1.1	PTS SYSTEM, GLUCITOL/SORBITOL-SPECIFIC IIA COMPONENT (EIIA-GUT) (GLUCITOL/SORBITOL-PERMEASE IIA COMPONENT) (PHOSPHOTRANSFERASE ENZYME II, A COMPONENT) (EC 2.7.1.69) (EIII-GUT) - Escherichia coli.	The PTS Glucitol (Gut) Family	Phosphotransfer-driven Group Translocators(PTS)	Group Translocators	99.2	100	2.1e-67	641
gene5396	Chromosome	BA1	4.A.2.1.10	Multiphosphoryl transfer protein 2 OS=Escherichia coli (strain K12) GN=ptsA PE=3 SV=2	The PTS Fructose-Mannitol (Fru) Family	Phosphotransfer-driven Group Translocators(PTS)	Group Translocators	99.1	100	4.8e-58	560
gene5073	Chromosome	BA1	4.A.7.1.1	PUTATIVE TRANSPORT PROTEIN SGAT - Escherichia coli.	The PTS L-Ascorbate (L-Asc) Family	Phosphotransfer-driven Group Translocators(PTS)	Group Translocators	99	100	4.6e-52	508
gene1770	Chromosome	BA1	4.A.2.1.11	Fructose-like phosphotransferase enzyme IIB component 1 OS=Escherichia coli (strain K12) GN=fryB PE=3 SV=1	The PTS Fructose-Mannitol (Fru) Family	Phosphotransfer-driven Group Translocators(PTS)	Group Translocators	98.8	100	0	4161
gene1395	Chromosome	BA1	4.A.4.1.1	PTS SYSTEM, GLUCITOL/SORBITOL-SPECIFIC IIA COMPONENT (EIIA-GUT) (GLUCITOL/SORBITOL-PERMEASE IIA COMPONENT) (PHOSPHOTRANSFERASE ENZYME II, A COMPONENT) (EC 2.7.1.69) (EIII-GUT) - Escherichia coli.	The PTS Glucitol (Gut) Family	Phosphotransfer-driven Group Translocators(PTS)	Group Translocators	98.7	100	1e-177	1596
gene3942	Chromosome	BA1	4.A.1.1.2	PTS SYSTEM, N-ACETYLGLUCOSAMINE-SPECIFIC IIABC COMPONENT (EIIABC-NAG) (N-ACETYLGLUCOSAMINE-PERMEASE IIABC COMPONENT) (PHOSPHOTRANSFERASE ENZYME II, ABC COMPONENT) (EC 2.7.1.69) (EII-NAG) - Escherichia coli.	The PTS Glucose-Glucoside (Glc) Family	Phosphotransfer-driven Group Translocators(PTS)	Group Translocators	98.7	100	9.2e-40	401
gene5074	Chromosome	BA1	4.A.7.1.1	PUTATIVE TRANSPORT PROTEIN SGAT - Escherichia coli.	The PTS L-Ascorbate (L-Asc) Family	Phosphotransfer-driven Group Translocators(PTS)	Group Translocators	98.7	100	1.4e-218	1949
gene1381	Chromosome	BA1	4.A.1.2.3	PTS SYSTEM, ARBUTIN-, CELLOBIOSE-, AND SALICIN-SPECIFIC IIABC COMPONENT (EIIABC-ASC) (ARBUTIN-, CELLOBIOSE-, AND SALICIN-PERMEASE IIABC COMPONENT) (PHOSPHOTRANSFERASE ENZYME II, ABC COMPONENT) (EC 2.7.1.69) (EII-ASC) - Escherichia co	The PTS Glucose-Glucoside (Glc) Family	Phosphotransfer-driven Group Translocators(PTS)	Group Translocators	98.4	100	7.4e-257	2280
gene4774	Chromosome	BA1	4.C.1.1.6	PROBABLE CROTONOBETAINE/CARNITINE-COA LIGASE (EC 6.3.2.-) - Escherichia coli.	The Fatty Acid Transporter (FAT) Family	Acyl CoAligase-coupled transporters	Group Translocators	97.8	91.58	7e-157	1416
gene5072	Chromosome	BA1	4.A.7.1.1	PUTATIVE TRANSPORT PROTEIN SGAT - Escherichia coli.	The PTS L-Ascorbate (L-Asc) Family	Phosphotransfer-driven Group Translocators(PTS)	Group Translocators	97.4	100	5e-82	768
gene2958	Chromosome	BA1	4.F.1.3.3	CDP-diacylglycerol-glycerol-3-phosphate 3-phosphatidyltransferase OS=Escherichia coli B185 GN=ECDG_01307 PE=4 SV=1	The Choline/EthanolaminePhosphotransferase 1 (CEPT1) Family	Choline/Ethanolamine Phosphotransferase 1(CEPT1)	Group Translocators	97	99.5	2.1e-104	962
gene4775	Chromosome	BA1	4.C.1.1.6	PROBABLE CROTONOBETAINE/CARNITINE-COA LIGASE (EC 6.3.2.-) - Escherichia coli.	The Fatty Acid Transporter (FAT) Family	Acyl CoAligase-coupled transporters	Group Translocators	96.9	100	3.6e-129	1176
gene0841	Chromosome	BA1	4.A.6.1.4	AgaE - Escherichia coli.	The PTS Mannose-Fructose-Sorbose (Man) Family	Phosphotransfer-driven Group Translocators(PTS)	Group Translocators	96.2	100	2.1e-153	1386
gene4840	Chromosome	BA1	4.B.1.1.1	Transcriptional regulator nadR - Salmonella typhimurium.	The Nicotinamide Ribonucleoside (NR) Uptake Permease (PnuC) Family	Nicotinamide ribonucleoside uptake transporters	Group Translocators	94.9	100	1.3e-233	2079
gene0842	Chromosome	BA1	4.A.6.1.4	AgaE - Escherichia coli.	The PTS Mannose-Fructose-Sorbose (Man) Family	Phosphotransfer-driven Group Translocators(PTS)	Group Translocators	93.8	100	2.7e-128	1169
gene0042	Chromosome	BA1	2.A.40.7.6	Probable adenine permease PurP OS=Escherichia coli (strain K12) GN=purP PE=1 SV=2	The Nucleobase/Ascorbate Transporter (NAT) or Nucleobase:Cation Symporter-2 (NCS2) Family	Porters(uniporters,symporters,antiporters)	Electrochemical Potential-driven Transporters	100	100	3.8e-239	2127
gene0053	Chromosome	BA1	2.A.9.3.1	60 KDA INNER-MEMBRANE PROTEIN - Escherichia coli.	The Membrane Protein Insertase (YidC/Alb3/Oxa1) Family	Porters(uniporters,symporters,antiporters)	Electrochemical Potential-driven Transporters	100	100	0	2835
gene0071	Chromosome	BA1	2.A.1.14.7	D-galactonate transporter - Escherichia coli.	The Major Facilitator Superfamily (MFS)	Porters(uniporters,symporters,antiporters)	Electrochemical Potential-driven Transporters	100	100	8.8e-51	497
gene0077	Chromosome	BA1	2.A.81.1.5	Putative transport protein YidE OS=Escherichia coli (strain 55989 / EAEC) GN=yidE PE=3 SV=1	The Aspartate:Alanine Exchanger (AAEx) Family	Porters(uniporters,symporters,antiporters)	Electrochemical Potential-driven Transporters	100	100	2.6e-306	2707
gene0091	Chromosome	BA1	2.A.1.2.9	Multidrug resistance protein D - Escherichia coli.	The Major Facilitator Superfamily (MFS)	Porters(uniporters,symporters,antiporters)	Electrochemical Potential-driven Transporters	100	100	1.1e-116	1068
gene0099	Chromosome	BA1	2.A.1.4.4	Regulatory protein uhpC - Escherichia coli.	The Major Facilitator Superfamily (MFS)	Porters(uniporters,symporters,antiporters)	Electrochemical Potential-driven Transporters	100	100	3e-257	2283
gene0105	Chromosome	BA1	2.A.40.7.4	Putative permease yicO OS=Escherichia coli (strain K12) GN=yicO PE=1 SV=3	The Nucleobase/Ascorbate Transporter (NAT) or Nucleobase:Cation Symporter-2 (NCS2) Family	Porters(uniporters,symporters,antiporters)	Electrochemical Potential-driven Transporters	100	100	1.1e-151	1371
gene0200	Chromosome	BA1	2.A.40.4.2	Putative purine permease yicE - Escherichia coli.	The Nucleobase/Ascorbate Transporter (NAT) or Nucleobase:Cation Symporter-2 (NCS2) Family	Porters(uniporters,symporters,antiporters)	Electrochemical Potential-driven Transporters	100	100	4.8e-112	1028
gene0202	Chromosome	BA1	2.A.27.1.1	Sodium/glutamate symport carrier protein - Escherichia coli.	The Glutamate:Na<sup>+</sup> Symporter (ESS) Family	Porters(uniporters,symporters,antiporters)	Electrochemical Potential-driven Transporters	100	100	2.9e-214	1912
gene0259	Chromosome	BA1	2.A.14.1.1	L-LACTATE PERMEASE - Escherichia coli.	The Lactate Permease (LctP) Family	Porters(uniporters,symporters,antiporters)	Electrochemical Potential-driven Transporters	100	100	0	2730
gene0295	Chromosome	BA1	2.A.56.1.2	2,3-diketo-L-gulonate TRAP transporter small permease protein yiaM - Escherichia coli.	The Tripartite ATP-independent Periplasmic Transporter (TRAP-T) Family	Porters(uniporters,symporters,antiporters)	Electrochemical Potential-driven Transporters	100	100	1.7e-20	233
gene0297	Chromosome	BA1	2.A.56.1.2	2,3-diketo-L-gulonate TRAP transporter small permease protein yiaM - Escherichia coli.	The Tripartite ATP-independent Periplasmic Transporter (TRAP-T) Family	Porters(uniporters,symporters,antiporters)	Electrochemical Potential-driven Transporters	100	100	1.9e-188	1689
gene0437	Chromosome	BA1	2.A.86.1.2	UPF0118 inner membrane protein yhhT OS=Escherichia coli (strain K12) GN=yhhT PE=1 SV=1	The Autoinducer-2 Exporter (AI-2E) Family (Formerly the PerM Family, TC #9.B.22)	Porters(uniporters,symporters,antiporters)	Electrochemical Potential-driven Transporters	100	100	1.8e-51	503
gene0477	Chromosome	BA1	2.A.8.1.8	Low-affinity gluconate transporter OS=Escherichia coli (strain K12) GN=gntU PE=1 SV=1	The Gluconate:H<sup>+</sup> Symporter (GntP) Family	Porters(uniporters,symporters,antiporters)	Electrochemical Potential-driven Transporters	100	100	1.9e-243	2164
gene0478	Chromosome	BA1	2.A.95.1.5	UPF0056 inner membrane protein yhgN OS=Escherichia coli (strain K12) GN=yhgN PE=1 SV=1	The 6 TMS Neutral Amino Acid Transporter (NAAT) Family	Porters(uniporters,symporters,antiporters)	Electrochemical Potential-driven Transporters	100	100	9.8e-99	913
gene0501	Chromosome	BA1	2.A.8.1.4	High-affinity gluconate transporter (Gluconate permease) (Gnt-I system) - Escherichia coli.	The Gluconate:H<sup>+</sup> Symporter (GntP) Family	Porters(uniporters,symporters,antiporters)	Electrochemical Potential-driven Transporters	100	100	2.5e-105	970
gene0557	Chromosome	BA1	2.A.1.7.14	Protein tsgA OS=Escherichia coli (strain K12) GN=tsgA PE=1 SV=1	The Major Facilitator Superfamily (MFS)	Porters(uniporters,symporters,antiporters)	Electrochemical Potential-driven Transporters	100	100	1.3e-219	1958
gene0574	Chromosome	BA1	2.A.37.1.2	Glutathione-regulated potassium-efflux system ancillary protein kefG - Escherichia coli.	The Monovalent Cation:Proton Antiporter-2 (CPA2) Family	Porters(uniporters,symporters,antiporters)	Electrochemical Potential-driven Transporters	100	100	1.4e-63	608
gene0648	Chromosome	BA1	2.A.38.1.1	Trk system potassium uptake protein trkH - Escherichia coli.	The K<sup>+</sup> Transporter (Trk) Family	Porters(uniporters,symporters,antiporters)	Electrochemical Potential-driven Transporters	100	100	1.1e-73	696
gene0675	Chromosome	BA1	2.A.6.2.1	ACRIFLAVINE RESISTANCE PROTEIN F (PROTEIN ENVD) - Escherichia coli.	The Resistance-Nodulation-Cell Division (RND) Superfamily	Porters(uniporters,symporters,antiporters)	Electrochemical Potential-driven Transporters	100	100	0	5040
gene0685	Chromosome	BA1	2.A.21.1.1	SODIUM/PANTOTHENATE SYMPORTER (PANTOTHENATE PERMEASE) - Escherichia coli.	The Solute:Sodium Symporter (SSS) Family	Porters(uniporters,symporters,antiporters)	Electrochemical Potential-driven Transporters	100	100	2.6e-262	2327
gene0722	Chromosome	BA1	2.A.61.1.2	Putative cryptic C4-dicarboxylate transporter DcuD OS=Escherichia coli (strain K12) GN=dcuD PE=1 SV=1	The C<sub>4</sub>-dicarboxylate Uptake C (DcuC) Family	Porters(uniporters,symporters,antiporters)	Electrochemical Potential-driven Transporters	100	100	1.1e-88	826
gene0780	Chromosome	BA1	2.A.7.3.18	Integral membrane protein DUF6 OS=Escherichia coli MS 145-7 GN=HMPREF9348_00928 PE=4 SV=1	The Drug/Metabolite Transporter (DMT) Superfamily	Porters(uniporters,symporters,antiporters)	Electrochemical Potential-driven Transporters	100	100	1.9e-176	1585
gene0850	Chromosome	BA1	2.A.1.14.14	Probable galactarate transporter - Escherichia coli O6.	The Major Facilitator Superfamily (MFS)	Porters(uniporters,symporters,antiporters)	Electrochemical Potential-driven Transporters	100	100	1.9e-145	1317
gene0957	Chromosome	BA1	2.A.5.5.1	Zinc transporter zupT - Escherichia coli.	The Zinc (Zn<sup>2+</sup>)-Iron (Fe<sup>2+</sup>) Permease (ZIP) Family	Porters(uniporters,symporters,antiporters)	Electrochemical Potential-driven Transporters	100	100	1.1e-134	1224
gene1019	Chromosome	BA1	2.A.20.1.2	Probable low-affinity inorganic phosphate transporter 2 - Escherichia coli.	The Inorganic Phosphate Transporter (PiT) Family	Porters(uniporters,symporters,antiporters)	Electrochemical Potential-driven Transporters	100	100	7.5e-198	1770
gene1031	Chromosome	BA1	2.A.1.10.1	Nucleoside permease nupG - Escherichia coli.	The Major Facilitator Superfamily (MFS)	Porters(uniporters,symporters,antiporters)	Electrochemical Potential-driven Transporters	100	100	6.9e-235	2090
gene1074	Chromosome	BA1	2.A.75.1.2	Hypothetical protein yggA - Escherichia coli.	The L-Lysine Exporter (LysE) Family	Porters(uniporters,symporters,antiporters)	Electrochemical Potential-driven Transporters	100	100	1e-117	1077
gene1117	Chromosome	BA1	2.A.40.3.3	Putative purine permease ygfU OS=Escherichia coli (strain K12) GN=ygfU PE=1 SV=2	The Nucleobase/Ascorbate Transporter (NAT) or Nucleobase:Cation Symporter-2 (NCS2) Family	Porters(uniporters,symporters,antiporters)	Electrochemical Potential-driven Transporters	100	100	1.8e-266	2363
gene1265	Chromosome	BA1	2.A.42.2.1	Serine transporter - Escherichia coli.	The Hydroxy/Aromatic Amino Acid Permease (HAAAP) Family	Porters(uniporters,symporters,antiporters)	Electrochemical Potential-driven Transporters	100	100	1.2e-234	2088
gene1413	Chromosome	BA1	2.A.1.3.2	Multidrug resistance protein B - Escherichia coli.	The Major Facilitator Superfamily (MFS)	Porters(uniporters,symporters,antiporters)	Electrochemical Potential-driven Transporters	100	100	1.1e-290	2572
gene1418	Chromosome	BA1	2.A.1.36.3	Putative uncharacterized transporter ygaY OS=Escherichia coli (strain K12) GN=ygaY PE=5 SV=2	The Major Facilitator Superfamily (MFS)	Porters(uniporters,symporters,antiporters)	Electrochemical Potential-driven Transporters	100	100	1.3e-214	1915
gene1434	Chromosome	BA1	2.A.3.1.4	GABA permease (4-amino butyrate transport carrier) (Gamma- aminobutyrate permease) - Escherichia coli.	The Amino Acid-Polyamine-Organocation (APC) Family	Porters(uniporters,symporters,antiporters)	Electrochemical Potential-driven Transporters	100	100	9.9e-259	2296
gene1532	Chromosome	BA1	2.A.1.6.2	Alpha-ketoglutarate permease - Escherichia coli.	The Major Facilitator Superfamily (MFS)	Porters(uniporters,symporters,antiporters)	Electrochemical Potential-driven Transporters	100	100	2e-198	1775
gene1739	Chromosome	BA1	2.A.121.1.1	Protein cysZ - Escherichia coli.	The Sulfate Transporter (CysZ) Family	Porters(uniporters,symporters,antiporters)	Electrochemical Potential-driven Transporters	100	100	6e-149	1347
gene1760	Chromosome	BA1	2.A.41.1.1	Nucleoside permease nupC - Escherichia coli.	The Concentrative Nucleoside Transporter (CNT) Family	Porters(uniporters,symporters,antiporters)	Electrochemical Potential-driven Transporters	100	100	2.4e-208	1861
gene1761	Chromosome	BA1	2.A.55.3.1	Manganese transport protein mntH - Escherichia coli.	The Metal Ion (Mn<sup>2+</sup>-iron) Transporter (Nramp) Family	Porters(uniporters,symporters,antiporters)	Electrochemical Potential-driven Transporters	100	100	1e-222	1985
gene1793	Chromosome	BA1	2.A.1.3.36	EmrY protein OS=Escherichia coli (strain B / BL21) GN=emrY PE=4 SV=1	The Major Facilitator Superfamily (MFS)	Porters(uniporters,symporters,antiporters)	Electrochemical Potential-driven Transporters	100	100	4.7e-214	1910
gene1797	Chromosome	BA1	2.A.8.1.5	DsdX permease - Escherichia coli (strain K12).	The Gluconate:H<sup>+</sup> Symporter (GntP) Family	Porters(uniporters,symporters,antiporters)	Electrochemical Potential-driven Transporters	100	100	4e-34	352
gene1883	Chromosome	BA1	2.A.118.1.8	Uncharacterized protein YfcC OS=Escherichia coli (strain K12) GN=yfcC PE=4 SV=2	The Basic Amino Acid Antiporter (ArcD) Family	Porters(uniporters,symporters,antiporters)	Electrochemical Potential-driven Transporters	100	100	8.6e-41	410
gene1926	Chromosome	BA1	2.A.7.22.1	Probable 4-amino-4-deoxy-L-arabinose-phosphoundecaprenol flippase subunit ArnF OS=Escherichia coli (strain K12) GN=arnF PE=1 SV=2	The Drug/Metabolite Transporter (DMT) Superfamily	Porters(uniporters,symporters,antiporters)	Electrochemical Potential-driven Transporters	100	100	2.8e-58	562
gene1973	Chromosome	BA1	2.A.73.1.1	Short-chain fatty acids transporter - Escherichia coli.	The Short Chain Fatty Acid Uptake (AtoE) Family	Porters(uniporters,symporters,antiporters)	Electrochemical Potential-driven Transporters	100	100	9.7e-248	2201
gene2015	Chromosome	BA1	2.A.127.1.2	Inner membrane protein YejM OS=Escherichia coli (strain K12) GN=yejM PE=1 SV=1	The Enterobacterial Cardiolipin Transporter (CLT) Family	Porters(uniporters,symporters,antiporters)	Electrochemical Potential-driven Transporters	100	100	4.1e-156	1409
gene2024	Chromosome	BA1	2.A.1.2.7	Bicyclomycin resistance protein (Sulfonamide resistance protein) - Escherichia coli.	The Major Facilitator Superfamily (MFS)	Porters(uniporters,symporters,antiporters)	Electrochemical Potential-driven Transporters	100	100	3e-94	874
gene2052	Chromosome	BA1	2.A.98.1.3	Hypothetical UPF0324 membrane protein yeiH - Escherichia coli.	The Putative Sulfate Exporter (PSE) Family	Porters(uniporters,symporters,antiporters)	Electrochemical Potential-driven Transporters	100	100	1.3e-186	1673
gene2077	Chromosome	BA1	2.A.122.1.1	LrgB family protein OS=Escherichia coli (strain B / BL21-DE3) GN=yohK PE=4 SV=1	The LrgB/CidB Holin-like Glycolate/Glycerate Transporter (LrgB/CidB/GGT) Family	Porters(uniporters,symporters,antiporters)	Electrochemical Potential-driven Transporters	100	100	1.5e-119	1093
gene2380	Chromosome	BA1	2.A.1.2.68	Tetracycline resistance protein, class B OS=Escherichia coli GN=tetA PE=1 SV=1	The Major Facilitator Superfamily (MFS)	Porters(uniporters,symporters,antiporters)	Electrochemical Potential-driven Transporters	100	100	4.2e-40	404
gene2486	Chromosome	BA1	2.A.1.3.17	Hypothetical transport protein yebQ - Escherichia coli.	The Major Facilitator Superfamily (MFS)	Porters(uniporters,symporters,antiporters)	Electrochemical Potential-driven Transporters	100	100	4.4e-204	1824
gene2492	Chromosome	BA1	2.A.107.1.1	HYPOTHETICAL 22.1 KDA PROTEIN IN MANZ-CSPC INTERGENIC REGION - Escherichia coli.	The MntP Mn<sup>2+</sup> exporter (MntP) Family	Porters(uniporters,symporters,antiporters)	Electrochemical Potential-driven Transporters	100	100	2e-95	884
gene2515	Chromosome	BA1	2.A.15.2.3	Uncharacterized transporter YeaV OS=Escherichia coli O157:H7 GN=yeaV PE=3 SV=1	The Betaine/Carnitine/Choline Transporter (BCCT) Family	Porters(uniporters,symporters,antiporters)	Electrochemical Potential-driven Transporters	100	100	5.7e-278	2462
gene2525	Chromosome	BA1	2.A.1.17.3	Inner membrane transport protein YeaN OS=Escherichia coli (strain K12) GN=yeaN PE=1 SV=1	The Major Facilitator Superfamily (MFS)	Porters(uniporters,symporters,antiporters)	Electrochemical Potential-driven Transporters	100	100	4.7e-217	1936
gene2543	Chromosome	BA1	2.A.1.1.115	Putative metabolite transport protein ydjK OS=Escherichia coli (strain K12) GN=ydjK PE=3 SV=1	The Major Facilitator Superfamily (MFS)	Porters(uniporters,symporters,antiporters)	Electrochemical Potential-driven Transporters	100	100	1.1e-120	1103
gene2551	Chromosome	BA1	2.A.1.1.92	Inner membrane metabolite transport protein ydjE OS=Escherichia coli (strain K12) GN=ydjE PE=1 SV=2	The Major Facilitator Superfamily (MFS)	Porters(uniporters,symporters,antiporters)	Electrochemical Potential-driven Transporters	100	100	1.1e-154	1397
gene2652	Chromosome	BA1	2.A.1.15.13	Inner membrane transport protein ydiN OS=Escherichia coli (strain K12) GN=ydiN PE=1 SV=2	The Major Facilitator Superfamily (MFS)	Porters(uniporters,symporters,antiporters)	Electrochemical Potential-driven Transporters	100	100	5.1e-230	2048
gene2692	Chromosome	BA1	2.A.1.2.65	Inner membrane transport protein ydhP OS=Escherichia coli (strain K12) GN=ydhP PE=1 SV=1	The Major Facilitator Superfamily (MFS)	Porters(uniporters,symporters,antiporters)	Electrochemical Potential-driven Transporters	100	100	5.3e-205	1832
gene2719	Chromosome	BA1	2.A.17.1.2	Tripeptide permease tppB - Escherichia coli (strain K12).	The Proton-dependent Oligopeptide Transporter (POT/PTR) Family	Porters(uniporters,symporters,antiporters)	Electrochemical Potential-driven Transporters	100	100	3.2e-279	2473
gene2768	Chromosome	BA1	2.A.86.1.4	UPF0118 inner membrane protein ydgG - Escherichia coli	The Autoinducer-2 Exporter (AI-2E) Family (Formerly the PerM Family, TC #9.B.22)	Porters(uniporters,symporters,antiporters)	Electrochemical Potential-driven Transporters	100	100	1.5e-105	972
gene2774	Chromosome	BA1	2.A.1.36.1	Hypothetical transport protein ynfM - Escherichia coli.	The Major Facilitator Superfamily (MFS)	Porters(uniporters,symporters,antiporters)	Electrochemical Potential-driven Transporters	100	100	7.1e-232	2064
gene2789	Chromosome	BA1	2.A.7.26.1	Hypothetical protein ynfA - Escherichia coli.	The Drug/Metabolite Transporter (DMT) Superfamily	Porters(uniporters,symporters,antiporters)	Electrochemical Potential-driven Transporters	100	100	3.5e-58	561
gene2805	Chromosome	BA1	2.A.1.2.55	Uncharacterized MFS-type transporter ydeE OS=Escherichia coli (strain K12) GN=ydeE PE=3 SV=2	The Major Facilitator Superfamily (MFS)	Porters(uniporters,symporters,antiporters)	Electrochemical Potential-driven Transporters	100	100	2.7e-74	701
gene2811	Chromosome	BA1	2.A.95.1.1	Multiple antibiotic resistance protein marC - Escherichia coli.	The 6 TMS Neutral Amino Acid Transporter (NAAT) Family	Porters(uniporters,symporters,antiporters)	Electrochemical Potential-driven Transporters	100	100	3.2e-114	1047
gene2812	Chromosome	BA1	2.A.1.2.15	Hypothetical 42.5 kDa protein IN UXAB-MARR intergenic region - Escherichia coli.	The Major Facilitator Superfamily (MFS)	Porters(uniporters,symporters,antiporters)	Electrochemical Potential-driven Transporters	100	100	1.8e-208	1862
gene2879	Chromosome	BA1	2.A.7.17.2	Aromatic amino acid exporter YddG OS=Escherichia coli (strain K12) GN=yddG PE=1 SV=3	The Drug/Metabolite Transporter (DMT) Superfamily	Porters(uniporters,symporters,antiporters)	Electrochemical Potential-driven Transporters	100	100	1e-154	1397
gene2883	Chromosome	BA1	2.A.1.8.10	Nitrite extrusion protein 2 (Nitrite facilitator 2) - Escherichia coli.	The Major Facilitator Superfamily (MFS)	Porters(uniporters,symporters,antiporters)	Electrochemical Potential-driven Transporters	100	100	1.6e-261	2320
gene2914	Chromosome	BA1	2.A.7.21.2	Inner membrane protein ydcZ - Escherichia coli.	The Drug/Metabolite Transporter (DMT) Superfamily	Porters(uniporters,symporters,antiporters)	Electrochemical Potential-driven Transporters	100	100	1.3e-74	704
gene2930	Chromosome	BA1	2.A.46.1.9	Inner membrane protein YdcO OS=Escherichia coli (strain K12) GN=ydcO PE=1 SV=2	The Benzoate:H+ Symporter (BenE) Family	Porters(uniporters,symporters,antiporters)	Electrochemical Potential-driven Transporters	100	100	1.1e-207	1855
gene2999	Chromosome	BA1	2.A.68.1.1	Aminobenzoyl-glutamate transport protein - Escherichia coli.	The p-Aminobenzoyl-glutamate Transporter (AbgT) Family	Porters(uniporters,symporters,antiporters)	Electrochemical Potential-driven Transporters	100	100	2.2e-280	2483
gene3142	Chromosome	BA1	2.A.95.1.7	UPF0056 membrane protein YhcE OS=Escherichia coli (strain K12) GN=ychE PE=3 SV=2	The 6 TMS Neutral Amino Acid Transporter (NAAT) Family	Porters(uniporters,symporters,antiporters)	Electrochemical Potential-driven Transporters	100	100	2e-113	1040
gene3167	Chromosome	BA1	2.A.1.8.1	Nitrite extrusion protein 1 (Nitrite facilitator 1) - Escherichia coli.	The Major Facilitator Superfamily (MFS)	Porters(uniporters,symporters,antiporters)	Electrochemical Potential-driven Transporters	100	100	7.8e-264	2340
gene3218	Chromosome	BA1	2.A.34.1.1	Na(+)/H(+) antiporter 2 - Escherichia coli.	The NhaB Na<sup>+</sup>:H<sup>+</sup> Antiporter (NhaB) Family	Porters(uniporters,symporters,antiporters)	Electrochemical Potential-driven Transporters	100	100	1.5e-279	2476
gene3460	Chromosome	BA1	2.A.66.4.3	Probable peptidoglycan biosynthesis protein MurJ OS=Escherichia coli (strain K12) GN=murJ PE=1 SV=1	The Multidrug/Oligosaccharidyl-lipid/Polysaccharide (MOP) Flippase Superfamily	Porters(uniporters,symporters,antiporters)	Electrochemical Potential-driven Transporters	100	100	1.2e-278	2468
gene3465	Chromosome	BA1	2.A.1.2.21	Multidrug resistance protein mdtH - Escherichia coli.	The Major Facilitator Superfamily (MFS)	Porters(uniporters,symporters,antiporters)	Electrochemical Potential-driven Transporters	100	100	1.2e-107	990
gene3515	Chromosome	BA1	2.A.108.2.3	UPF0409 protein ycdO - Escherichia coli (strain K12).	The Iron/Lead Transporter (ILT) Family	Porters(uniporters,symporters,antiporters)	Electrochemical Potential-driven Transporters	100	100	2.5e-65	623
gene3519	Chromosome	BA1	2.A.21.2.1	SODIUM/PROLINE SYMPORTER (PROLINE PERMEASE) - Escherichia coli.	The Solute:Sodium Symporter (SSS) Family	Porters(uniporters,symporters,antiporters)	Electrochemical Potential-driven Transporters	100	100	9e-282	2495
gene3531	Chromosome	BA1	2.A.40.1.3	Putative pyrimidine permease rutG - Escherichia coli (strain K12).	The Nucleobase/Ascorbate Transporter (NAT) or Nucleobase:Cation Symporter-2 (NCS2) Family	Porters(uniporters,symporters,antiporters)	Electrochemical Potential-driven Transporters	100	100	1.9e-238	2121
gene3661	Chromosome	BA1	2.A.3.7.2	Inner membrane transporter ycaM OS=Escherichia coli (strain K12) GN=ycaM PE=1 SV=2	The Amino Acid-Polyamine-Organocation (APC) Family	Porters(uniporters,symporters,antiporters)	Electrochemical Potential-driven Transporters	100	100	3.5e-175	1574
gene3663	Chromosome	BA1	2.A.1.26.1	Hypothetical 41.4 kDa protein IN DMSC-PFLA intergenic region (ORF Y) - Escherichia coli.	The Major Facilitator Superfamily (MFS)	Porters(uniporters,symporters,antiporters)	Electrochemical Potential-driven Transporters	100	100	4.1e-210	1876
gene3695	Chromosome	BA1	2.A.124.1.1	Uncharacterized protein YbjE OS=Escherichia coli (strain K12) GN=ybjE PE=4 SV=2	The Lysine Exporter (LysO) Family	Porters(uniporters,symporters,antiporters)	Electrochemical Potential-driven Transporters	100	100	6e-156	1408
gene3730	Chromosome	BA1	2.A.81.1.4	Putative transport protein YbjL OS=Escherichia coli O139:H28 (strain E24377A / ETEC) GN=ybjL PE=3 SV=1	The Aspartate:Alanine Exchanger (AAEx) Family	Porters(uniporters,symporters,antiporters)	Electrochemical Potential-driven Transporters	100	100	1.1e-54	531
gene3732	Chromosome	BA1	2.A.1.60.2	Inner membrane protein ybjJ OS=Escherichia coli (strain K12) GN=ybjJ PE=1 SV=1	The Major Facilitator Superfamily (MFS)	Porters(uniporters,symporters,antiporters)	Electrochemical Potential-driven Transporters	100	100	1.3e-219	1958
gene3735	Chromosome	BA1	2.A.1.2.19	Multidrug translocase mdfA - Escherichia coli.	The Major Facilitator Superfamily (MFS)	Porters(uniporters,symporters,antiporters)	Electrochemical Potential-driven Transporters	100	100	2.7e-228	2033
gene3823	Chromosome	BA1	2.A.47.3.5	Inner membrane protein YbhI OS=Escherichia coli (strain K12) GN=ybhI PE=1 SV=1	The Divalent Anion:Na<sup>+</sup> Symporter (DASS) Family	Porters(uniporters,symporters,antiporters)	Electrochemical Potential-driven Transporters	100	100	6.6e-230	2047
gene3847	Chromosome	BA1	2.A.4.1.4	Zinc transporter zitB - Escherichia coli.	The Cation Diffusion Facilitator (CDF) Family	Porters(uniporters,symporters,antiporters)	Electrochemical Potential-driven Transporters	100	100	5.6e-107	984
gene3857	Chromosome	BA1	2.C.1.2.1	Pal, subunit of The Tol-Pal Cell Envelope Complex, Colicin S4 Transport System and The Colicin A Import System OS=Escherichia coli (strain B / BL21-DE3) GN=pal PE=3 SV=1	The TonB-ExbB-ExbD/TolA-TolQ-TolR Outer Membrane Receptor Energizers and Stabilizers (TonB/TolA) Family	Ion-gradient-drivenenergizers	Electrochemical Potential-driven Transporters	100	100	2.2e-138	1256
gene3858	Chromosome	BA1	2.C.1.2.1	Pal, subunit of The Tol-Pal Cell Envelope Complex, Colicin S4 Transport System and The Colicin A Import System OS=Escherichia coli (strain B / BL21-DE3) GN=pal PE=3 SV=1	The TonB-ExbB-ExbD/TolA-TolQ-TolR Outer Membrane Receptor Energizers and Stabilizers (TonB/TolA) Family	Ion-gradient-drivenenergizers	Electrochemical Potential-driven Transporters	100	100	2.7e-92	857
gene3860	Chromosome	BA1	2.C.1.2.1	Pal, subunit of The Tol-Pal Cell Envelope Complex, Colicin S4 Transport System and The Colicin A Import System OS=Escherichia coli (strain B / BL21-DE3) GN=pal PE=3 SV=1	The TonB-ExbB-ExbD/TolA-TolQ-TolR Outer Membrane Receptor Energizers and Stabilizers (TonB/TolA) Family	Ion-gradient-drivenenergizers	Electrochemical Potential-driven Transporters	100	100	2.8e-141	1282
gene3925	Chromosome	BA1	2.A.3.2.1	Putrescine-ornithine antiporter - Escherichia coli.	The Amino Acid-Polyamine-Organocation (APC) Family	Porters(uniporters,symporters,antiporters)	Electrochemical Potential-driven Transporters	100	100	2.5e-243	2163
gene3992	Chromosome	BA1	2.A.103.1.2	Rod shape-determining protein rodA - Escherichia coli.	The Bacterial Murein Precursor Exporter (MPE) Family	Porters(uniporters,symporters,antiporters)	Electrochemical Potential-driven Transporters	100	100	3.1e-202	1808
gene4002	Chromosome	BA1	2.A.64.1.1	Sec-independent protein translocase protein tatE - Escherichia coli.	The Twin Arginine Targeting (Tat) Family	Porters(uniporters,symporters,antiporters)	Electrochemical Potential-driven Transporters	100	100	8.1e-29	306
gene4008	Chromosome	BA1	2.A.61.1.1	Anaerobic C4-dicarboxylate transporter dcuC - Escherichia coli.	The C<sub>4</sub>-dicarboxylate Uptake C (DcuC) Family	Porters(uniporters,symporters,antiporters)	Electrochemical Potential-driven Transporters	100	100	3.5e-240	2136
gene4038	Chromosome	BA1	2.A.114.1.1	Uncharacterized protein YbdD OS=Escherichia coli (strain K12) OX=83333 GN=ybdD PE=4 SV=1	The Putative Peptide Transporter Carbon Starvation CstA (CstA) Family	Porters(uniporters,symporters,antiporters)	Electrochemical Potential-driven Transporters	100	100	5.6e-35	359
gene4046	Chromosome	BA1	2.A.1.38.1	Hypothetical membrane protein P43 - Escherichia coli.	The Major Facilitator Superfamily (MFS)	Porters(uniporters,symporters,antiporters)	Electrochemical Potential-driven Transporters	100	100	8.4e-225	2003
gene4096	Chromosome	BA1	2.A.6.1.4	Putative cation efflux system protein cusA - Escherichia coli.	The Resistance-Nodulation-Cell Division (RND) Superfamily	Porters(uniporters,symporters,antiporters)	Electrochemical Potential-driven Transporters	100	100	6.1e-58	559
gene4181	Chromosome	BA1	2.A.3.6.4	Inner membrane transport protein YbaT OS=Escherichia coli (strain K12) GN=ybaT PE=1 SV=1	The Amino Acid-Polyamine-Organocation (APC) Family	Porters(uniporters,symporters,antiporters)	Electrochemical Potential-driven Transporters	100	100	3e-225	2007
gene4192	Chromosome	BA1	2.A.37.1.5	Inner membrane protein ybaL OS=Escherichia coli (strain K12) GN=ybaL PE=1 SV=2	The Monovalent Cation:Proton Antiporter-2 (CPA2) Family	Porters(uniporters,symporters,antiporters)	Electrochemical Potential-driven Transporters	100	100	1.3e-297	2632
gene4212	Chromosome	BA1	2.A.6.2.2	Multidrug efflux pump accessory protein AcrZ OS=Escherichia coli (strain K12) GN=acrZ PE=1 SV=1	The Resistance-Nodulation-Cell Division (RND) Superfamily	Porters(uniporters,symporters,antiporters)	Electrochemical Potential-driven Transporters	100	100	4.3e-47	465
gene4243	Chromosome	BA1	2.A.1.25.2	Protein ampG - Escherichia coli.	The Major Facilitator Superfamily (MFS)	Porters(uniporters,symporters,antiporters)	Electrochemical Potential-driven Transporters	100	100	5.5e-276	2445
gene4251	Chromosome	BA1	2.A.1.2.60	Inner membrane transport protein YajR OS=Escherichia coli (strain K12) GN=yajR PE=1 SV=2	The Major Facilitator Superfamily (MFS)	Porters(uniporters,symporters,antiporters)	Electrochemical Potential-driven Transporters	100	100	4.1e-154	1392
gene4271	Chromosome	BA1	2.A.6.4.1	Protein-export membrane protein secD - Escherichia coli.	The Resistance-Nodulation-Cell Division (RND) Superfamily	Porters(uniporters,symporters,antiporters)	Electrochemical Potential-driven Transporters	100	100	2.1e-175	1576
gene4272	Chromosome	BA1	2.A.6.4.1	Protein-export membrane protein secD - Escherichia coli.	The Resistance-Nodulation-Cell Division (RND) Superfamily	Porters(uniporters,symporters,antiporters)	Electrochemical Potential-driven Transporters	100	100	0	2902
gene4279	Chromosome	BA1	2.A.3.1.23	Proline-specific permease ProY OS=Escherichia coli (strain K12) GN=proY PE=1 SV=1	The Amino Acid-Polyamine-Organocation (APC) Family	Porters(uniporters,symporters,antiporters)	Electrochemical Potential-driven Transporters	100	100	6.8e-260	2306
gene4280	Chromosome	BA1	2.A.26.1.10	Branched-chain amino acid transport system 2 carrier protein OS=Escherichia coli (strain K12) GN=brnQ PE=1 SV=1	The Branched Chain Amino Acid:Cation Symporter (LIVCS) Family	Porters(uniporters,symporters,antiporters)	Electrochemical Potential-driven Transporters	100	100	9.7e-240	2132
gene4286	Chromosome	BA1	2.A.1.2.14	Protein ARAJ precursor - Escherichia coli.	The Major Facilitator Superfamily (MFS)	Porters(uniporters,symporters,antiporters)	Electrochemical Potential-driven Transporters	100	100	2.2e-214	1913
gene4340	Chromosome	BA1	2.A.1.5.1	Lactose permease (Lactose-proton symport) - Escherichia coli.	The Major Facilitator Superfamily (MFS)	Porters(uniporters,symporters,antiporters)	Electrochemical Potential-driven Transporters	100	100	9.3e-232	2063
gene4347	Chromosome	BA1	2.A.39.1.1	Cytosine permease - Escherichia coli.	The Nucleobase:Cation Symporter-1 (NCS1) Family	Porters(uniporters,symporters,antiporters)	Electrochemical Potential-driven Transporters	100	100	1.9e-229	2043
gene4357	Chromosome	BA1	2.A.76.1.3	Hypothetical protein yahN - Escherichia coli.	The Resistance to Homoserine/Threonine (RhtB) Family	Porters(uniporters,symporters,antiporters)	Electrochemical Potential-driven Transporters	100	100	1.2e-121	1111
gene4379	Chromosome	BA1	2.A.15.1.4	High-affinity choline transport protein - Escherichia coli.	The Betaine/Carnitine/Choline Transporter (BCCT) Family	Porters(uniporters,symporters,antiporters)	Electrochemical Potential-driven Transporters	100	100	0	3457
gene4617	Chromosome	BA1	2.A.49.5.1	Voltage-gated ClC-type chloride channel eriC - Escherichia coli.	The Chloride Carrier/Channel (ClC) Family	Porters(uniporters,symporters,antiporters)	Electrochemical Potential-driven Transporters	100	100	8.2e-25	271
gene4705	Chromosome	BA1	2.A.103.1.1	Cell division protein ftsW - Escherichia coli.	The Bacterial Murein Precursor Exporter (MPE) Family	Porters(uniporters,symporters,antiporters)	Electrochemical Potential-driven Transporters	100	100	2.3e-230	2051
gene4730	Chromosome	BA1	2.A.1.20.1	Sugar efflux transporter A - Escherichia coli.	The Major Facilitator Superfamily (MFS)	Porters(uniporters,symporters,antiporters)	Electrochemical Potential-driven Transporters	100	100	3.2e-99	917
gene4761	Chromosome	BA1	2.A.37.1.1	GLUTATHIONE-REGULATED POTASSIUM-EFFLUX SYSTEM PROTEIN KEFC (K(+)/H(+) ANTIPORTER) - Escherichia coli.	The Monovalent Cation:Proton Antiporter-2 (CPA2) Family	Porters(uniporters,symporters,antiporters)	Electrochemical Potential-driven Transporters	100	100	1e-107	990
gene4762	Chromosome	BA1	2.A.1.1.114	Putative metabolite transport protein yaaU OS=Escherichia coli (strain K12) GN=yaaU PE=3 SV=2	The Major Facilitator Superfamily (MFS)	Porters(uniporters,symporters,antiporters)	Electrochemical Potential-driven Transporters	100	100	5.4e-254	2255
gene4770	Chromosome	BA1	2.A.15.2.1	PROBABLE CARNITINE TRANSPORTER - Escherichia coli.	The Betaine/Carnitine/Choline Transporter (BCCT) Family	Porters(uniporters,symporters,antiporters)	Electrochemical Potential-driven Transporters	100	100	1.3e-94	877
gene4813	Chromosome	BA1	2.A.96.1.1	Inner membrane protein yaaH OS=Escherichia coli (strain K12) GN=yaaH PE=1 SV=1	The Acetate Uptake Transporter (AceTr) Family	Porters(uniporters,symporters,antiporters)	Electrochemical Potential-driven Transporters	100	100	1.2e-36	374
gene4917	Chromosome	BA1	2.A.8.1.3	High-affinity gluconate transporter - Escherichia coli.	The Gluconate:H<sup>+</sup> Symporter (GntP) Family	Porters(uniporters,symporters,antiporters)	Electrochemical Potential-driven Transporters	100	100	1.1e-235	2097
gene5136	Chromosome	BA1	2.A.7.1.4	Quaternary ammonium compound-resistance protein sugE - Escherichia coli.	The Drug/Metabolite Transporter (DMT) Superfamily	Porters(uniporters,symporters,antiporters)	Electrochemical Potential-driven Transporters	100	100	7.7e-50	489
gene5159	Chromosome	BA1	2.A.3.2.2	Probable cadaverine/lysine antiporter - Escherichia coli.	The Amino Acid-Polyamine-Organocation (APC) Family	Porters(uniporters,symporters,antiporters)	Electrochemical Potential-driven Transporters	100	100	1.2e-248	2209
gene5163	Chromosome	BA1	2.A.17.1.5	Probable dipeptide and tripeptide permease YjdL OS=Escherichia coli (strain K12) GN=yjdL PE=1 SV=1	The Proton-dependent Oligopeptide Transporter (POT/PTR) Family	Porters(uniporters,symporters,antiporters)	Electrochemical Potential-driven Transporters	100	100	8.7e-274	2426
gene5177	Chromosome	BA1	2.A.13.1.2	Anaerobic C4-dicarboxylate transporter dcuB - Escherichia coli.	The C<sub>4</sub>-Dicarboxylate Uptake (Dcu) Family	Porters(uniporters,symporters,antiporters)	Electrochemical Potential-driven Transporters	100	100	3.1e-168	1514
gene5188	Chromosome	BA1	2.A.3.2.5	Arginine/agmatine antiporter - Escherichia coli.	The Amino Acid-Polyamine-Organocation (APC) Family	Porters(uniporters,symporters,antiporters)	Electrochemical Potential-driven Transporters	100	100	5.2e-249	2212
gene5255	Chromosome	BA1	2.A.40.7.5	Putative permease yjcD OS=Escherichia coli (strain K12) GN=yjcD PE=1 SV=1	The Nucleobase/Ascorbate Transporter (NAT) or Nucleobase:Cation Symporter-2 (NCS2) Family	Porters(uniporters,symporters,antiporters)	Electrochemical Potential-driven Transporters	100	100	5.5e-238	2117
gene5302	Chromosome	BA1	2.A.1.1.3	D-xylose-proton symporter - Escherichia coli.	The Major Facilitator Superfamily (MFS)	Porters(uniporters,symporters,antiporters)	Electrochemical Potential-driven Transporters	100	100	9.6e-89	826
gene5314	Chromosome	BA1	2.A.58.2.1	Uncharacterized protein yjbB - Escherichia coli.	The Phosphate:Na<sup>+</sup> Symporter (PNaS) Family	Porters(uniporters,symporters,antiporters)	Electrochemical Potential-driven Transporters	100	100	8.2e-289	2556
gene5440	Chromosome	BA1	2.A.4.7.1	Ferrous-iron efflux pump fieF - Escherichia coli.	The Cation Diffusion Facilitator (CDF) Family	Porters(uniporters,symporters,antiporters)	Electrochemical Potential-driven Transporters	100	100	2.4e-165	1489
gene5446	Chromosome	BA1	2.A.10.1.2	2-keto-3-deoxygluconate permease OS=Escherichia coli (strain K12) GN=kdgT PE=1 SV=1	The 2-Keto-3-Deoxygluconate Transporter (KdgT) Family	Porters(uniporters,symporters,antiporters)	Electrochemical Potential-driven Transporters	100	100	1.4e-171	1543
gene5532	Chromosome	BA1	2.A.38.1.1	Trk system potassium uptake protein trkH - Escherichia coli.	The K<sup>+</sup> Transporter (Trk) Family	Porters(uniporters,symporters,antiporters)	Electrochemical Potential-driven Transporters	100	100	4.6e-275	2437
gene5543	Chromosome	BA1	2.A.64.1.1	Sec-independent protein translocase protein tatE - Escherichia coli.	The Twin Arginine Targeting (Tat) Family	Porters(uniporters,symporters,antiporters)	Electrochemical Potential-driven Transporters	100	100	8.2e-138	1251
gene5544	Chromosome	BA1	2.A.64.1.1	Sec-independent protein translocase protein tatE - Escherichia coli.	The Twin Arginine Targeting (Tat) Family	Porters(uniporters,symporters,antiporters)	Electrochemical Potential-driven Transporters	100	100	2.7e-84	788
gene5545	Chromosome	BA1	2.A.64.1.1	Sec-independent protein translocase protein tatE - Escherichia coli.	The Twin Arginine Targeting (Tat) Family	Porters(uniporters,symporters,antiporters)	Electrochemical Potential-driven Transporters	100	100	2.1e-40	407
gene5561	Chromosome	BA1	2.A.76.1.1	Homoserine/homoserine lactone efflux protein - Escherichia coli.	The Resistance to Homoserine/Threonine (RhtB) Family	Porters(uniporters,symporters,antiporters)	Electrochemical Potential-driven Transporters	100	100	2.4e-108	996
gene5562	Chromosome	BA1	2.A.76.1.2	Threonine efflux protein - Escherichia coli.	The Resistance to Homoserine/Threonine (RhtB) Family	Porters(uniporters,symporters,antiporters)	Electrochemical Potential-driven Transporters	100	100	4.9e-91	846
gene5567	Chromosome	BA1	2.A.7.7.2	Protein rarD OS=Escherichia coli (strain K12) GN=rarD PE=1 SV=2	The Drug/Metabolite Transporter (DMT) Superfamily	Porters(uniporters,symporters,antiporters)	Electrochemical Potential-driven Transporters	100	100	3.4e-164	1479
gene5597	Chromosome	BA1	2.A.3.1.15	Probable transport protein YifK OS=Escherichia coli (strain K12) GN=yifK PE=1 SV=4	The Amino Acid-Polyamine-Organocation (APC) Family	Porters(uniporters,symporters,antiporters)	Electrochemical Potential-driven Transporters	100	100	3.9e-202	1807
gene5604	Chromosome	BA1	2.A.66.2.3	Protein wzxE - Escherichia coli.	The Multidrug/Oligosaccharidyl-lipid/Polysaccharide (MOP) Flippase Superfamily	Porters(uniporters,symporters,antiporters)	Electrochemical Potential-driven Transporters	100	100	5.8e-226	2013
pA_gene0092	PlasmidA	BA1	2.A.7.3.67	Drug/metabolite transporter OS=Escherichia coli GN=pecM PE=4 SV=1	The Drug/Metabolite Transporter (DMT) Superfamily	Porters(uniporters,symporters,antiporters)	Electrochemical Potential-driven Transporters	100	100	1.5e-159	1439
pA_gene0164	PlasmidA	BA1	2.A.1.2.3	Chloramphenicol resistance protein - Pseudomonas aeruginosa.	The Major Facilitator Superfamily (MFS)	Porters(uniporters,symporters,antiporters)	Electrochemical Potential-driven Transporters	100	100	8.4e-233	2072
pA_gene0185	PlasmidA	BA1	2.A.109.1.1	Tellurite resistance (TerC) - Escherichia coli.	The Tellurium Ion Resistance (TerC) Family	Porters(uniporters,symporters,antiporters)	Electrochemical Potential-driven Transporters	100	100	1e-191	1717
pB_gene0166	PlasmidB	BA1	2.A.1.2.4	Tetracycline resistance protein, class A (TETA(A)) - Escherichia coli.	The Major Facilitator Superfamily (MFS)	Porters(uniporters,symporters,antiporters)	Electrochemical Potential-driven Transporters	100	100	2e-223	1991
gene2133	Chromosome	BA1	2.A.1.10.3	Putative nucleoside transporter yegT OS=Escherichia coli (strain K12) GN=yegT PE=1 SV=1	The Major Facilitator Superfamily (MFS)	Porters(uniporters,symporters,antiporters)	Electrochemical Potential-driven Transporters	100	99.61	9.3e-142	1285
gene2685	Chromosome	BA1	2.A.66.1.3	Multidrug resistance protein norM (Na(+)/drug antiporter) (Multidrug- efflux transporter) - Escherichia coli.	The Multidrug/Oligosaccharidyl-lipid/Polysaccharide (MOP) Flippase Superfamily	Porters(uniporters,symporters,antiporters)	Electrochemical Potential-driven Transporters	100	99.6	1.6e-138	1257
gene0502	Chromosome	BA1	2.A.8.1.4	High-affinity gluconate transporter (Gluconate permease) (Gnt-I system) - Escherichia coli.	The Gluconate:H<sup>+</sup> Symporter (GntP) Family	Porters(uniporters,symporters,antiporters)	Electrochemical Potential-driven Transporters	100	99.57	3.7e-121	1107
gene0892	Chromosome	BA1	2.A.109.1.7	Inner membrane protein alx OS=Escherichia coli (strain K12) GN=alx PE=1 SV=2	The Tellurium Ion Resistance (TerC) Family	Porters(uniporters,symporters,antiporters)	Electrochemical Potential-driven Transporters	100	99.39	5.1e-85	794
gene5298	Chromosome	BA1	2.A.1.1.3	D-xylose-proton symporter - Escherichia coli.	The Major Facilitator Superfamily (MFS)	Porters(uniporters,symporters,antiporters)	Electrochemical Potential-driven Transporters	100	99.29	2.7e-74	701
gene0351	Chromosome	BA1	2.A.42.2.3	Inner membrane transport protein YhjV OS=Escherichia coli (strain K12) GN=yhjV PE=1 SV=1	The Hydroxy/Aromatic Amino Acid Permease (HAAAP) Family	Porters(uniporters,symporters,antiporters)	Electrochemical Potential-driven Transporters	100	99.23	3.9e-208	1859
gene2238	Chromosome	BA1	2.A.3.1.14	Low-affinity putrescine importer PlaP OS=Escherichia coli (strain K12) GN=plaP PE=1 SV=1	The Amino Acid-Polyamine-Organocation (APC) Family	Porters(uniporters,symporters,antiporters)	Electrochemical Potential-driven Transporters	100	99.22	7.8e-209	1865
gene3049	Chromosome	BA1	2.A.3.1.13	Putrescine importer - Escherichia coli (strain K12).	The Amino Acid-Polyamine-Organocation (APC) Family	Porters(uniporters,symporters,antiporters)	Electrochemical Potential-driven Transporters	100	99.13	2.6e-259	2301
gene4039	Chromosome	BA1	2.A.114.1.1	Uncharacterized protein YbdD OS=Escherichia coli (strain K12) OX=83333 GN=ybdD PE=4 SV=1	The Putative Peptide Transporter Carbon Starvation CstA (CstA) Family	Porters(uniporters,symporters,antiporters)	Electrochemical Potential-driven Transporters	100	99.1	0	3300
gene2023	Chromosome	BA1	2.A.1.2.7	Bicyclomycin resistance protein (Sulfonamide resistance protein) - Escherichia coli.	The Major Facilitator Superfamily (MFS)	Porters(uniporters,symporters,antiporters)	Electrochemical Potential-driven Transporters	100	99.06	1.1e-111	1025
gene1121	Chromosome	BA1	2.A.40.7.7	Putative permease YgfQ OS=Escherichia coli (strain K12) GN=ygfQ PE=3 SV=2	The Nucleobase/Ascorbate Transporter (NAT) or Nucleobase:Cation Symporter-2 (NCS2) Family	Porters(uniporters,symporters,antiporters)	Electrochemical Potential-driven Transporters	100	98.83	5.6e-224	1996
gene3900	Chromosome	BA1	2.A.17.1.4	Inner membrane transporter ybgH OS=Escherichia coli (strain K12) GN=ybgH PE=1 SV=1	The Proton-dependent Oligopeptide Transporter (POT/PTR) Family	Porters(uniporters,symporters,antiporters)	Electrochemical Potential-driven Transporters	100	98.82	7.9e-89	827
gene0384	Chromosome	BA1	2.A.6.2.13	Hypothetical protein yhiV - Escherichia coli.	The Resistance-Nodulation-Cell Division (RND) Superfamily	Porters(uniporters,symporters,antiporters)	Electrochemical Potential-driven Transporters	100	98.73	0	3063
gene3861	Chromosome	BA1	2.C.1.2.1	Pal, subunit of The Tol-Pal Cell Envelope Complex, Colicin S4 Transport System and The Colicin A Import System OS=Escherichia coli (strain B / BL21-DE3) GN=pal PE=3 SV=1	The TonB-ExbB-ExbD/TolA-TolQ-TolR Outer Membrane Receptor Energizers and Stabilizers (TonB/TolA) Family	Ion-gradient-drivenenergizers	Electrochemical Potential-driven Transporters	100	98.7	1.1e-34	357
gene2176	Chromosome	BA1	2.A.109.2.3	Membrane protein OS=Escherichia coli KTE166 GN=WKI_02229 PE=4 SV=1	The Tellurium Ion Resistance (TerC) Family	Porters(uniporters,symporters,antiporters)	Electrochemical Potential-driven Transporters	100	98.68	6.4e-38	385
gene5150	Chromosome	BA1	2.A.13.1.1	Anaerobic C4-dicarboxylate transporter dcuA - Escherichia coli.	The C<sub>4</sub>-Dicarboxylate Uptake (Dcu) Family	Porters(uniporters,symporters,antiporters)	Electrochemical Potential-driven Transporters	100	98.59	1.9e-103	954
gene5491	Chromosome	BA1	2.A.2.3.9	Inner membrane symporter yihP OS=Escherichia coli (strain K12) GN=yihP PE=1 SV=3	The Glycoside-Pentoside-Hexuronide (GPH):Cation Symporter Family	Porters(uniporters,symporters,antiporters)	Electrochemical Potential-driven Transporters	100	98.53	7.4e-195	1744
gene4140	Chromosome	BA1	2.A.39.3.8	Putative allantoin permease OS=Escherichia coli (strain K12) GN=ybbW PE=1 SV=2	The Nucleobase:Cation Symporter-1 (NCS1) Family	Porters(uniporters,symporters,antiporters)	Electrochemical Potential-driven Transporters	100	98.46	2.3e-140	1273
gene3772	Chromosome	BA1	2.A.7.3.6	Uncharacterized inner membrane transporter ybiF - Escherichia coli.	The Drug/Metabolite Transporter (DMT) Superfamily	Porters(uniporters,symporters,antiporters)	Electrochemical Potential-driven Transporters	100	98.31	6.9e-24	263
gene4141	Chromosome	BA1	2.A.39.3.8	Putative allantoin permease OS=Escherichia coli (strain K12) GN=ybbW PE=1 SV=2	The Nucleobase:Cation Symporter-1 (NCS1) Family	Porters(uniporters,symporters,antiporters)	Electrochemical Potential-driven Transporters	100	98.28	2.7e-127	1160
gene0083	Chromosome	BA1	2.A.21.3.21	Uncharacterized symporter YidK OS=Escherichia coli (strain K12) GN=yidK PE=1 SV=1	The Solute:Sodium Symporter (SSS) Family	Porters(uniporters,symporters,antiporters)	Electrochemical Potential-driven Transporters	100	98.23	2e-56	546
gene4759	Chromosome	BA1	2.A.37.1.1	GLUTATHIONE-REGULATED POTASSIUM-EFFLUX SYSTEM PROTEIN KEFC (K(+)/H(+) ANTIPORTER) - Escherichia coli.	The Monovalent Cation:Proton Antiporter-2 (CPA2) Family	Porters(uniporters,symporters,antiporters)	Electrochemical Potential-driven Transporters	100	98.14	2.7e-226	2016
gene0385	Chromosome	BA1	2.A.6.2.13	Hypothetical protein yhiV - Escherichia coli.	The Resistance-Nodulation-Cell Division (RND) Superfamily	Porters(uniporters,symporters,antiporters)	Electrochemical Potential-driven Transporters	100	97.87	1.2e-221	1976
gene2045	Chromosome	BA1	2.A.41.2.9	Putative pseudouridine transporter OS=Escherichia coli (strain K12) GN=psuT PE=1 SV=1	The Concentrative Nucleoside Transporter (CNT) Family	Porters(uniporters,symporters,antiporters)	Electrochemical Potential-driven Transporters	100	97.62	1e-217	1942
gene5252	Chromosome	BA1	2.A.21.7.2	Putative symporter yjcG - Escherichia coli.	The Solute:Sodium Symporter (SSS) Family	Porters(uniporters,symporters,antiporters)	Electrochemical Potential-driven Transporters	100	97.61	3e-291	2577
gene0890	Chromosome	BA1	2.A.23.4.1	Inner membrane symporter ygjU - Escherichia coli.	The Dicarboxylate/Amino Acid:Cation (Na<sup>+</sup> or H<sup>+</sup>) Symporter (DAACS) Family	Porters(uniporters,symporters,antiporters)	Electrochemical Potential-driven Transporters	100	97.47	2.5e-185	1662
gene0439	Chromosome	BA1	2.A.1.46.7	UPF0226 protein yhhS OS=Escherichia coli (strain K12) GN=yhhS PE=1 SV=2	The Major Facilitator Superfamily (MFS)	Porters(uniporters,symporters,antiporters)	Electrochemical Potential-driven Transporters	100	97.36	1.9e-224	2000
gene5493	Chromosome	BA1	2.A.2.3.15	Putative sulfoquinovose importer OS=Escherichia coli (strain K12) OX=83333 GN=yihO PE=3 SV=4	The Glycoside-Pentoside-Hexuronide (GPH):Cation Symporter Family	Porters(uniporters,symporters,antiporters)	Electrochemical Potential-driven Transporters	100	97.35	3.9e-213	1902
gene1891	Chromosome	BA1	2.A.47.4.8	Uncharacterized transporter YfbS OS=Escherichia coli (strain K12) GN=yfbS PE=3 SV=1	The Divalent Anion:Na<sup>+</sup> Symporter (DASS) Family	Porters(uniporters,symporters,antiporters)	Electrochemical Potential-driven Transporters	100	97.2	6.1e-130	1183
gene2904	Chromosome	BA1	2.A.3.1.24	L-asparagine permease OS=Escherichia coli (strain K12) GN=ansP PE=3 SV=2	The Amino Acid-Polyamine-Organocation (APC) Family	Porters(uniporters,symporters,antiporters)	Electrochemical Potential-driven Transporters	100	97.16	7.7e-95	879
gene3899	Chromosome	BA1	2.A.17.1.4	Inner membrane transporter ybgH OS=Escherichia coli (strain K12) GN=ybgH PE=1 SV=1	The Proton-dependent Oligopeptide Transporter (POT/PTR) Family	Porters(uniporters,symporters,antiporters)	Electrochemical Potential-driven Transporters	100	96.75	6.7e-188	1684
gene3211	Chromosome	BA1	2.A.36.6.11	K(+)/H(+) antiporter NhaP2 OS=Escherichia coli (strain K12) GN=cvrA PE=1 SV=2	The Monovalent Cation:Proton Antiporter-1 (CPA1) Family	Porters(uniporters,symporters,antiporters)	Electrochemical Potential-driven Transporters	100	96.71	1.9e-188	1689
gene1124	Chromosome	BA1	2.A.40.4.3	Xanthine permease XanQ OS=Escherichia coli (strain K12) GN=xanQ PE=1 SV=2	The Nucleobase/Ascorbate Transporter (NAT) or Nucleobase:Cation Symporter-2 (NCS2) Family	Porters(uniporters,symporters,antiporters)	Electrochemical Potential-driven Transporters	100	96.64	1.6e-139	1266
gene0193	Chromosome	BA1	2.A.2.3.4	Inner membrane symporter yicJ - Escherichia coli.	The Glycoside-Pentoside-Hexuronide (GPH):Cation Symporter Family	Porters(uniporters,symporters,antiporters)	Electrochemical Potential-driven Transporters	100	96.53	4.5e-223	1988
gene1649	Chromosome	BA1	2.A.40.1.1	Uracil permease - Escherichia coli.	The Nucleobase/Ascorbate Transporter (NAT) or Nucleobase:Cation Symporter-2 (NCS2) Family	Porters(uniporters,symporters,antiporters)	Electrochemical Potential-driven Transporters	100	96.4	1.3e-127	1163
gene4019	Chromosome	BA1	2.A.47.3.2	Citrate carrier - Escherichia coli.	The Divalent Anion:Na<sup>+</sup> Symporter (DASS) Family	Porters(uniporters,symporters,antiporters)	Electrochemical Potential-driven Transporters	100	96.38	7.7e-150	1355
gene0410	Chromosome	BA1	2.A.20.1.1	Low-affinity inorganic phosphate transporter 1 - Escherichia coli.	The Inorganic Phosphate Transporter (PiT) Family	Porters(uniporters,symporters,antiporters)	Electrochemical Potential-driven Transporters	100	96.32	1.7e-275	2441
gene5301	Chromosome	BA1	2.A.1.1.3	D-xylose-proton symporter - Escherichia coli.	The Major Facilitator Superfamily (MFS)	Porters(uniporters,symporters,antiporters)	Electrochemical Potential-driven Transporters	100	96.3	1.5e-99	920
gene5494	Chromosome	BA1	2.A.2.3.15	Putative sulfoquinovose importer OS=Escherichia coli (strain K12) OX=83333 GN=yihO PE=3 SV=4	The Glycoside-Pentoside-Hexuronide (GPH):Cation Symporter Family	Porters(uniporters,symporters,antiporters)	Electrochemical Potential-driven Transporters	100	96.15	1.5e-50	495
gene0107	Chromosome	BA1	2.A.1.2.26	Purine ribonucleoside efflux pump nepI - Escherichia coli.	The Major Facilitator Superfamily (MFS)	Porters(uniporters,symporters,antiporters)	Electrochemical Potential-driven Transporters	100	96.12	5.2e-211	1884
gene2705	Chromosome	BA1	2.A.85.1.6	Uncharacterized transporter YdhK OS=Escherichia coli O157:H7 GN=ydhK PE=3 SV=1	The Aromatic Acid Exporter (ArAE) Family	Porters(uniporters,symporters,antiporters)	Electrochemical Potential-driven Transporters	100	96.11	1.6e-95	885
gene4018	Chromosome	BA1	2.A.47.3.2	Citrate carrier - Escherichia coli.	The Divalent Anion:Na<sup>+</sup> Symporter (DASS) Family	Porters(uniporters,symporters,antiporters)	Electrochemical Potential-driven Transporters	100	96.1	6.7e-123	1122
gene3516	Chromosome	BA1	2.A.108.2.3	UPF0409 protein ycdO - Escherichia coli (strain K12).	The Iron/Lead Transporter (ILT) Family	Porters(uniporters,symporters,antiporters)	Electrochemical Potential-driven Transporters	100	95.95	2.8e-166	1497
gene5233	Chromosome	BA1	2.A.85.6.1	Multidrug resistance protein mdtO OS=Escherichia coli (strain K12) GN=mdtO PE=3 SV=2	The Aromatic Acid Exporter (ArAE) Family	Porters(uniporters,symporters,antiporters)	Electrochemical Potential-driven Transporters	100	95.65	1.6e-43	434
gene3110	Chromosome	BA1	2.C.1.1.1	TONB PROTEIN - Escherichia coli.	The TonB-ExbB-ExbD/TolA-TolQ-TolR Outer Membrane Receptor Energizers and Stabilizers (TonB/TolA) Family	Ion-gradient-drivenenergizers	Electrochemical Potential-driven Transporters	100	95.22	2.7e-125	1143
gene5492	Chromosome	BA1	2.A.2.3.9	Inner membrane symporter yihP OS=Escherichia coli (strain K12) GN=yihP PE=1 SV=3	The Glycoside-Pentoside-Hexuronide (GPH):Cation Symporter Family	Porters(uniporters,symporters,antiporters)	Electrochemical Potential-driven Transporters	100	94.92	2.8e-25	275
gene0201	Chromosome	BA1	2.A.40.4.2	Putative purine permease yicE - Escherichia coli.	The Nucleobase/Ascorbate Transporter (NAT) or Nucleobase:Cation Symporter-2 (NCS2) Family	Porters(uniporters,symporters,antiporters)	Electrochemical Potential-driven Transporters	100	94.74	4.1e-132	1202
gene0340	Chromosome	BA1	2.A.1.11.3	Inner membrane protein yhjX OS=Escherichia coli (strain K12) GN=yhjX PE=1 SV=1	The Major Facilitator Superfamily (MFS)	Porters(uniporters,symporters,antiporters)	Electrochemical Potential-driven Transporters	100	94.56	1.8e-73	694
gene5563	Chromosome	BA1	2.A.76.1.2	Threonine efflux protein - Escherichia coli.	The Resistance to Homoserine/Threonine (RhtB) Family	Porters(uniporters,symporters,antiporters)	Electrochemical Potential-driven Transporters	100	94.29	2.3e-11	153
gene0438	Chromosome	BA1	2.A.86.1.2	UPF0118 inner membrane protein yhhT OS=Escherichia coli (strain K12) GN=yhhT PE=1 SV=1	The Autoinducer-2 Exporter (AI-2E) Family (Formerly the PerM Family, TC #9.B.22)	Porters(uniporters,symporters,antiporters)	Electrochemical Potential-driven Transporters	100	94.21	2.2e-116	1066
gene0723	Chromosome	BA1	2.A.61.1.2	Putative cryptic C4-dicarboxylate transporter DcuD OS=Escherichia coli (strain K12) GN=dcuD PE=1 SV=1	The C<sub>4</sub>-dicarboxylate Uptake C (DcuC) Family	Porters(uniporters,symporters,antiporters)	Electrochemical Potential-driven Transporters	100	94.08	1e-141	1285
gene2794	Chromosome	BA1	2.A.1.6.9	Putative inner membrane metabolite transport protein ydfJ OS=Escherichia coli (strain K12) GN=ydfJ PE=5 SV=1	The Major Facilitator Superfamily (MFS)	Porters(uniporters,symporters,antiporters)	Electrochemical Potential-driven Transporters	100	93.85	8e-237	2107
gene2381	Chromosome	BA1	2.A.1.2.68	Tetracycline resistance protein, class B OS=Escherichia coli GN=tetA PE=1 SV=1	The Major Facilitator Superfamily (MFS)	Porters(uniporters,symporters,antiporters)	Electrochemical Potential-driven Transporters	100	93.64	4.1e-54	526
gene5408	Chromosome	BA1	2.A.7.3.26	Uncharacterized inner membrane transporter yiJE OS=Escherichia coli O6:H1 (strain CFT073 / ATCC 700928 / UPEC) GN=yijE PE=3 SV=1	The Drug/Metabolite Transporter (DMT) Superfamily	Porters(uniporters,symporters,antiporters)	Electrochemical Potential-driven Transporters	100	93.04	3.7e-136	1237
gene2016	Chromosome	BA1	2.A.127.1.2	Inner membrane protein YejM OS=Escherichia coli (strain K12) GN=yejM PE=1 SV=1	The Enterobacterial Cardiolipin Transporter (CLT) Family	Porters(uniporters,symporters,antiporters)	Electrochemical Potential-driven Transporters	100	92.81	3.4e-176	1583
gene5646	Chromosome	BA1	2.A.1.3.51	Probable transport protein hsrA OS=Escherichia coli (strain K12) GN=hsrA PE=1 SV=1	The Major Facilitator Superfamily (MFS)	Porters(uniporters,symporters,antiporters)	Electrochemical Potential-driven Transporters	100	92.71	6.3e-43	429
gene0100	Chromosome	BA1	2.A.1.4.1	Hexose phosphate transport protein - Escherichia coli.	The Major Facilitator Superfamily (MFS)	Porters(uniporters,symporters,antiporters)	Electrochemical Potential-driven Transporters	100	92.53	5.6e-182	1633
gene4769	Chromosome	BA1	2.A.15.2.1	PROBABLE CARNITINE TRANSPORTER - Escherichia coli.	The Betaine/Carnitine/Choline Transporter (BCCT) Family	Porters(uniporters,symporters,antiporters)	Electrochemical Potential-driven Transporters	100	92.46	1.2e-189	1699
gene0298	Chromosome	BA1	2.A.56.1.2	2,3-diketo-L-gulonate TRAP transporter small permease protein yiaM - Escherichia coli.	The Tripartite ATP-independent Periplasmic Transporter (TRAP-T) Family	Porters(uniporters,symporters,antiporters)	Electrochemical Potential-driven Transporters	100	92.31	1.2e-19	226
gene0192	Chromosome	BA1	2.A.2.3.4	Inner membrane symporter yicJ - Escherichia coli.	The Glycoside-Pentoside-Hexuronide (GPH):Cation Symporter Family	Porters(uniporters,symporters,antiporters)	Electrochemical Potential-driven Transporters	100	92.21	6.7e-35	359
gene5241	Chromosome	BA1	2.A.23.1.1	PROTON GLUTAMATE SYMPORT PROTEIN (GLUTAMATE-ASPARTATE CARRIER PROTEIN) - Escherichia coli.	The Dicarboxylate/Amino Acid:Cation (Na<sup>+</sup> or H<sup>+</sup>) Symporter (DAACS) Family	Porters(uniporters,symporters,antiporters)	Electrochemical Potential-driven Transporters	100	90.33	1.1e-127	1164
gene5496	Chromosome	BA1	2.A.1.52.1	Inner membrane protein yihN - Escherichia coli.	The Major Facilitator Superfamily (MFS)	Porters(uniporters,symporters,antiporters)	Electrochemical Potential-driven Transporters	100	90.15	7e-208	1857
gene1785	Chromosome	BA1	2.A.69.3.5	Uncharacterized transporter YfdV OS=Escherichia coli O6:H1 (strain CFT073 / ATCC 700928 / UPEC) GN=yfdV PE=3 SV=1	The Auxin Efflux Carrier (AEC) Family	Porters(uniporters,symporters,antiporters)	Electrochemical Potential-driven Transporters	100	90	1e-95	887
gene4093	Chromosome	BA1	2.A.6.1.4	Putative cation efflux system protein cusA - Escherichia coli.	The Resistance-Nodulation-Cell Division (RND) Superfamily	Porters(uniporters,symporters,antiporters)	Electrochemical Potential-driven Transporters	99.9	100	0	4653
gene3586	Chromosome	BA1	2.A.85.1.1	HYPOTHETICAL 81.7 KDA PROTEIN IN SULA-HELD INTERGENIC REGION - Escherichia coli.	The Aromatic Acid Exporter (ArAE) Family	Porters(uniporters,symporters,antiporters)	Electrochemical Potential-driven Transporters	99.9	99.58	0	3674
gene4211	Chromosome	BA1	2.A.6.2.2	Multidrug efflux pump accessory protein AcrZ OS=Escherichia coli (strain K12) GN=acrZ PE=1 SV=1	The Resistance-Nodulation-Cell Division (RND) Superfamily	Porters(uniporters,symporters,antiporters)	Electrochemical Potential-driven Transporters	99.9	98.53	0	4634
gene0048	Chromosome	BA1	2.A.42.1.3	LOW AFFINITY TRYPTOPHAN PERMEASE - Escherichia coli.	The Hydroxy/Aromatic Amino Acid Permease (HAAAP) Family	Porters(uniporters,symporters,antiporters)	Electrochemical Potential-driven Transporters	99.8	100	2.8e-236	2102
gene0406	Chromosome	BA1	2.A.17.1.3	Inner membrane transporter yhiP - Escherichia coli (strain K12).	The Proton-dependent Oligopeptide Transporter (POT/PTR) Family	Porters(uniporters,symporters,antiporters)	Electrochemical Potential-driven Transporters	99.8	100	1.5e-223	1992
gene0706	Chromosome	BA1	2.A.85.1.2	HYPOTHETICAL 73.6 KDA PROTEIN IN ARGR-CAFA INTERGENIC REGION (F655) - Escherichia coli.	The Aromatic Acid Exporter (ArAE) Family	Porters(uniporters,symporters,antiporters)	Electrochemical Potential-driven Transporters	99.8	100	0	3269
gene0727	Chromosome	BA1	2.A.1.12.1	Putative sialic acid transporter - Escherichia coli.	The Major Facilitator Superfamily (MFS)	Porters(uniporters,symporters,antiporters)	Electrochemical Potential-driven Transporters	99.8	100	5.6e-284	2514
gene0905	Chromosome	BA1	2.A.3.7.4	Inner membrane transporter ygjI OS=Escherichia coli (strain K12) GN=ygjI PE=1 SV=2	The Amino Acid-Polyamine-Organocation (APC) Family	Porters(uniporters,symporters,antiporters)	Electrochemical Potential-driven Transporters	99.8	100	3.6e-264	2343
gene1193	Chromosome	BA1	2.A.42.2.5	Inner membrane transport protein YqeG OS=Escherichia coli (strain K12) GN=yqeG PE=1 SV=1	The Hydroxy/Aromatic Amino Acid Permease (HAAAP) Family	Porters(uniporters,symporters,antiporters)	Electrochemical Potential-driven Transporters	99.8	100	2.9e-222	1981
gene1274	Chromosome	BA1	2.A.1.14.40	Predicted D-glucarate transporter OS=Escherichia coli (strain K12 / MC4100 / BW2952) GN=gudP PE=4 SV=1	The Major Facilitator Superfamily (MFS)	Porters(uniporters,symporters,antiporters)	Electrochemical Potential-driven Transporters	99.8	100	2.1e-258	2293
gene1685	Chromosome	BA1	2.A.6.2.7	PROBABLE AMINOGLYCOSIDE EFFLUX PUMP (ACRIFLAVINE RESISTANCE PROTEIN D) - Escherichia coli.	The Resistance-Nodulation-Cell Division (RND) Superfamily	Porters(uniporters,symporters,antiporters)	Electrochemical Potential-driven Transporters	99.8	100	0	5123
gene1763	Chromosome	BA1	2.A.49.7.1	Voltage gated chloride channel family protein OS=Escherichia coli DEC13A GN=ECDEC13A_2608 PE=4 SV=1	The Chloride Carrier/Channel (ClC) Family	Porters(uniporters,symporters,antiporters)	Electrochemical Potential-driven Transporters	99.8	100	2.4e-227	2025
gene3859	Chromosome	BA1	2.C.1.2.1	Pal, subunit of The Tol-Pal Cell Envelope Complex, Colicin S4 Transport System and The Colicin A Import System OS=Escherichia coli (strain B / BL21-DE3) GN=pal PE=3 SV=1	The TonB-ExbB-ExbD/TolA-TolQ-TolR Outer Membrane Receptor Energizers and Stabilizers (TonB/TolA) Family	Ion-gradient-drivenenergizers	Electrochemical Potential-driven Transporters	99.8	100	1.6e-250	2225
gene4095	Chromosome	BA1	2.A.6.1.4	Putative cation efflux system protein cusA - Escherichia coli.	The Resistance-Nodulation-Cell Division (RND) Superfamily	Porters(uniporters,symporters,antiporters)	Electrochemical Potential-driven Transporters	99.8	100	3.6e-228	2032
gene4328	Chromosome	BA1	2.A.1.15.2	Putative 3-hydroxyphenylpropionic acid transporter - Escherichia coli.	The Major Facilitator Superfamily (MFS)	Porters(uniporters,symporters,antiporters)	Electrochemical Potential-driven Transporters	99.8	100	8.4e-214	1908
gene5181	Chromosome	BA1	2.A.2.1.1	Melibiose carrier protein OS=Escherichia coli O139:H28 (strain E24377A / ETEC) GN=melB PE=4 SV=1	The Glycoside-Pentoside-Hexuronide (GPH):Cation Symporter Family	Porters(uniporters,symporters,antiporters)	Electrochemical Potential-driven Transporters	99.8	100	9.7e-262	2322
gene5254	Chromosome	BA1	2.A.36.3.1	PUTATIVE NA(+)/H(+) EXCHANGER YJCE - Escherichia coli.	The Monovalent Cation:Proton Antiporter-1 (CPA1) Family	Porters(uniporters,symporters,antiporters)	Electrochemical Potential-driven Transporters	99.8	100	1.4e-296	2623
gene5281	Chromosome	BA1	2.A.66.1.4	DNA-DAMAGE-INDUCIBLE PROTEIN F - Escherichia coli.	The Multidrug/Oligosaccharidyl-lipid/Polysaccharide (MOP) Flippase Superfamily	Porters(uniporters,symporters,antiporters)	Electrochemical Potential-driven Transporters	99.8	100	6e-223	1987
gene4618	Chromosome	BA1	2.A.49.5.1	Voltage-gated ClC-type chloride channel eriC - Escherichia coli.	The Chloride Carrier/Channel (ClC) Family	Porters(uniporters,symporters,antiporters)	Electrochemical Potential-driven Transporters	99.8	98.8	3.3e-229	2041
gene2049	Chromosome	BA1	2.A.41.2.10	Nucleoside permease nupX OS=Escherichia coli (strain K12) GN=nupX PE=1 SV=1	The Concentrative Nucleoside Transporter (CNT) Family	Porters(uniporters,symporters,antiporters)	Electrochemical Potential-driven Transporters	99.8	97.62	1.2e-218	1950
gene4092	Chromosome	BA1	2.A.3.1.1	Phenylalanine-specific permease - Escherichia coli.	The Amino Acid-Polyamine-Organocation (APC) Family	Porters(uniporters,symporters,antiporters)	Electrochemical Potential-driven Transporters	99.8	97.45	1.2e-256	2278
gene0047	Chromosome	BA1	2.A.1.2.22	Hypothetical transport protein yidY - Escherichia coli.	The Major Facilitator Superfamily (MFS)	Porters(uniporters,symporters,antiporters)	Electrochemical Potential-driven Transporters	99.7	100	1.8e-208	1862
gene1053	Chromosome	BA1	2.A.1.1.1	Galactose-proton symporter OS=Escherichia coli (strain K12) OX=83333 GN=galP PE=1 SV=1	The Major Facilitator Superfamily (MFS)	Porters(uniporters,symporters,antiporters)	Electrochemical Potential-driven Transporters	99.7	100	3.1e-193	1730
gene1656	Chromosome	BA1	2.A.86.1.1	Putative permease perM - Escherichia coli.	The Autoinducer-2 Exporter (AI-2E) Family (Formerly the PerM Family, TC #9.B.22)	Porters(uniporters,symporters,antiporters)	Electrochemical Potential-driven Transporters	99.7	100	2.2e-189	1697
gene2037	Chromosome	BA1	2.A.1.20.2	Sugar efflux transporter B - Escherichia coli.	The Major Facilitator Superfamily (MFS)	Porters(uniporters,symporters,antiporters)	Electrochemical Potential-driven Transporters	99.7	100	2.5e-218	1947
gene2154	Chromosome	BA1	2.A.1.3.26	Inner membrane transport protein yegB - Escherichia coli.	The Major Facilitator Superfamily (MFS)	Porters(uniporters,symporters,antiporters)	Electrochemical Potential-driven Transporters	99.7	100	1.8e-191	1715
gene2155	Chromosome	BA1	2.A.6.2.12	Hypothetical protein yegN - Escherichia coli.	The Resistance-Nodulation-Cell Division (RND) Superfamily	Porters(uniporters,symporters,antiporters)	Electrochemical Potential-driven Transporters	99.7	100	0	4959
gene2274	Chromosome	BA1	2.A.66.1.23	Uncharacterized transporter yeeO OS=Escherichia coli (strain K12) GN=yeeO PE=3 SV=3	The Multidrug/Oligosaccharidyl-lipid/Polysaccharide (MOP) Flippase Superfamily	Porters(uniporters,symporters,antiporters)	Electrochemical Potential-driven Transporters	99.7	100	6.3e-175	1572
gene2905	Chromosome	BA1	2.A.3.1.24	L-asparagine permease OS=Escherichia coli (strain K12) GN=ansP PE=3 SV=2	The Amino Acid-Polyamine-Organocation (APC) Family	Porters(uniporters,symporters,antiporters)	Electrochemical Potential-driven Transporters	99.7	100	1.1e-176	1587
gene4679	Chromosome	BA1	2.A.3.1.3	Aromatic amino acid transport protein aroP (General aromatic amino acid permease) - Escherichia coli.	The Amino Acid-Polyamine-Organocation (APC) Family	Porters(uniporters,symporters,antiporters)	Electrochemical Potential-driven Transporters	99.7	100	1.6e-175	1577
gene4886	Chromosome	BA1	2.A.1.14.33	L-galactonate transporter OS=Escherichia coli (strain K12) GN=yjjL PE=1 SV=2	The Major Facilitator Superfamily (MFS)	Porters(uniporters,symporters,antiporters)	Electrochemical Potential-driven Transporters	99.7	100	4.3e-181	1625
gene5056	Chromosome	BA1	2.A.3.1.7	D-serine/D-alanine/glycine transporter - Escherichia coli.	The Amino Acid-Polyamine-Organocation (APC) Family	Porters(uniporters,symporters,antiporters)	Electrochemical Potential-driven Transporters	99.7	100	1.8e-177	1594
gene5449	Chromosome	BA1	2.A.7.6.1	L-rhamnose-proton symport (L-rhamnose-H+ transport protein) - Escherichia coli.	The Drug/Metabolite Transporter (DMT) Superfamily	Porters(uniporters,symporters,antiporters)	Electrochemical Potential-driven Transporters	99.7	100	8.3e-194	1735
gene5647	Chromosome	BA1	2.A.1.3.51	Probable transport protein hsrA OS=Escherichia coli (strain K12) GN=hsrA PE=1 SV=1	The Major Facilitator Superfamily (MFS)	Porters(uniporters,symporters,antiporters)	Electrochemical Potential-driven Transporters	99.7	100	3e-194	1739
pA_gene0093	PlasmidA	BA1	2.A.1.2.4	Tetracycline resistance protein, class A (TETA(A)) - Escherichia coli.	The Major Facilitator Superfamily (MFS)	Porters(uniporters,symporters,antiporters)	Electrochemical Potential-driven Transporters	99.7	100	4.4e-223	1988
pB_gene0165	PlasmidB	BA1	2.A.7.3.67	Drug/metabolite transporter OS=Escherichia coli GN=pecM PE=4 SV=1	The Drug/Metabolite Transporter (DMT) Superfamily	Porters(uniporters,symporters,antiporters)	Electrochemical Potential-driven Transporters	99.7	100	1.4e-154	1396
gene2056	Chromosome	BA1	2.A.3.1.2	Lysine-specific permease - Escherichia coli.	The Amino Acid-Polyamine-Organocation (APC) Family	Porters(uniporters,symporters,antiporters)	Electrochemical Potential-driven Transporters	99.7	98.52	7.9e-189	1692
gene3729	Chromosome	BA1	2.A.81.1.4	Putative transport protein YbjL OS=Escherichia coli O139:H28 (strain E24377A / ETEC) GN=ybjL PE=3 SV=1	The Aspartate:Alanine Exchanger (AAEx) Family	Porters(uniporters,symporters,antiporters)	Electrochemical Potential-driven Transporters	99.7	96.19	1.2e-170	1535
gene4801	Chromosome	BA1	2.A.33.1.1	NA(+)/H(+) ANTIPORTER 1 (SODIUM/PROTON ANTIPORTER 1) - Escherichia coli.	The NhaA Na<sup>+</sup>:H<sup>+</sup> Antiporter (NhaA) Family	Porters(uniporters,symporters,antiporters)	Electrochemical Potential-driven Transporters	99.7	95.94	9.2e-163	1467
gene0341	Chromosome	BA1	2.A.1.11.3	Inner membrane protein yhjX OS=Escherichia coli (strain K12) GN=yhjX PE=1 SV=1	The Major Facilitator Superfamily (MFS)	Porters(uniporters,symporters,antiporters)	Electrochemical Potential-driven Transporters	99.6	100	4.1e-120	1098
gene1199	Chromosome	BA1	2.A.1.1.2	Arabinose-proton symporter - Escherichia coli.	The Major Facilitator Superfamily (MFS)	Porters(uniporters,symporters,antiporters)	Electrochemical Potential-driven Transporters	99.6	100	7e-260	2306
gene1417	Chromosome	BA1	2.A.78.1.3	Hypothetical protein ygaH - Escherichia coli.	The Branched Chain Amino Acid Exporter (LIV-E) Family	Porters(uniporters,symporters,antiporters)	Electrochemical Potential-driven Transporters	99.6	100	2e-133	1213
gene2123	Chromosome	BA1	2.A.113.1.1	Uncharacterized protein yohN OS=Escherichia coli (strain K12) GN=yohN PE=4 SV=1	The Nickel/cobalt Transporter (NicO) Family	Porters(uniporters,symporters,antiporters)	Electrochemical Potential-driven Transporters	99.6	100	3.8e-149	1349
gene2743	Chromosome	BA1	2.A.2.3.1	Glucuronide carrier protein OS=Escherichia coli (strain K12) GN=uidB PE=1 SV=1	The Glycoside-Pentoside-Hexuronide (GPH):Cation Symporter Family	Porters(uniporters,symporters,antiporters)	Electrochemical Potential-driven Transporters	99.6	100	2.5e-145	1316
gene2807	Chromosome	BA1	2.A.7.3.2	Probable amino-acid metabolite efflux pump OS=Escherichia coli (strain K12) GN=eamA PE=1 SV=2	The Drug/Metabolite Transporter (DMT) Superfamily	Porters(uniporters,symporters,antiporters)	Electrochemical Potential-driven Transporters	99.6	100	7.3e-145	1312
gene3212	Chromosome	BA1	2.A.36.6.11	K(+)/H(+) antiporter NhaP2 OS=Escherichia coli (strain K12) GN=cvrA PE=1 SV=2	The Monovalent Cation:Proton Antiporter-1 (CPA1) Family	Porters(uniporters,symporters,antiporters)	Electrochemical Potential-driven Transporters	99.6	100	1.8e-125	1144
gene4873	Chromosome	BA1	2.A.79.2.1	Putative uncharacterized protein yjjP OS=Escherichia coli O6 GN=yjjP PE=4 SV=1	The Threonine/Serine Exporter (ThrE) Family	Porters(uniporters,symporters,antiporters)	Electrochemical Potential-driven Transporters	99.6	100	5.5e-156	1408
gene5194	Chromosome	BA1	2.A.1.6.4	Proline/betaine transporter - Escherichia coli.	The Major Facilitator Superfamily (MFS)	Porters(uniporters,symporters,antiporters)	Electrochemical Potential-driven Transporters	99.6	100	8.3e-138	1251
gene0573	Chromosome	BA1	2.A.37.1.2	Glutathione-regulated potassium-efflux system ancillary protein kefG - Escherichia coli.	The Monovalent Cation:Proton Antiporter-2 (CPA2) Family	Porters(uniporters,symporters,antiporters)	Electrochemical Potential-driven Transporters	99.6	99.14	1.5e-246	2191
gene5232	Chromosome	BA1	2.A.85.6.1	Multidrug resistance protein mdtO OS=Escherichia coli (strain K12) GN=mdtO PE=3 SV=2	The Aromatic Acid Exporter (ArAE) Family	Porters(uniporters,symporters,antiporters)	Electrochemical Potential-driven Transporters	99.6	98.78	0	2859
gene0551	Chromosome	BA1	2.A.3.8.17	Putative fructoselysine transporter FrlA OS=Escherichia coli (strain K12) GN=frlA PE=3 SV=2	The Amino Acid-Polyamine-Organocation (APC) Family	Porters(uniporters,symporters,antiporters)	Electrochemical Potential-driven Transporters	99.6	96.32	9.3e-249	2210
gene0296	Chromosome	BA1	2.A.56.1.2	2,3-diketo-L-gulonate TRAP transporter small permease protein yiaM - Escherichia coli.	The Tripartite ATP-independent Periplasmic Transporter (TRAP-T) Family	Porters(uniporters,symporters,antiporters)	Electrochemical Potential-driven Transporters	99.6	95.45	2.1e-141	1282
gene2599	Chromosome	BA1	2.A.23.1.8	Uncharacterized symporter YdjN OS=Escherichia coli (strain K12) GN=ydjN PE=3 SV=1	The Dicarboxylate/Amino Acid:Cation (Na<sup>+</sup> or H<sup>+</sup>) Symporter (DAACS) Family	Porters(uniporters,symporters,antiporters)	Electrochemical Potential-driven Transporters	99.6	94.74	2e-140	1274
gene2806	Chromosome	BA1	2.A.1.2.55	Uncharacterized MFS-type transporter ydeE OS=Escherichia coli (strain K12) GN=ydeE PE=3 SV=2	The Major Facilitator Superfamily (MFS)	Porters(uniporters,symporters,antiporters)	Electrochemical Potential-driven Transporters	99.6	92.91	1.6e-131	1197
gene0442	Chromosome	BA1	2.A.88.8.6	Putative membrane protein OS=Escherichia coli B171 GN=EcB171_3349 PE=4 SV=1	The Vitamin Uptake Transporter (VUT or ECF) Family	Porters(uniporters,symporters,antiporters)	Electrochemical Potential-driven Transporters	99.5	100	1.3e-120	1102
gene0811	Chromosome	BA1	2.A.42.1.2	Tryptophan-specific transport protein - Escherichia coli.	The Hydroxy/Aromatic Amino Acid Permease (HAAAP) Family	Porters(uniporters,symporters,antiporters)	Electrochemical Potential-driven Transporters	99.5	100	1.7e-230	2052
gene0860	Chromosome	BA1	2.A.42.2.2	Threonine/serine transporter - Escherichia coli.	The Hydroxy/Aromatic Amino Acid Permease (HAAAP) Family	Porters(uniporters,symporters,antiporters)	Electrochemical Potential-driven Transporters	99.5	100	2e-245	2181
gene0885	Chromosome	BA1	2.A.1.14.2	Hexuronate transporter - Escherichia coli.	The Major Facilitator Superfamily (MFS)	Porters(uniporters,symporters,antiporters)	Electrochemical Potential-driven Transporters	99.5	100	7.1e-243	2159
gene1206	Chromosome	BA1	2.A.1.42.1	Hypothetical protein ygeD - Escherichia coli.	The Major Facilitator Superfamily (MFS)	Porters(uniporters,symporters,antiporters)	Electrochemical Potential-driven Transporters	99.5	100	1.5e-215	1923
gene1346	Chromosome	BA1	2.A.8.1.7	Inner membrane permease ygbN OS=Escherichia coli (strain K12) GN=ygbN PE=1 SV=1	The Gluconate:H<sup>+</sup> Symporter (GntP) Family	Porters(uniporters,symporters,antiporters)	Electrochemical Potential-driven Transporters	99.5	100	1.7e-203	1819
gene2518	Chromosome	BA1	2.A.76.1.5	Hypothetical protein yeaS - Escherichia coli.	The Resistance to Homoserine/Threonine (RhtB) Family	Porters(uniporters,symporters,antiporters)	Electrochemical Potential-driven Transporters	99.5	100	5.8e-113	1036
gene2656	Chromosome	BA1	2.A.86.2.1	Inner membrane protein YdiK OS=Escherichia coli (strain SMS-3-5 / SECEC) GN=ydiK PE=4 SV=1	The Autoinducer-2 Exporter (AI-2E) Family (Formerly the PerM Family, TC #9.B.22)	Porters(uniporters,symporters,antiporters)	Electrochemical Potential-driven Transporters	99.5	100	8.6e-197	1761
gene2684	Chromosome	BA1	2.A.66.1.3	Multidrug resistance protein norM (Na(+)/drug antiporter) (Multidrug- efflux transporter) - Escherichia coli.	The Multidrug/Oligosaccharidyl-lipid/Polysaccharide (MOP) Flippase Superfamily	Porters(uniporters,symporters,antiporters)	Electrochemical Potential-driven Transporters	99.5	100	7.3e-105	966
gene2688	Chromosome	BA1	2.A.1.2.62	Inner membrane transport protein ydhC OS=Escherichia coli (strain K12) GN=ydhC PE=1 SV=3	The Major Facilitator Superfamily (MFS)	Porters(uniporters,symporters,antiporters)	Electrochemical Potential-driven Transporters	99.5	100	8.4e-222	1977
gene3773	Chromosome	BA1	2.A.7.3.6	Uncharacterized inner membrane transporter ybiF - Escherichia coli.	The Drug/Metabolite Transporter (DMT) Superfamily	Porters(uniporters,symporters,antiporters)	Electrochemical Potential-driven Transporters	99.5	100	1.5e-116	1067
gene4136	Chromosome	BA1	2.A.40.5.1	Putative purine permease ybbY OS=Escherichia coli (strain K12) GN=ybbY PE=1 SV=2	The Nucleobase/Ascorbate Transporter (NAT) or Nucleobase:Cation Symporter-2 (NCS2) Family	Porters(uniporters,symporters,antiporters)	Electrochemical Potential-driven Transporters	99.5	100	3.7e-112	1029
gene5557	Chromosome	BA1	2.A.7.3.61	Uncharacterized membrane protein YigM OS=Escherichia coli (strain K12) GN=yigM PE=4 SV=1	The Drug/Metabolite Transporter (DMT) Superfamily	Porters(uniporters,symporters,antiporters)	Electrochemical Potential-driven Transporters	99.5	100	4.3e-121	1106
gene1890	Chromosome	BA1	2.A.47.4.8	Uncharacterized transporter YfbS OS=Escherichia coli (strain K12) GN=yfbS PE=3 SV=1	The Divalent Anion:Na<sup>+</sup> Symporter (DASS) Family	Porters(uniporters,symporters,antiporters)	Electrochemical Potential-driven Transporters	99.5	98.92	1.5e-196	1759
gene2393	Chromosome	BA1	2.A.42.1.1	Tyrosine-specific transport protein - Escherichia coli.	The Hydroxy/Aromatic Amino Acid Permease (HAAAP) Family	Porters(uniporters,symporters,antiporters)	Electrochemical Potential-driven Transporters	99.5	97.96	1.5e-102	946
gene0112	Chromosome	BA1	2.A.1.20.3	Sugar efflux transporter C - Escherichia coli.	The Major Facilitator Superfamily (MFS)	Porters(uniporters,symporters,antiporters)	Electrochemical Potential-driven Transporters	99.5	95.65	3.7e-206	1842
gene5126	Chromosome	BA1	2.A.3.7.5	Inner membrane transporter yjeM OS=Escherichia coli (strain K12) GN=yjeM PE=1 SV=2	The Amino Acid-Polyamine-Organocation (APC) Family	Porters(uniporters,symporters,antiporters)	Electrochemical Potential-driven Transporters	99.5	95.5	6.4e-214	1909
gene4731	Chromosome	BA1	2.A.1.20.1	Sugar efflux transporter A - Escherichia coli.	The Major Facilitator Superfamily (MFS)	Porters(uniporters,symporters,antiporters)	Electrochemical Potential-driven Transporters	99.5	92.99	1.9e-103	954
gene0299	Chromosome	BA1	2.A.56.1.2	2,3-diketo-L-gulonate TRAP transporter small permease protein yiaM - Escherichia coli.	The Tripartite ATP-independent Periplasmic Transporter (TRAP-T) Family	Porters(uniporters,symporters,antiporters)	Electrochemical Potential-driven Transporters	99.4	100	7.9e-83	775
gene2132	Chromosome	BA1	2.A.1.10.3	Putative nucleoside transporter yegT OS=Escherichia coli (strain K12) GN=yegT PE=1 SV=1	The Major Facilitator Superfamily (MFS)	Porters(uniporters,symporters,antiporters)	Electrochemical Potential-driven Transporters	99.4	100	1.1e-90	843
gene2250	Chromosome	BA1	2.A.85.7.1	Inner membrane protein yeeA OS=Escherichia coli (strain K12) GN=yeeA PE=1 SV=2	The Aromatic Acid Exporter (ArAE) Family	Porters(uniporters,symporters,antiporters)	Electrochemical Potential-driven Transporters	99.4	100	1.8e-199	1784
gene3178	Chromosome	BA1	2.A.19.1.1	CALCIUM/PROTON ANTIPORTER - Escherichia coli.	The Ca<sup>2+</sup>:Cation Antiporter (CaCA) Family	Porters(uniporters,symporters,antiporters)	Electrochemical Potential-driven Transporters	99.4	100	1e-94	878
gene3479	Chromosome	BA1	2.A.1.2.20	Hypothetical transport protein yceE - Escherichia coli.	The Major Facilitator Superfamily (MFS)	Porters(uniporters,symporters,antiporters)	Electrochemical Potential-driven Transporters	99.4	98.17	3.1e-82	770
gene1794	Chromosome	BA1	2.A.1.3.36	EmrY protein OS=Escherichia coli (strain B / BL21) GN=emrY PE=4 SV=1	The Major Facilitator Superfamily (MFS)	Porters(uniporters,symporters,antiporters)	Electrochemical Potential-driven Transporters	99.4	97.8	2.9e-197	1765
gene2857	Chromosome	BA1	2.A.3.7.3	Predicted glutamate:gamma-aminobutyric acid antiporter GadC OS=Escherichia coli O103:H2 (strain 12009 / EHEC) GN=gadC PE=4 SV=1	The Amino Acid-Polyamine-Organocation (APC) Family	Porters(uniporters,symporters,antiporters)	Electrochemical Potential-driven Transporters	99.4	96.45	8.3e-267	2366
gene1795	Chromosome	BA1	2.A.1.3.36	EmrY protein OS=Escherichia coli (strain B / BL21) GN=emrY PE=4 SV=1	The Major Facilitator Superfamily (MFS)	Porters(uniporters,symporters,antiporters)	Electrochemical Potential-driven Transporters	99.4	95.15	9.8e-84	783
gene4191	Chromosome	BA1	2.A.1.35.1	Fosmidomycin resistance protein - Escherichia coli.	The Major Facilitator Superfamily (MFS)	Porters(uniporters,symporters,antiporters)	Electrochemical Potential-driven Transporters	99.4	93.22	6.1e-84	785
gene0101	Chromosome	BA1	2.A.1.4.1	Hexose phosphate transport protein - Escherichia coli.	The Major Facilitator Superfamily (MFS)	Porters(uniporters,symporters,antiporters)	Electrochemical Potential-driven Transporters	99.3	100	3e-67	640
gene1943	Chromosome	BA1	2.A.1.14.35	Inner membrane transport protein RhmT OS=Escherichia coli (strain K12) GN=rhmT PE=1 SV=2	The Major Facilitator Superfamily (MFS)	Porters(uniporters,symporters,antiporters)	Electrochemical Potential-driven Transporters	99.3	100	1.2e-234	2088
gene2313	Chromosome	BA1	2.A.7.3.22	Uncharacterized inner membrane transporter yedA OS=Escherichia coli (strain K12) GN=yedA PE=1 SV=1	The Drug/Metabolite Transporter (DMT) Superfamily	Porters(uniporters,symporters,antiporters)	Electrochemical Potential-driven Transporters	99.3	100	8.2e-161	1450
pA_gene0108	PlasmidA	BA1	2.A.1.2.3	Chloramphenicol resistance protein - Pseudomonas aeruginosa.	The Major Facilitator Superfamily (MFS)	Porters(uniporters,symporters,antiporters)	Electrochemical Potential-driven Transporters	99.3	100	9.3e-232	2063
gene2275	Chromosome	BA1	2.A.66.1.23	Uncharacterized transporter yeeO OS=Escherichia coli (strain K12) GN=yeeO PE=3 SV=3	The Multidrug/Oligosaccharidyl-lipid/Polysaccharide (MOP) Flippase Superfamily	Porters(uniporters,symporters,antiporters)	Electrochemical Potential-driven Transporters	99.3	98.62	2.8e-82	770
gene1300	Chromosome	BA1	2.A.1.1.95	Inner membrane metabolite transport protein ygcS OS=Escherichia coli (strain K12) GN=ygcS PE=1 SV=2	The Major Facilitator Superfamily (MFS)	Porters(uniporters,symporters,antiporters)	Electrochemical Potential-driven Transporters	99.3	94.88	6.1e-248	2203
gene1786	Chromosome	BA1	2.A.69.3.5	Uncharacterized transporter YfdV OS=Escherichia coli O6:H1 (strain CFT073 / ATCC 700928 / UPEC) GN=yfdV PE=3 SV=1	The Auxin Efflux Carrier (AEC) Family	Porters(uniporters,symporters,antiporters)	Electrochemical Potential-driven Transporters	99.2	100	1.4e-64	617
gene1856	Chromosome	BA1	2.A.1.46.6	UPF0226 protein yfcJ OS=Escherichia coli (strain K12) GN=yfcJ PE=1 SV=1	The Major Facilitator Superfamily (MFS)	Porters(uniporters,symporters,antiporters)	Electrochemical Potential-driven Transporters	99.2	100	2.8e-214	1912
gene1925	Chromosome	BA1	2.A.7.22.1	Probable 4-amino-4-deoxy-L-arabinose-phosphoundecaprenol flippase subunit ArnF OS=Escherichia coli (strain K12) GN=arnF PE=1 SV=2	The Drug/Metabolite Transporter (DMT) Superfamily	Porters(uniporters,symporters,antiporters)	Electrochemical Potential-driven Transporters	99.2	100	9.3e-66	627
gene2156	Chromosome	BA1	2.A.6.2.12	Hypothetical protein yegN - Escherichia coli.	The Resistance-Nodulation-Cell Division (RND) Superfamily	Porters(uniporters,symporters,antiporters)	Electrochemical Potential-driven Transporters	99.2	100	2.6e-276	2448
gene2704	Chromosome	BA1	2.A.85.1.6	Uncharacterized transporter YdhK OS=Escherichia coli O157:H7 GN=ydhK PE=3 SV=1	The Aromatic Acid Exporter (ArAE) Family	Porters(uniporters,symporters,antiporters)	Electrochemical Potential-driven Transporters	99.2	100	1e-274	2434
gene3478	Chromosome	BA1	2.A.1.2.20	Hypothetical transport protein yceE - Escherichia coli.	The Major Facilitator Superfamily (MFS)	Porters(uniporters,symporters,antiporters)	Electrochemical Potential-driven Transporters	99.2	100	2e-136	1239
gene4816	Chromosome	BA1	2.A.25.1.10	Uncharacterized transporter YaaJ OS=Escherichia coli (strain K12) GN=yaaJ PE=3 SV=1	The Alanine or Glycine:Cation Symporter (AGCS) Family	Porters(uniporters,symporters,antiporters)	Electrochemical Potential-driven Transporters	99.2	100	1.1e-268	2382
gene1593	Chromosome	BA1	2.A.1.27.1	Probable 3-phenylpropionic acid transporter - Escherichia coli.	The Major Facilitator Superfamily (MFS)	Porters(uniporters,symporters,antiporters)	Electrochemical Potential-driven Transporters	99.2	99.21	1.2e-65	626
gene2157	Chromosome	BA1	2.A.6.2.12	Hypothetical protein yegN - Escherichia coli.	The Resistance-Nodulation-Cell Division (RND) Superfamily	Porters(uniporters,symporters,antiporters)	Electrochemical Potential-driven Transporters	99.2	90.3	1.4e-201	1803
gene1952	Chromosome	BA1	2.A.1.4.3	Glycerol-3-phosphate transporter (G-3-P transporter) (G-3-P permease) - Escherichia coli.	The Major Facilitator Superfamily (MFS)	Porters(uniporters,symporters,antiporters)	Electrochemical Potential-driven Transporters	99.1	100	1.3e-266	2364
gene2122	Chromosome	BA1	2.A.113.1.1	Uncharacterized protein yohN OS=Escherichia coli (strain K12) GN=yohN PE=4 SV=1	The Nickel/cobalt Transporter (NicO) Family	Porters(uniporters,symporters,antiporters)	Electrochemical Potential-driven Transporters	99.1	100	9.3e-62	592
gene5151	Chromosome	BA1	2.A.13.1.1	Anaerobic C4-dicarboxylate transporter dcuA - Escherichia coli.	The C<sub>4</sub>-Dicarboxylate Uptake (Dcu) Family	Porters(uniporters,symporters,antiporters)	Electrochemical Potential-driven Transporters	99.1	100	2e-119	1092
gene5657	Chromosome	BA1	2.A.72.1.1	Low affinity potassium transport system protein kup - Escherichia coli.	The K<sup>+</sup> Uptake Permease (KUP) Family	Porters(uniporters,symporters,antiporters)	Electrochemical Potential-driven Transporters	99.1	100	5.8e-121	1105
gene2394	Chromosome	BA1	2.A.42.1.1	Tyrosine-specific transport protein - Escherichia coli.	The Hydroxy/Aromatic Amino Acid Permease (HAAAP) Family	Porters(uniporters,symporters,antiporters)	Electrochemical Potential-driven Transporters	99.1	99.53	7.3e-108	992
gene5658	Chromosome	BA1	2.A.72.1.1	Low affinity potassium transport system protein kup - Escherichia coli.	The K<sup>+</sup> Uptake Permease (KUP) Family	Porters(uniporters,symporters,antiporters)	Electrochemical Potential-driven Transporters	99.1	95.57	2.4e-183	1645
gene0867	Chromosome	BA1	2.A.42.2.4	Inner membrane transport protein YhaO OS=Escherichia coli (strain K12) GN=yhaO PE=1 SV=3	The Hydroxy/Aromatic Amino Acid Permease (HAAAP) Family	Porters(uniporters,symporters,antiporters)	Electrochemical Potential-driven Transporters	99	100	6.5e-106	975
gene1123	Chromosome	BA1	2.A.40.4.3	Xanthine permease XanQ OS=Escherichia coli (strain K12) GN=xanQ PE=1 SV=2	The Nucleobase/Ascorbate Transporter (NAT) or Nucleobase:Cation Symporter-2 (NCS2) Family	Porters(uniporters,symporters,antiporters)	Electrochemical Potential-driven Transporters	99	100	5.1e-106	976
gene1295	Chromosome	BA1	2.A.1.52.2	Inner membrane protein YqcE OS=Escherichia coli M718 GN=ECJG_01089 PE=4 SV=1	The Major Facilitator Superfamily (MFS)	Porters(uniporters,symporters,antiporters)	Electrochemical Potential-driven Transporters	99	99.36	7.1e-168	1511
gene0366	Chromosome	BA1	2.A.23.1.7	Aerobic C4-dicarboxylate transport protein OS=Escherichia coli (strain K12) GN=dctA PE=1 SV=1	The Dicarboxylate/Amino Acid:Cation (Na<sup>+</sup> or H<sup>+</sup>) Symporter (DAACS) Family	Porters(uniporters,symporters,antiporters)	Electrochemical Potential-driven Transporters	99	98.55	3.9e-214	1911
gene1650	Chromosome	BA1	2.A.40.1.1	Uracil permease - Escherichia coli.	The Nucleobase/Ascorbate Transporter (NAT) or Nucleobase:Cation Symporter-2 (NCS2) Family	Porters(uniporters,symporters,antiporters)	Electrochemical Potential-driven Transporters	98.9	100	1.7e-92	859
gene2281	Chromosome	BA1	2.A.1.6.6	Shikimate transporter - Escherichia coli.	The Major Facilitator Superfamily (MFS)	Porters(uniporters,symporters,antiporters)	Electrochemical Potential-driven Transporters	98.9	100	2.4e-246	2189
gene2653	Chromosome	BA1	2.A.1.15.12	Inner membrane transport protein ydiM OS=Escherichia coli (strain K12) GN=ydiM PE=1 SV=1	The Major Facilitator Superfamily (MFS)	Porters(uniporters,symporters,antiporters)	Electrochemical Potential-driven Transporters	98.9	100	2.4e-44	441
gene2763	Chromosome	BA1	2.A.3.2.8	Putative arginine/ornithine antiporter OS=Escherichia coli (strain K12) GN=ydgI PE=1 SV=1	The Amino Acid-Polyamine-Organocation (APC) Family	Porters(uniporters,symporters,antiporters)	Electrochemical Potential-driven Transporters	98.9	100	8.3e-48	471
gene2771	Chromosome	BA1	2.A.7.1.9	Spermidine export protein mdtI OS=Escherichia coli (strain K12) GN=mdtI PE=1 SV=1	The Drug/Metabolite Transporter (DMT) Superfamily	Porters(uniporters,symporters,antiporters)	Electrochemical Potential-driven Transporters	98.9	100	1.2e-43	435
gene5240	Chromosome	BA1	2.A.23.1.1	PROTON GLUTAMATE SYMPORT PROTEIN (GLUTAMATE-ASPARTATE CARRIER PROTEIN) - Escherichia coli.	The Dicarboxylate/Amino Acid:Cation (Na<sup>+</sup> or H<sup>+</sup>) Symporter (DAACS) Family	Porters(uniporters,symporters,antiporters)	Electrochemical Potential-driven Transporters	98.9	100	1.8e-94	876
gene0084	Chromosome	BA1	2.A.21.3.21	Uncharacterized symporter YidK OS=Escherichia coli (strain K12) GN=yidK PE=1 SV=1	The Solute:Sodium Symporter (SSS) Family	Porters(uniporters,symporters,antiporters)	Electrochemical Potential-driven Transporters	98.9	99.15	8.2e-261	2314
gene1743	Chromosome	BA1	2.A.28.3.4	Uncharacterized protein yfeH - Escherichia coli (strain K12).	The Bile Acid:Na<sup>+</sup> Symporter (BASS) Family	Porters(uniporters,symporters,antiporters)	Electrochemical Potential-driven Transporters	98.8	100	1.7e-180	1620
gene2778	Chromosome	BA1	2.A.49.5.3	Voltage-gated ClC-type chloride channel ClcB OS=Escherichia coli O6:H1 (strain CFT073 / ATCC 700928 / UPEC) GN=clcB PE=3 SV=2	The Chloride Carrier/Channel (ClC) Family	Porters(uniporters,symporters,antiporters)	Electrochemical Potential-driven Transporters	98.8	100	3.7e-228	2032
gene5054	Chromosome	BA1	2.A.7.3.19	Inner membrane protein ytfF OS=Escherichia coli (strain K12) GN=ytfF PE=1 SV=2	The Drug/Metabolite Transporter (DMT) Superfamily	Porters(uniporters,symporters,antiporters)	Electrochemical Potential-driven Transporters	98.8	100	2.6e-181	1627
gene3517	Chromosome	BA1	2.A.108.2.3	UPF0409 protein ycdO - Escherichia coli (strain K12).	The Iron/Lead Transporter (ILT) Family	Porters(uniporters,symporters,antiporters)	Electrochemical Potential-driven Transporters	98.7	98.46	5.6e-176	1581
gene4758	Chromosome	BA1	2.A.37.1.1	GLUTATHIONE-REGULATED POTASSIUM-EFFLUX SYSTEM PROTEIN KEFC (K(+)/H(+) ANTIPORTER) - Escherichia coli.	The Monovalent Cation:Proton Antiporter-2 (CPA2) Family	Porters(uniporters,symporters,antiporters)	Electrochemical Potential-driven Transporters	98.7	95.18	1.4e-38	391
gene0928	Chromosome	BA1	2.A.47.3.3	PUTATIVE TARTRATE CARRIER (TARTRATE TRANSPORTER) (TARTRATE/SUCCINATE ANTIPORTER) - Escherichia coli.	The Divalent Anion:Na<sup>+</sup> Symporter (DASS) Family	Porters(uniporters,symporters,antiporters)	Electrochemical Potential-driven Transporters	98.6	100	1.3e-109	1007
gene1748	Chromosome	BA1	2.A.1.10.2	Xanthosine permease OS=Escherichia coli (strain K12) GN=xapB PE=1 SV=2	The Major Facilitator Superfamily (MFS)	Porters(uniporters,symporters,antiporters)	Electrochemical Potential-driven Transporters	98.6	100	2.1e-231	2060
gene1543	Chromosome	BA1	2.A.76.1.4	Hypothetical protein yfiK - Escherichia coli.	The Resistance to Homoserine/Threonine (RhtB) Family	Porters(uniporters,symporters,antiporters)	Electrochemical Potential-driven Transporters	98.5	100	8.5e-103	948
gene0649	Chromosome	BA1	2.A.38.1.1	Trk system potassium uptake protein trkH - Escherichia coli.	The K<sup>+</sup> Transporter (Trk) Family	Porters(uniporters,symporters,antiporters)	Electrochemical Potential-driven Transporters	98.5	97.16	1.1e-151	1371
gene4885	Chromosome	BA1	2.A.1.14.33	L-galactonate transporter OS=Escherichia coli (strain K12) GN=yjjL PE=1 SV=2	The Major Facilitator Superfamily (MFS)	Porters(uniporters,symporters,antiporters)	Electrochemical Potential-driven Transporters	98.5	93.01	2.2e-68	650
pA_gene0115	PlasmidA	BA1	2.A.1.2.110	Bcr/CflA family efflux transporter OS=Salmonella enterica subsp. enterica serovar Typhimurium str. DT104 OX=85569 GN=Flor PE=3 SV=1	The Major Facilitator Superfamily (MFS)	Porters(uniporters,symporters,antiporters)	Electrochemical Potential-driven Transporters	98.3	100	1.4e-213	1906
gene1416	Chromosome	BA1	2.A.78.1.3	Hypothetical protein ygaH - Escherichia coli.	The Branched Chain Amino Acid Exporter (LIV-E) Family	Porters(uniporters,symporters,antiporters)	Electrochemical Potential-driven Transporters	98.2	100	8.4e-55	532
gene2341	Chromosome	BA1	2.A.7.1.3	EmrE protein (Methyl viologen resistance protein C) (Ethidium resistance protein) - Escherichia coli.	The Drug/Metabolite Transporter (DMT) Superfamily	Porters(uniporters,symporters,antiporters)	Electrochemical Potential-driven Transporters	98.2	100	4.7e-58	560
gene3518	Chromosome	BA1	2.A.108.2.3	UPF0409 protein ycdO - Escherichia coli (strain K12).	The Iron/Lead Transporter (ILT) Family	Porters(uniporters,symporters,antiporters)	Electrochemical Potential-driven Transporters	98.2	100	7.2e-148	1338
gene1294	Chromosome	BA1	2.A.1.52.2	Inner membrane protein YqcE OS=Escherichia coli M718 GN=ECJG_01089 PE=4 SV=1	The Major Facilitator Superfamily (MFS)	Porters(uniporters,symporters,antiporters)	Electrochemical Potential-driven Transporters	98.1	100	1.1e-56	548
gene1594	Chromosome	BA1	2.A.1.27.1	Probable 3-phenylpropionic acid transporter - Escherichia coli.	The Major Facilitator Superfamily (MFS)	Porters(uniporters,symporters,antiporters)	Electrochemical Potential-driven Transporters	98.1	97.36	3.1e-140	1272
gene5125	Chromosome	BA1	2.A.3.7.5	Inner membrane transporter yjeM OS=Escherichia coli (strain K12) GN=yjeM PE=1 SV=2	The Amino Acid-Polyamine-Organocation (APC) Family	Porters(uniporters,symporters,antiporters)	Electrochemical Potential-driven Transporters	98	100	1.1e-50	496
gene0929	Chromosome	BA1	2.A.47.3.3	PUTATIVE TARTRATE CARRIER (TARTRATE TRANSPORTER) (TARTRATE/SUCCINATE ANTIPORTER) - Escherichia coli.	The Divalent Anion:Na<sup>+</sup> Symporter (DASS) Family	Porters(uniporters,symporters,antiporters)	Electrochemical Potential-driven Transporters	97.9	98.6	3.7e-155	1401
gene2177	Chromosome	BA1	2.A.109.2.3	Membrane protein OS=Escherichia coli KTE166 GN=WKI_02229 PE=4 SV=1	The Tellurium Ion Resistance (TerC) Family	Porters(uniporters,symporters,antiporters)	Electrochemical Potential-driven Transporters	97.6	95.43	1e-242	2158
gene4800	Chromosome	BA1	2.A.33.1.1	NA(+)/H(+) ANTIPORTER 1 (SODIUM/PROTON ANTIPORTER 1) - Escherichia coli.	The NhaA Na<sup>+</sup>:H<sup>+</sup> Antiporter (NhaA) Family	Porters(uniporters,symporters,antiporters)	Electrochemical Potential-driven Transporters	97.5	100	3.9e-38	387
gene0768	Chromosome	BA1	2.A.19.5.1	HYPOTHETICAL 34.7 KDA PROTEIN IN MURA-RPON INTERGENIC REGION (O325) - Escherichia coli.	The Ca<sup>2+</sup>:Cation Antiporter (CaCA) Family	Porters(uniporters,symporters,antiporters)	Electrochemical Potential-driven Transporters	97	98.3	1.4e-112	1033
gene4896	Chromosome	BA1	2.A.1.2.52	Multidrug resistance protein MdtM OS=Escherichia coli (strain K12) GN=mdtM PE=1 SV=1	The Major Facilitator Superfamily (MFS)	Porters(uniporters,symporters,antiporters)	Electrochemical Potential-driven Transporters	96.3	100	6.9e-143	1295
gene3766	Chromosome	BA1	2.A.45.2.5	Inner membrane protein YbiR OS=Escherichia coli (strain K12) GN=ybiR PE=1 SV=1	The Arsenite-Antimonite (ArsB) Efflux Family	Porters(uniporters,symporters,antiporters)	Electrochemical Potential-driven Transporters	96.3	92.84	7.4e-188	1684
gene1054	Chromosome	BA1	2.A.1.1.1	Galactose-proton symporter OS=Escherichia coli (strain K12) OX=83333 GN=galP PE=1 SV=1	The Major Facilitator Superfamily (MFS)	Porters(uniporters,symporters,antiporters)	Electrochemical Potential-driven Transporters	95.8	91.6	1.6e-57	556
gene1884	Chromosome	BA1	2.A.118.1.8	Uncharacterized protein YfcC OS=Escherichia coli (strain K12) GN=yfcC PE=4 SV=2	The Basic Amino Acid Antiporter (ArcD) Family	Porters(uniporters,symporters,antiporters)	Electrochemical Potential-driven Transporters	94.4	99.54	1.7e-231	2061
gene4890	Chromosome	BA1	2.A.114.1.10	Putative carbon starvation protein OS=Salmonella typhimurium (strain LT2 / SGSC1412 / ATCC 700720) GN=yjiY PE=4 SV=1	The Putative Peptide Transporter Carbon Starvation CstA (CstA) Family	Porters(uniporters,symporters,antiporters)	Electrochemical Potential-driven Transporters	93.8	100	1.5e-150	1361
gene4902	Chromosome	BA1	2.A.1.51.2	YjiJ protein OS=Escherichia coli B185 GN=ECDG_02718 PE=4 SV=1	The Major Facilitator Superfamily (MFS)	Porters(uniporters,symporters,antiporters)	Electrochemical Potential-driven Transporters	90.4	98.72	4.1e-189	1695
gene0030	Chromosome	BA1	1.B.3.1.3	PUTATIVE OUTER MEMBRANE PROTEIN YIEC PRECURSOR - Escherichia coli.	The Sugar Porin (SP) Family	Beta-Barrel Porins	Channels/Pores	100	100	1.6e-51	503
gene0031	Chromosome	BA1	1.B.3.1.3	PUTATIVE OUTER MEMBRANE PROTEIN YIEC PRECURSOR - Escherichia coli.	The Sugar Porin (SP) Family	Beta-Barrel Porins	Channels/Pores	100	100	2.4e-133	1212
gene0093	Chromosome	BA1	1.C.103.1.1	Small toxic protein tisB OS=Escherichia coli (strain K12) GN=tisB PE=2 SV=1	The Pore-forming Toxin, TisB (TisB) Family	Pore-Forming Toxins(Proteins and Peptides)	Channels/Pores	100	100	3.2e-06	108
gene0209	Chromosome	BA1	1.A.62.2.3	UPF0126 inner membrane protein YicG OS=Escherichia coli (strain K12) GN=yicG PE=1 SV=1	The Homotrimeric Cation Channel (TRIC) Family	Alpha-Type Channels	Channels/Pores	100	100	7.1e-108	992
gene0327	Chromosome	BA1	1.E.53.1.2	Protein HokA OS=Escherichia coli (strain K12) GN=hokA PE=1 SV=1	The Toxic Hok/Gef Protein (Hok/Gef) Family	Holins	Channels/Pores	100	100	8.5e-23	253
gene0363	Chromosome	BA1	1.B.55.3.1	Cellulose synthase operon protein C OS=Escherichia coli (strain K12) GN=bcsC PE=1 SV=3	The Poly Acetyl Glucosamine Porin (PgaA) Family	Beta-Barrel Porins	Channels/Pores	100	100	0	5899
gene0554	Chromosome	BA1	1.A.16.3.1	Probable nitrite transporter - Escherichia coli.	The Formate-Nitrite Transporter (FNT) Family	Alpha-Type Channels	Channels/Pores	100	100	9.4e-153	1380
gene0647	Chromosome	BA1	1.A.22.1.1	Large-conductance mechanosensitive channel - Escherichia coli.	The Large Conductance Mechanosensitive Ion Channel (MscL) Family	Alpha-Type Channels	Channels/Pores	100	100	9.5e-69	653
gene0764	Chromosome	BA1	1.B.42.1.2	Lipopolysaccharide export system ATP-binding protein LptB OS=Escherichia coli (strain K12) GN=lptB PE=1 SV=2	The Outer Membrane Lipopolysaccharide Export Porin (LPS-EP) Family	Beta-Barrel Porins	Channels/Pores	100	100	1.4e-99	920
gene0765	Chromosome	BA1	1.B.42.1.2	Lipopolysaccharide export system ATP-binding protein LptB OS=Escherichia coli (strain K12) GN=lptB PE=1 SV=2	The Outer Membrane Lipopolysaccharide Export Porin (LPS-EP) Family	Beta-Barrel Porins	Channels/Pores	100	100	9.8e-104	956
gene0994	Chromosome	BA1	1.A.30.2.1	Biopolymer transport protein exbB OS=Escherichia coli (strain K12) GN=exbB PE=1 SV=1	The H<sup>+</sup>- or Na<sup>+</sup>-translocating Bacterial Flagellar Motor/ExbBD Outer Membrane Transport Energizer (Mot/Exb) Superfamily	Alpha-Type Channels	Channels/Pores	100	100	9.5e-128	1164
gene0995	Chromosome	BA1	1.A.30.2.1	Biopolymer transport protein exbB OS=Escherichia coli (strain K12) GN=exbB PE=1 SV=1	The H<sup>+</sup>- or Na<sup>+</sup>-translocating Bacterial Flagellar Motor/ExbBD Outer Membrane Transport Energizer (Mot/Exb) Superfamily	Alpha-Type Channels	Channels/Pores	100	100	3.5e-74	700
gene1453	Chromosome	BA1	1.B.33.1.3	Lipoprotein-34 precursor - Escherichia coli.	The Outer Membrane Protein Insertion Porin (Bam Complex) (OmpIP) Family	Beta-Barrel Porins	Channels/Pores	100	100	2.3e-60	580
gene2412	Chromosome	BA1	1.A.30.1.1	Chemotaxis motA protein (Motility protein A) - Escherichia coli.	The H<sup>+</sup>- or Na<sup>+</sup>-translocating Bacterial Flagellar Motor/ExbBD Outer Membrane Transport Energizer (Mot/Exb) Superfamily	Alpha-Type Channels	Channels/Pores	100	100	2e-156	1412
gene2413	Chromosome	BA1	1.A.30.1.1	Chemotaxis motA protein (Motility protein A) - Escherichia coli.	The H<sup>+</sup>- or Na<sup>+</sup>-translocating Bacterial Flagellar Motor/ExbBD Outer Membrane Transport Energizer (Mot/Exb) Superfamily	Alpha-Type Channels	Channels/Pores	100	100	1.5e-170	1534
gene2535	Chromosome	BA1	1.B.93.1.2	MltA-interacting protein OS=Escherichia coli (strain K12) GN=mipA PE=1 SV=1	The MipA-interacting Protein (MipA) Family	Beta-Barrel Porins	Channels/Pores	100	100	2.6e-149	1350
gene2745	Chromosome	BA1	1.B.25.1.5	Membrane-associated protein uidC precursor - Escherichia coli.	The Outer Membrane Porin (Opr) Family	Beta-Barrel Porins	Channels/Pores	100	100	1.6e-146	1326
gene2822	Chromosome	BA1	1.A.46.2.6	Putative uncharacterized protein OS=Escherichia coli 53638 GN=Ec53638_4879 PE=4 SV=1	The Anion Channel-forming Bestrophin (Bestrophin) Family	Alpha-Type Channels	Channels/Pores	100	100	7.4e-170	1528
gene2854	Chromosome	BA1	1.B.14.19.1	Uncharacterized protein YddB OS=Escherichia coli (strain K12) OX=83333 GN=yddB PE=1 SV=2	The Outer Membrane Receptor (OMR) Family	Beta-Barrel Porins	Channels/Pores	100	100	0	4169
gene3006	Chromosome	BA1	1.A.23.4.3	MscS family inner membrane protein ynaI OS=Escherichia coli (strain K12) GN=ynaI PE=1 SV=1	The Small Conductance Mechanosensitive Ion Channel (MscS) Family	Alpha-Type Channels	Channels/Pores	100	100	1e-60	583
gene3021	Chromosome	BA1	1.B.21.1.1	OUTER MEMBRANE PROTEIN G PRECURSOR - Escherichia coli.	The OmpG Porin (OmpG) Family	Beta-Barrel Porins	Channels/Pores	100	100	1e-187	1682
gene3105	Chromosome	BA1	1.B.39.1.6	Outer membrane protein W OS=Escherichia coli (strain K12) GN=ompW PE=1 SV=1	The Bacterial Porin, OmpW (OmpW) Family	Beta-Barrel Porins	Channels/Pores	100	100	3.1e-122	1116
gene3173	Chromosome	BA1	1.B.54.1.9	Uncharacterized protein YchO OS=Escherichia coli (strain K12) GN=ychO PE=3 SV=3	The Intimin/Invasin (Int/Inv) or Autotransporter-3 (AT-3) Family	Beta-Barrel Porins	Channels/Pores	100	100	1.2e-280	2485
gene3188	Chromosome	BA1	1.B.46.1.1	Outer-membrane lipoprotein carrier protein precursor (P20) - Escherichia coli.	The Outer Membrane LolAB Lipoprotein Insertion Apparatus (LolAB) Family	Beta-Barrel Porins	Channels/Pores	100	100	3.3e-121	1107
gene3196	Chromosome	BA1	1.B.12.2.6	Uncharacterized protein YcgV OS=Escherichia coli (strain K12) GN=ycgV PE=3 SV=1	The Autotransporter-1 (AT-1) Family	Beta-Barrel Porins	Channels/Pores	100	100	0	4774
gene3493	Chromosome	BA1	1.B.48.1.1	Curli production assembly/transport component CsgE OS=Escherichia coli (strain K12) GN=csgE PE=4 SV=1	The Curli Fiber Subunit Porin, CgsA, CsgG (CsgG) Family	Beta-Barrel Porins	Channels/Pores	100	100	1.1e-71	678
gene3494	Chromosome	BA1	1.B.48.1.1	Curli production assembly/transport component CsgE OS=Escherichia coli (strain K12) GN=csgE PE=4 SV=1	The Curli Fiber Subunit Porin, CgsA, CsgG (CsgG) Family	Beta-Barrel Porins	Channels/Pores	100	100	2e-74	702
gene3495	Chromosome	BA1	1.B.48.1.1	Curli production assembly/transport component CsgE OS=Escherichia coli (strain K12) GN=csgE PE=4 SV=1	The Curli Fiber Subunit Porin, CgsA, CsgG (CsgG) Family	Beta-Barrel Porins	Channels/Pores	100	100	2.3e-154	1394
gene3555	Chromosome	BA1	1.B.14.16.11	Uncharacterized lipoprotein GfcD OS=Escherichia coli (strain K12) GN=gfcD PE=3 SV=1	The Outer Membrane Receptor (OMR) Family	Beta-Barrel Porins	Channels/Pores	100	100	0	3741
gene3575	Chromosome	BA1	1.A.14.2.1	Inner membrane protein yccA - Escherichia coli.	The Calcium Transporter A (CaTA) (formerly the Testis-Enhanced Gene Transfer (TEGT) Family	Alpha-Type Channels	Channels/Pores	100	100	8.6e-112	1026
gene3589	Chromosome	BA1	1.B.6.1.1	Outer membrane protein A - Escherichia coli.	The OmpA-OmpF Porin (OOP) Family	Beta-Barrel Porins	Channels/Pores	100	100	1.8e-204	1827
gene3626	Chromosome	BA1	1.B.1.1.1	OUTER MEMBRANE PROTEIN F PRECURSOR (PORIN OMPF) (OUTER MEMBRANE PROTEIN 1A, IA, OR B) - Escherichia coli.	The General Bacterial Porin (GBP) Family	Beta-Barrel Porins	Channels/Pores	100	100	3.5e-211	1885
gene3672	Chromosome	BA1	1.B.46.1.1	Outer-membrane lipoprotein carrier protein precursor (P20) - Escherichia coli.	The Outer Membrane LolAB Lipoprotein Insertion Apparatus (LolAB) Family	Beta-Barrel Porins	Channels/Pores	100	100	9.1e-116	1060
gene3694	Chromosome	BA1	1.A.8.3.1	Aquaporin Z - Escherichia coli.	The Major Intrinsic Protein (MIP) Family	Alpha-Type Channels	Channels/Pores	100	100	4.5e-98	907
gene3771	Chromosome	BA1	1.B.6.2.1	Outer membrane protein X - Escherichia coli (strain K12).	The OmpA-OmpF Porin (OOP) Family	Beta-Barrel Porins	Channels/Pores	100	100	5.7e-95	880
gene3778	Chromosome	BA1	1.A.23.3.2	Uncharacterized mscS family protein ybiO OS=Escherichia coli (strain K12) GN=ybiO PE=3 SV=2	The Small Conductance Mechanosensitive Ion Channel (MscS) Family	Alpha-Type Channels	Channels/Pores	100	100	0	3688
gene3805	Chromosome	BA1	1.A.14.2.2	Inner membrane protein ybhL - Escherichia coli.	The Calcium Transporter A (CaTA) (formerly the Testis-Enhanced Gene Transfer (TEGT) Family	Alpha-Type Channels	Channels/Pores	100	100	1.6e-119	1093
gene3862	Chromosome	BA1	1.A.30.2.2	Protein tolQ - Escherichia coli.	The H<sup>+</sup>- or Na<sup>+</sup>-translocating Bacterial Flagellar Motor/ExbBD Outer Membrane Transport Energizer (Mot/Exb) Superfamily	Alpha-Type Channels	Channels/Pores	100	100	4.3e-72	682
gene3863	Chromosome	BA1	1.A.30.2.2	Protein tolQ - Escherichia coli.	The H<sup>+</sup>- or Na<sup>+</sup>-translocating Bacterial Flagellar Motor/ExbBD Outer Membrane Transport Energizer (Mot/Exb) Superfamily	Alpha-Type Channels	Channels/Pores	100	100	3.3e-122	1116
gene3890	Chromosome	BA1	1.B.11.2.2	Uncharacterized outer membrane usher protein ybgQ OS=Escherichia coli (strain K12) GN=ybgQ PE=3 SV=2	The Outer Membrane Fimbrial Usher Porin (FUP) Family	Beta-Barrel Porins	Channels/Pores	100	100	2.4e-273	2422
gene3985	Chromosome	BA1	1.B.42.1.2	Lipopolysaccharide export system ATP-binding protein LptB OS=Escherichia coli (strain K12) GN=lptB PE=1 SV=2	The Outer Membrane Lipopolysaccharide Export Porin (LPS-EP) Family	Beta-Barrel Porins	Channels/Pores	100	100	4.9e-103	950
gene4005	Chromosome	BA1	1.A.43.1.1	Protein crcB - Escherichia coli.	The Camphor Resistance or Fluoride Exporter (Fluc) Family	Alpha-Type Channels	Channels/Pores	100	100	3.4e-68	648
gene4091	Chromosome	BA1	1.A.23.4.5	Miniconductance mechanosensitive channel OS=Escherichia coli (strain K12) GN=mscM PE=1 SV=1	The Small Conductance Mechanosensitive Ion Channel (MscS) Family	Alpha-Type Channels	Channels/Pores	100	100	6e-231	2056
gene4222	Chromosome	BA1	1.A.11.1.1	Ammonia channel - Escherichia coli.	The Ammonium Transporter Channel (Amt) Family	Alpha-Type Channels	Channels/Pores	100	100	7.2e-56	541
gene4269	Chromosome	BA1	1.B.10.1.1	Nucleoside-specific channel-forming protein tsx - Escherichia coli.	The Nucleoside-specific Channel-forming Outer Membrane Porin (Tsx) Family	Beta-Barrel Porins	Channels/Pores	100	100	1.6e-182	1637
gene4323	Chromosome	BA1	1.B.95.1.1	Uncharacterized protein YaiO OS=Escherichia coli (strain K12) GN=yaiO PE=4 SV=1	The Outer Membrane Protein YaiO (YaiO) Family	Beta-Barrel Porins	Channels/Pores	100	100	1.4e-22	251
gene4483	Chromosome	BA1	1.B.1.1.2	OUTER MEMBRANE PORE PROTEIN E PRECURSOR - Escherichia coli.	The General Bacterial Porin (GBP) Family	Beta-Barrel Porins	Channels/Pores	100	100	4e-53	517
gene4591	Chromosome	BA1	1.B.33.1.3	Lipoprotein-34 precursor - Escherichia coli.	The Outer Membrane Protein Insertion Porin (Bam Complex) (OmpIP) Family	Beta-Barrel Porins	Channels/Pores	100	100	0	4282
gene4662	Chromosome	BA1	1.B.76.1.8	Blue copper oxidase CueO OS=Escherichia coli (strain K12) GN=cueO PE=1 SV=2	The Copper Resistance Putative Porin (CopB) Family	Beta-Barrel Porins	Channels/Pores	100	100	1.1e-139	1267
gene4994	Chromosome	BA1	1.B.42.1.2	Lipopolysaccharide export system ATP-binding protein LptB OS=Escherichia coli (strain K12) GN=lptB PE=1 SV=2	The Outer Membrane Lipopolysaccharide Export Porin (LPS-EP) Family	Beta-Barrel Porins	Channels/Pores	100	100	4.7e-200	1789
gene5290	Chromosome	BA1	1.B.3.1.1	MALTOPORIN PRECURSOR (MALTOSE-INDUCIBLE PORIN) (LAMBDA RECEPTOR PROTEIN) - Escherichia coli.	The Sugar Porin (SP) Family	Beta-Barrel Porins	Channels/Pores	100	100	1.7e-271	2406
gene5427	Chromosome	BA1	1.A.8.1.1	Glycerol uptake facilitator protein - Escherichia coli.	The Major Intrinsic Protein (MIP) Family	Alpha-Type Channels	Channels/Pores	100	100	5.8e-161	1451
gene5234	Chromosome	BA1	1.B.17.3.9	Multidrug resistance outer membrane protein mdtP OS=Escherichia coli (strain K12) GN=mdtP PE=1 SV=2	The Outer Membrane Factor (OMF) Family	Beta-Barrel Porins	Channels/Pores	100	99.74	6.5e-219	1952
gene2057	Chromosome	BA1	1.B.14.1.4	COLICIN I RECEPTOR PRECURSOR - Escherichia coli.	The Outer Membrane Receptor (OMR) Family	Beta-Barrel Porins	Channels/Pores	100	99.45	4.8e-100	924
gene0606	Chromosome	BA1	1.B.22.1.3	Putative type II secretion system protein D OS=Escherichia coli (strain K12) OX=83333 GN=gspD PE=1 SV=2	The Outer Bacterial Membrane Secretin (Secretin) Family	Beta-Barrel Porins	Channels/Pores	100	99.26	1.5e-295	2614
gene2608	Chromosome	BA1	1.B.75.1.3	Uncharacterized protein YdiY OS=Escherichia coli (strain K12) GN=ydiY PE=4 SV=1	The DUF481 Putative Beta Barrel Porin (DUF481) Family	Beta-Barrel Porins	Channels/Pores	100	99.13	5.6e-130	1183
gene1072	Chromosome	BA1	1.A.23.2.1	Small-conductance mechanosensitive channel - Escherichia coli.	The Small Conductance Mechanosensitive Ion Channel (MscS) Family	Alpha-Type Channels	Channels/Pores	100	98.92	2.5e-88	823
gene5380	Chromosome	BA1	1.B.14.3.1	VITAMIN B12 RECEPTOR PRECURSOR - Escherichia coli.	The Outer Membrane Receptor (OMR) Family	Beta-Barrel Porins	Channels/Pores	100	98.84	3.9e-91	847
gene1459	Chromosome	BA1	1.A.112.2.5	UPF0053 inner membrane protein YfjD OS=Escherichia coli (strain K12) GN=yfjD PE=1 SV=5	The Cyclin M Mg2+ Exporter (CNNM) Family	Alpha-Type Channels	Channels/Pores	100	98.81	8.1e-178	1597
gene0737	Chromosome	BA1	1.B.11.5.1	Uncharacterized outer membrane usher protein yhcD OS=Escherichia coli (strain K12) GN=yhcD PE=3 SV=1	The Outer Membrane Fimbrial Usher Porin (FUP) Family	Beta-Barrel Porins	Channels/Pores	100	98.52	0	3100
gene3938	Chromosome	BA1	1.B.25.1.13	Uncharacterized protein ybfM OS=Escherichia coli (strain K12) GN=ybfM PE=4 SV=1	The Outer Membrane Porin (Opr) Family	Beta-Barrel Porins	Channels/Pores	100	98.19	1.1e-159	1440
gene3781	Chromosome	BA1	1.B.14.1.9	Catecholate siderophore receptor fiu - Escherichia coli (strain K12).	The Outer Membrane Receptor (OMR) Family	Beta-Barrel Porins	Channels/Pores	100	97.34	0	3597
gene4322	Chromosome	BA1	1.B.95.1.1	Uncharacterized protein YaiO OS=Escherichia coli (strain K12) GN=yaiO PE=4 SV=1	The Outer Membrane Protein YaiO (YaiO) Family	Beta-Barrel Porins	Channels/Pores	100	97	7.1e-113	1035
gene4808	Chromosome	BA1	1.A.33.1.2	Chaperone protein dnaK - Escherichia coli.	The Cation Channel-forming Heat Shock Protein-70 (Hsp70) Family	Alpha-Type Channels	Channels/Pores	100	96.98	5.7e-134	1218
gene4809	Chromosome	BA1	1.A.33.1.2	Chaperone protein dnaK - Escherichia coli.	The Cation Channel-forming Heat Shock Protein-70 (Hsp70) Family	Alpha-Type Channels	Channels/Pores	100	96.71	2.6e-198	1774
gene1674	Chromosome	BA1	1.B.33.1.3	Lipoprotein-34 precursor - Escherichia coli.	The Outer Membrane Protein Insertion Porin (Bam Complex) (OmpIP) Family	Beta-Barrel Porins	Channels/Pores	100	96.36	7.2e-179	1606
gene4921	Chromosome	BA1	1.B.35.2.1	Probable N-acetylneuraminic acid outer membrane channel protein nanC - Escherichia coli.	The Oligogalacturonate-specific Porin (KdgM) Family	Beta-Barrel Porins	Channels/Pores	100	95.68	8.6e-105	965
gene0738	Chromosome	BA1	1.B.11.5.1	Uncharacterized outer membrane usher protein yhcD OS=Escherichia coli (strain K12) GN=yhcD PE=3 SV=1	The Outer Membrane Fimbrial Usher Porin (FUP) Family	Beta-Barrel Porins	Channels/Pores	100	95.57	6.3e-109	1001
gene3507	Chromosome	BA1	1.B.55.1.1	Biofilm PGA synthesis protein pgaA OS=Escherichia coli (strain K12) GN=pgaA PE=4 SV=1	The Poly Acetyl Glucosamine Porin (PgaA) Family	Beta-Barrel Porins	Channels/Pores	100	95.51	2.7e-130	1186
gene2984	Chromosome	BA1	1.B.1.1.21	Outer membrane protein N OS=Escherichia coli (strain K12) GN=ompN PE=1 SV=1	The General Bacterial Porin (GBP) Family	Beta-Barrel Porins	Channels/Pores	100	95.4	1.7e-94	876
gene0607	Chromosome	BA1	1.B.22.1.3	Putative type II secretion system protein D OS=Escherichia coli (strain K12) OX=83333 GN=gspD PE=1 SV=2	The Outer Bacterial Membrane Secretin (Secretin) Family	Beta-Barrel Porins	Channels/Pores	100	95.08	1.6e-62	599
gene2078	Chromosome	BA1	1.E.14.1.4	UPF0299 membrane protein yohJ OS=Escherichia coli TA280 GN=yohJ PE=3 SV=1	The CidA/LrgA Holin (CidA/LrgA Holin) Family	Holins	Channels/Pores	100	95	3.7e-56	544
gene2744	Chromosome	BA1	1.B.25.1.5	Membrane-associated protein uidC precursor - Escherichia coli.	The Outer Membrane Porin (Opr) Family	Beta-Barrel Porins	Channels/Pores	100	94.19	2.3e-79	745
gene3223	Chromosome	BA1	1.C.10.1.1	HEMOLYSIN E, CHROMOSOMAL (HEMOLYSIS-INDUCING PROTEIN) (SILENT HEMOLYSIN SHEA) (LATENT PORE-FORMING 34 KDA HAEMOLYSIN) - Escherichia coli.	The Pore-forming Haemolysin E (HlyE) Family	Pore-Forming Toxins(Proteins and Peptides)	Channels/Pores	100	93.7	1.2e-62	600
gene2060	Chromosome	BA1	1.B.14.1.4	COLICIN I RECEPTOR PRECURSOR - Escherichia coli.	The Outer Membrane Receptor (OMR) Family	Beta-Barrel Porins	Channels/Pores	100	92.59	1.8e-38	390
gene0029	Chromosome	BA1	1.B.3.1.3	PUTATIVE OUTER MEMBRANE PROTEIN YIEC PRECURSOR - Escherichia coli.	The Sugar Porin (SP) Family	Beta-Barrel Porins	Channels/Pores	100	92.48	5.6e-114	1045
gene3128	Chromosome	BA1	1.A.1.13.1	PUTATIVE POTASSIUM CHANNEL PROTEIN - Escherichia coli.	The Voltage-gated Ion Channel (VIC) Superfamily	Alpha-Type Channels	Channels/Pores	100	90.63	2.7e-57	554
gene2117	Chromosome	BA1	1.B.11.3.11	Outer membrane usher protein YehB OS=Escherichia coli (strain K12) GN=yehB PE=2 SV=1	The Outer Membrane Fimbrial Usher Porin (FUP) Family	Beta-Barrel Porins	Channels/Pores	100	90.07	3.1e-76	718
gene4750	Chromosome	BA1	1.B.42.1.2	Lipopolysaccharide export system ATP-binding protein LptB OS=Escherichia coli (strain K12) GN=lptB PE=1 SV=2	The Outer Membrane Lipopolysaccharide Export Porin (LPS-EP) Family	Beta-Barrel Porins	Channels/Pores	99.9	100	0	4210
gene5304	Chromosome	BA1	1.B.14.16.4	DUF940 family OS=Escherichia coli MS 107-1 GN=HMPREF9345_03021 PE=4 SV=1	The Outer Membrane Receptor (OMR) Family	Beta-Barrel Porins	Channels/Pores	99.9	100	0	3725
gene0961	Chromosome	BA1	1.B.17.1.1	OUTER MEMBRANE PROTEIN TOLC PRECURSOR - Escherichia coli.	The Outer Membrane Factor (OMF) Family	Beta-Barrel Porins	Channels/Pores	99.8	100	1.1e-268	2382
gene2909	Chromosome	BA1	1.B.14.9.5	Probable TonB-dependent receptor YncD OS=Escherichia coli (strain K12) GN=yncD PE=3 SV=1	The Outer Membrane Receptor (OMR) Family	Beta-Barrel Porins	Channels/Pores	99.8	100	0	3123
gene3418	Chromosome	BA1	1.B.14.1.1	FHUE RECEPTOR PRECURSOR (OUTER-MEMBRANE RECEPTOR FOR FE(III)-COPROGEN, FE(III)-FERRIOXAMINE B AND FE(III)-RHODOTRULIC ACID) - Escherichia coli.	The Outer Membrane Receptor (OMR) Family	Beta-Barrel Porins	Channels/Pores	99.8	100	0	2807
gene4058	Chromosome	BA1	1.B.14.1.22	FERRIENTEROBACTIN RECEPTOR PRECURSOR (ENTEROBACTIN OUTER-MEMBRANE RECEPTOR) - Escherichia coli.	The Outer Membrane Receptor (OMR) Family	Beta-Barrel Porins	Channels/Pores	99.8	100	0	3128
gene4206	Chromosome	BA1	1.A.23.1.1	POTASSIUM EFFLUX SYSTEM KEFA (AEFA PROTEIN) - Escherichia coli.	The Small Conductance Mechanosensitive Ion Channel (MscS) Family	Alpha-Type Channels	Channels/Pores	99.8	100	3.3e-265	2352
gene5041	Chromosome	BA1	1.B.33.2.4	Translocation and assembly module TamA OS=Escherichia coli (strain K12) GN=tamA PE=1 SV=1	The Outer Membrane Protein Insertion Porin (Bam Complex) (OmpIP) Family	Beta-Barrel Porins	Channels/Pores	99.8	100	0	3057
gene3508	Chromosome	BA1	1.B.55.1.1	Biofilm PGA synthesis protein pgaA OS=Escherichia coli (strain K12) GN=pgaA PE=4 SV=1	The Poly Acetyl Glucosamine Porin (PgaA) Family	Beta-Barrel Porins	Channels/Pores	99.8	99.65	0	3104
gene5121	Chromosome	BA1	1.A.23.1.3	Uncharacterized mscS family protein yjeP OS=Escherichia coli (strain K12) GN=yjeP PE=3 SV=3	The Small Conductance Mechanosensitive Ion Channel (MscS) Family	Alpha-Type Channels	Channels/Pores	99.8	98.68	0	4656
gene4639	Chromosome	BA1	1.B.11.3.3	Outer membrane usher protein htrE OS=Escherichia coli (strain K12) GN=htrE PE=1 SV=3	The Outer Membrane Fimbrial Usher Porin (FUP) Family	Beta-Barrel Porins	Channels/Pores	99.8	95.49	0	3421
gene1340	Chromosome	BA1	1.A.34.1.2	Outer membrane lipoprotein OS=Escherichia coli (strain 55989 / EAEC) GN=nlpD PE=4 SV=1	The <i>Bacillus</i> Gap Junction-like Channel-forming Complex (GJ-CC) Family	Alpha-Type Channels	Channels/Pores	99.7	100	1.2e-178	1604
gene4097	Chromosome	BA1	1.B.17.3.5	2.A.6.1.4 Cation efflux system protein cusC	The Outer Membrane Factor (OMF) Family	Beta-Barrel Porins	Channels/Pores	99.7	100	1.2e-206	1846
gene4995	Chromosome	BA1	1.B.42.1.2	Lipopolysaccharide export system ATP-binding protein LptB OS=Escherichia coli (strain K12) GN=lptB PE=1 SV=2	The Outer Membrane Lipopolysaccharide Export Porin (LPS-EP) Family	Beta-Barrel Porins	Channels/Pores	99.7	100	7.1e-196	1753
gene0152	Chromosome	BA1	1.B.11.2.1	OUTER MEMBRANE USHER PROTEIN PAPC PRECURSOR - Escherichia coli.	The Outer Membrane Fimbrial Usher Porin (FUP) Family	Beta-Barrel Porins	Channels/Pores	99.7	93.7	2.9e-194	1739
gene1521	Chromosome	BA1	1.B.33.1.3	Lipoprotein-34 precursor - Escherichia coli.	The Outer Membrane Protein Insertion Porin (Bam Complex) (OmpIP) Family	Beta-Barrel Porins	Channels/Pores	99.6	100	9.2e-139	1259
gene2082	Chromosome	BA1	1.B.17.3.10	Putative multidrug resistance outer membrane protein MdtQ OS=Escherichia coli (strain K12) GN=mdtQ PE=5 SV=2	The Outer Membrane Factor (OMF) Family	Beta-Barrel Porins	Channels/Pores	99.6	100	3.9e-129	1176
gene3557	Chromosome	BA1	1.B.18.3.8	Putative polysaccharide export protein GfcE OS=Escherichia coli (strain K12) GN=gfcE PE=3 SV=1	The Outer Membrane Auxiliary (OMA) Protein Family	Beta-Barrel Porins	Channels/Pores	99.6	100	2.8e-135	1229
gene5495	Chromosome	BA1	1.B.35.2.2	Hypothetical protein yshA precursor - Escherichia coli.	The Oligogalacturonate-specific Porin (KdgM) Family	Beta-Barrel Porins	Channels/Pores	99.6	100	1.6e-137	1248
gene1102	Chromosome	BA1	1.C.113.1.10	UPF0073 inner membrane protein YqfA OS=Escherichia coli (strain K12) GN=yqfA PE=1 SV=1	The Hly III (Hly III) Family	Pore-Forming Toxins(Proteins and Peptides)	Channels/Pores	99.5	100	6.8e-117	1070
gene1623	Chromosome	BA1	1.B.33.1.3	Lipoprotein-34 precursor - Escherichia coli.	The Outer Membrane Protein Insertion Porin (Bam Complex) (OmpIP) Family	Beta-Barrel Porins	Channels/Pores	99.5	100	1.5e-223	1992
gene2985	Chromosome	BA1	1.B.1.1.21	Outer membrane protein N OS=Escherichia coli (strain K12) GN=ompN PE=1 SV=1	The General Bacterial Porin (GBP) Family	Beta-Barrel Porins	Channels/Pores	99.5	100	1e-117	1077
gene4640	Chromosome	BA1	1.B.11.3.3	Outer membrane usher protein htrE OS=Escherichia coli (strain K12) GN=htrE PE=1 SV=3	The Outer Membrane Fimbrial Usher Porin (FUP) Family	Beta-Barrel Porins	Channels/Pores	99.5	100	1.8e-102	945
gene4937	Chromosome	BA1	1.B.14.1.20	Fe(3+) dicitrate transport protein FecA OS=Escherichia coli (strain K12) GN=fecA PE=1 SV=2	The Outer Membrane Receptor (OMR) Family	Beta-Barrel Porins	Channels/Pores	99.5	100	0	4088
gene4482	Chromosome	BA1	1.B.1.1.2	OUTER MEMBRANE PORE PROTEIN E PRECURSOR - Escherichia coli.	The General Bacterial Porin (GBP) Family	Beta-Barrel Porins	Channels/Pores	99.5	90.42	2.6e-122	1117
gene1937	Chromosome	BA1	1.B.68.1.1	Uncharacterized protein OS=Escherichia coli O157:H7 GN=ECs3138 PE=4 SV=1	The Putative Beta Barrel Porin-5 (BBP5) Superfamily	Beta-Barrel Porins	Channels/Pores	99.4	100	1.8e-99	919
gene2423	Chromosome	BA1	1.A.104.1.1	Flagellar biosynthesis protein FlhA OS=Escherichia coli (strain K12) GN=flhA PE=3 SV=1	The Proposed Flagellar Biosynthesis Na+ Channel, FlaH (FlaH) Family	Alpha-Type Channels	Channels/Pores	99.4	100	0	3347
gene3937	Chromosome	BA1	1.B.25.1.13	Uncharacterized protein ybfM OS=Escherichia coli (strain K12) GN=ybfM PE=4 SV=1	The Outer Membrane Porin (Opr) Family	Beta-Barrel Porins	Channels/Pores	99.4	100	9e-98	904
gene0153	Chromosome	BA1	1.B.11.2.1	OUTER MEMBRANE USHER PROTEIN PAPC PRECURSOR - Escherichia coli.	The Outer Membrane Fimbrial Usher Porin (FUP) Family	Beta-Barrel Porins	Channels/Pores	99.3	100	5.3e-246	2186
gene1827	Chromosome	BA1	1.B.9.1.1	LONG-CHAIN FATTY ACID TRANSPORT PROTEIN PRECURSOR (OUTER MEMBRANE FADL PROTEIN) (OUTER MEMBRANE FLP PROTEIN) - Escherichia coli.	The FadL Outer Membrane Protein (FadL) Family	Beta-Barrel Porins	Channels/Pores	99.3	100	1.9e-262	2328
gene1985	Chromosome	BA1	1.B.1.1.3	OUTER MEMBRANE PROTEIN C PRECURSOR (PORIN OMPC) (OUTER MEMBRANE PROTEIN 1B) - Escherichia coli.	The General Bacterial Porin (GBP) Family	Beta-Barrel Porins	Channels/Pores	99.3	90.37	4.6e-156	1409
gene1880	Chromosome	BA1	1.A.12.3.2	Putative enzyme OS=Escherichia coli (strain 55989 / EAEC) GN=yfcF PE=4 SV=1	The Intracellular Chloride Channel (CLIC) Family	Alpha-Type Channels	Channels/Pores	99.1	100	3.1e-122	1116
gene4453	Chromosome	BA1	1.E.2.1.10	Holin OS=Escherichia coli O17:K52:H18 (strain UMN026 / ExPEC) GN=S PE=4 SV=1	The <font>&#955;</font> Holin S (<font>&#955;</font> Holin) Family	Holins	Channels/Pores	99.1	100	1.2e-58	565
gene5122	Chromosome	BA1	1.A.23.1.3	Uncharacterized mscS family protein yjeP OS=Escherichia coli (strain K12) GN=yjeP PE=3 SV=3	The Small Conductance Mechanosensitive Ion Channel (MscS) Family	Alpha-Type Channels	Channels/Pores	99.1	100	3.7e-61	587
pC_gene0027	PlasmidC	BA1	1.E.4.1.1	PLASMID P15B GENES R, S, SC, SVM1, SVMR, SVN, SVO, SVP, SVQ, T, MIN, LYDA, LYDB - Escherichia coli.	The LydA Holin (LydA Holin) Family	Holins	Channels/Pores	99.1	100	4.1e-54	526
gene1823	Chromosome	BA1	1.A.16.4.1	Inner membrane protein yfdC OS=Escherichia coli (strain K12) GN=yfdC PE=1 SV=1	The Formate-Nitrite Transporter (FNT) Family	Alpha-Type Channels	Channels/Pores	99	100	2.7e-167	1506
gene4447	Chromosome	BA1	1.W.5.1.1	Portal protein B OS=Escherichia phage lambda OX=10710 GN=B PE=1 SV=1	The (Lambda) Phage Portal Protein 5 (PPP5) Family	Phage Portal Protein Subclass	Channels/Pores	98.9	100	4.4000000000002E-311	2748
gene5235	Chromosome	BA1	1.B.17.3.9	Multidrug resistance outer membrane protein mdtP OS=Escherichia coli (strain K12) GN=mdtP PE=1 SV=2	The Outer Membrane Factor (OMF) Family	Beta-Barrel Porins	Channels/Pores	98.9	100	3.6e-43	431
gene1458	Chromosome	BA1	1.A.112.2.5	UPF0053 inner membrane protein YfjD OS=Escherichia coli (strain K12) GN=yfjD PE=1 SV=5	The Cyclin M Mg2+ Exporter (CNNM) Family	Alpha-Type Channels	Channels/Pores	98.8	100	4.2e-40	404
gene3224	Chromosome	BA1	1.C.10.1.1	HEMOLYSIN E, CHROMOSOMAL (HEMOLYSIS-INDUCING PROTEIN) (SILENT HEMOLYSIN SHEA) (LATENT PORE-FORMING 34 KDA HAEMOLYSIN) - Escherichia coli.	The Pore-forming Haemolysin E (HlyE) Family	Pore-Forming Toxins(Proteins and Peptides)	Channels/Pores	98.8	100	1.3e-42	426
gene2287	Chromosome	BA1	1.B.54.1.10	Uncharacterized protein YeeJ OS=Escherichia coli (strain K12) GN=yeeJ PE=3 SV=3	The Intimin/Invasin (Int/Inv) or Autotransporter-3 (AT-3) Family	Beta-Barrel Porins	Channels/Pores	98.8	98.21	0	3325
gene0288	Chromosome	BA1	1.B.93.1.1	Putative outer membrane protein yiaT OS=Escherichia coli (strain K12) GN=yiaT PE=3 SV=1	The MipA-interacting Protein (MipA) Family	Beta-Barrel Porins	Channels/Pores	98.8	98.16	1.1e-87	817
gene0531	Chromosome	BA1	1.B.22.4.2	Protein transport protein HofQ OS=Escherichia coli (strain UTI89 / UPEC) GN=hofQ PE=3 SV=1	The Outer Bacterial Membrane Secretin (Secretin) Family	Beta-Barrel Porins	Channels/Pores	98.5	100	9.4e-145	1311
gene2061	Chromosome	BA1	1.B.14.1.4	COLICIN I RECEPTOR PRECURSOR - Escherichia coli.	The Outer Membrane Receptor (OMR) Family	Beta-Barrel Porins	Channels/Pores	98.5	98.26	5.4e-237	2108
gene2118	Chromosome	BA1	1.B.11.3.11	Outer membrane usher protein YehB OS=Escherichia coli (strain K12) GN=yehB PE=2 SV=1	The Outer Membrane Fimbrial Usher Porin (FUP) Family	Beta-Barrel Porins	Channels/Pores	98.3	95.47	5.7e-170	1529
gene0289	Chromosome	BA1	1.B.93.1.1	Putative outer membrane protein yiaT OS=Escherichia coli (strain K12) GN=yiaT PE=3 SV=1	The MipA-interacting Protein (MipA) Family	Beta-Barrel Porins	Channels/Pores	98.1	100	3.3e-25	274
gene2119	Chromosome	BA1	1.B.11.3.11	Outer membrane usher protein YehB OS=Escherichia coli (strain K12) GN=yehB PE=2 SV=1	The Outer Membrane Fimbrial Usher Porin (FUP) Family	Beta-Barrel Porins	Channels/Pores	98.1	91.01	3.6e-92	856
gene1745	Chromosome	BA1	1.B.10.3.1	Uncharacterized protein YfeN OS=Escherichia coli (strain K12) GN=yfeN PE=4 SV=1	The Nucleoside-specific Channel-forming Outer Membrane Porin (Tsx) Family	Beta-Barrel Porins	Channels/Pores	98	100	4e-153	1383
gene3656	Chromosome	BA1	1.A.16.1.1	Probable formate transporter 1 - Escherichia coli.	The Formate-Nitrite Transporter (FNT) Family	Alpha-Type Channels	Channels/Pores	97.9	96.03	8.6e-132	1199
gene1709	Chromosome	BA1	1.S.2.1.1	Ethanolamine utilization protein EutL OS=Escherichia coli (strain K12) OX=83333 GN=eutL PE=1 SV=1	The Bacterial Microcompartment Shell/Pore-forming Protein-2 (BMC-SP2) Family	Bacterial Micro/NanoCompartment Shell Protein Pores	Channels/Pores	97.7	100	3.1e-117	1073
gene0003	Chromosome	BA1	1.A.77.3.11	ATP synthase I OS=Escherichia coli KTE31 GN=WES_04234 PE=4 SV=1	The Mg<sup>2+</sup>/Ca<sup>2+</sup> Uniporter (MCU) Family	Alpha-Type Channels	Channels/Pores	97.6	99.21	3.2e-58	562
gene5570	Chromosome	BA1	1.A.35.1.1	Magnesium transport protein corA - Escherichia coli.	The CorA Metal Ion Transporter (MIT) Family	Alpha-Type Channels	Channels/Pores	97.6	94.52	5e-158	1426
gene3965	Chromosome	BA1	1.C.126.1.2	Magnesium and cobalt efflux protein corC - Salmonella typhimurium.	The HlyC HlyC) Family of Haemolysins	Pore-Forming Toxins(Proteins and Peptides)	Channels/Pores	97.3	100	1.7e-160	1447
gene1657	Chromosome	BA1	1.A.16.1.2	Probable formate transporter 2 OS=Escherichia coli (strain K12) GN=focB PE=3 SV=1	The Formate-Nitrite Transporter (FNT) Family	Alpha-Type Channels	Channels/Pores	97.2	100	2.9e-152	1376
gene5379	Chromosome	BA1	1.B.14.3.1	VITAMIN B12 RECEPTOR PRECURSOR - Escherichia coli.	The Outer Membrane Receptor (OMR) Family	Beta-Barrel Porins	Channels/Pores	97.2	99.57	8.3e-274	2426
gene3556	Chromosome	BA1	1.B.18.3.8	Putative polysaccharide export protein GfcE OS=Escherichia coli (strain K12) GN=gfcE PE=3 SV=1	The Outer Membrane Auxiliary (OMA) Protein Family	Beta-Barrel Porins	Channels/Pores	97.2	95.5	1.4e-54	530
gene4663	Chromosome	BA1	1.B.76.1.8	Blue copper oxidase CueO OS=Escherichia coli (strain K12) GN=cueO PE=1 SV=2	The Copper Resistance Putative Porin (CopB) Family	Beta-Barrel Porins	Channels/Pores	96.8	98.82	1.5e-144	1309
gene3417	Chromosome	BA1	1.B.14.1.1	FHUE RECEPTOR PRECURSOR (OUTER-MEMBRANE RECEPTOR FOR FE(III)-COPROGEN, FE(III)-FERRIOXAMINE B AND FE(III)-RHODOTRULIC ACID) - Escherichia coli.	The Outer Membrane Receptor (OMR) Family	Beta-Barrel Porins	Channels/Pores	96.2	97.71	1.6e-110	1015
gene1962	Chromosome	BA1	1.B.12.1.5	Uncharacterized protein YfaL OS=Escherichia coli (strain K12) GN=yfaL PE=3 SV=2	The Autotransporter-1 (AT-1) Family	Beta-Barrel Porins	Channels/Pores	94.8	99.6	0	4734
gene4428	Chromosome	BA1	1.B.6.2.20	Enterobacterial Ail/Lom protein OS=Escherichia coli 4.0522 GN=EC40522_0893 PE=4 SV=1	The OmpA-OmpF Porin (OOP) Family	Beta-Barrel Porins	Channels/Pores	94.5	100	1.5e-107	989
gene2285	Chromosome	BA1	1.B.54.1.10	Uncharacterized protein YeeJ OS=Escherichia coli (strain K12) GN=yeeJ PE=3 SV=3	The Intimin/Invasin (Int/Inv) or Autotransporter-3 (AT-3) Family	Beta-Barrel Porins	Channels/Pores	94.2	100	0	5987
gene4207	Chromosome	BA1	1.A.23.1.1	POTASSIUM EFFLUX SYSTEM KEFA (AEFA PROTEIN) - Escherichia coli.	The Small Conductance Mechanosensitive Ion Channel (MscS) Family	Alpha-Type Channels	Channels/Pores	94.2	92.7	4.7e-299	2645
gene1961	Chromosome	BA1	1.B.12.1.5	Uncharacterized protein YfaL OS=Escherichia coli (strain K12) GN=yfaL PE=3 SV=2	The Autotransporter-1 (AT-1) Family	Beta-Barrel Porins	Channels/Pores	93.5	97.25	4.8e-130	1184
gene0530	Chromosome	BA1	1.B.22.4.2	Protein transport protein HofQ OS=Escherichia coli (strain UTI89 / UPEC) GN=hofQ PE=3 SV=1	The Outer Bacterial Membrane Secretin (Secretin) Family	Beta-Barrel Porins	Channels/Pores	92.9	90.65	1.4e-59	574
gene2991	Chromosome	BA1	1.A.35.4.1	Zinc transport protein (Putative Zn transport protein) - Salmonella typhimurium.	The CorA Metal Ion Transporter (MIT) Family	Alpha-Type Channels	Channels/Pores	92.7	100	1.9e-179	1611
pC_gene0009	PlasmidC	BA1	1.E.53.1.4	Protein hokD OS=Escherichia coli KTE125 GN=WIO_01436 PE=4 SV=1	The Toxic Hok/Gef Protein (Hok/Gef) Family	Holins	Channels/Pores	91.7	94.12	2.1e-16	198
pC_gene0127	PlasmidC	BA1	1.E.53.1.4	Protein hokD OS=Escherichia coli KTE125 GN=WIO_01436 PE=4 SV=1	The Toxic Hok/Gef Protein (Hok/Gef) Family	Holins	Channels/Pores	91.7	94.12	2.1e-16	198
gene4062	Chromosome	BA1	1.E.53.1.9	Regulatory peptide MokC (Fragment) OS=Escherichia coli O111:H11 str. CVM9553 GN=ECO9553_07465 PE=4 SV=1	The Toxic Hok/Gef Protein (Hok/Gef) Family	Holins	Channels/Pores	91.5	98.8	3.8e-36	370
gene5569	Chromosome	BA1	1.E.55.2.4	Inner membrane protein OS=Escherichia coli KTE96 GN=A1WG_01743 PE=4 SV=1	The <i>Brachyspira</i> holin (B-Hol) Family	Holins	Channels/Pores	91.3	100	2.1e-62	598
gene3334	Chromosome	BA1	1.B.6.2.20	Enterobacterial Ail/Lom protein OS=Escherichia coli 4.0522 GN=EC40522_0893 PE=4 SV=1	The OmpA-OmpF Porin (OOP) Family	Beta-Barrel Porins	Channels/Pores	90.5	100	3e-103	952
gene2521	Chromosome	BA1	1.E.43.1.1	Putative uncharacterized protein yeaQ OS=Klebsiella pneumoniae subsp. pneumoniae (strain ATCC 700721 / MGH 78578) GN=yeaQ PE=4 SV=1	The Putative Transglycosylase-associated Holin (T-A Hol) Family	Holins	Channels/Pores	90.2	100	1.2e-37	383
gene1487	Chromosome	BA1	1.E.3.1.1	Holin - Bacteriophage P2.	The P2 Holin (P2 Holin) Family	Holins	Channels/Pores	90	91.84	2e-39	399
gene0286	Chromosome	BA1	8.A.1.1.4	Inner membrane protein yiaV OS=Escherichia coli (strain K12) GN=yiaV PE=1 SV=1	The Membrane Fusion Protein (MFP) Family	Auxiliary transport proteins	Accessory Factors Involved in Transport	100	100	1.1e-207	1855
gene0704	Chromosome	BA1	8.A.48.1.2	Protein AaeX OS=Escherichia coli MS 84-1 GN=aaeX PE=2 SV=1	The Putative Auxiliary Aromatic Acid Exporter (AaeX) Family	Auxiliary transport proteins	Accessory Factors Involved in Transport	100	100	6e-32	333
gene0705	Chromosome	BA1	8.A.1.7.1	p-hydroxybenzoic acid efflux pump subunit aaeA - Escherichia coli (strain K12).	The Membrane Fusion Protein (MFP) Family	Auxiliary transport proteins	Accessory Factors Involved in Transport	100	100	2.6e-170	1532
gene1737	Chromosome	BA1	8.A.8.1.1	Phosphocarrier protein HPr - Escherichia coli.	The Phosphotransferase System HPr (HPr) Family	Auxiliary transport proteins	Accessory Factors Involved in Transport	100	100	2e-40	407
gene2669	Chromosome	BA1	8.A.99.1.1	Major outer membrane prolipoprotein Lpp OS=Escherichia coli (strain K12) GN=lpp PE=1 SV=1	The BLP Braun's Lipoprotein (Lpp) Family	Auxiliary transport proteins	Accessory Factors Involved in Transport	100	100	8.8e-35	358
gene2702	Chromosome	BA1	8.A.5.1.7	Oxidoreductase YdhF OS=Escherichia coli (strain K12) GN=ydhF PE=1 SV=2	The Voltage-gated K<sup>+</sup> Channel &beta;-subunit (Kv&beta;) Family	Auxiliary transport proteins	Accessory Factors Involved in Transport	100	100	2.8e-174	1566
gene2707	Chromosome	BA1	8.A.48.1.1	Putative inner membrane protein OS=Escherichia coli O7:K1 str. CE10 GN=ydhI PE=4 SV=1	The Putative Auxiliary Aromatic Acid Exporter (AaeX) Family	Auxiliary transport proteins	Accessory Factors Involved in Transport	100	100	5.3e-40	403
gene3834	Chromosome	BA1	8.A.50.1.1	Multidrug efflux pump accessory protein AcrZ OS=Escherichia coli (strain K12) GN=acrZ PE=1 SV=1	The AcrZ RND auxillary subunit (AcrZ) Family	Auxiliary transport proteins	Accessory Factors Involved in Transport	100	100	1.9e-19	224
gene3865	Chromosome	BA1	8.A.79.1.1	Uncharacterized protein YbgE OS=Escherichia coli (strain K12) GN=ybgE PE=4 SV=1	The 3 TMS cyd Operon Protein, CydX (CydX) Family	Auxiliary transport proteins	Accessory Factors Involved in Transport	100	100	6.4e-51	498
gene4178	Chromosome	BA1	8.A.21.2.2	Protein QmcA OS=Escherichia coli (strain K12) GN=qmcA PE=1 SV=1	The Stomatin/Podocin/Band 7/Nephrosis.2/SPFH (Stomatin) Family	Auxiliary transport proteins	Accessory Factors Involved in Transport	100	100	1.7e-158	1430
gene4210	Chromosome	BA1	8.A.1.6.1	Acriflavine resistance protein A - Escherichia coli.	The Membrane Fusion Protein (MFP) Family	Auxiliary transport proteins	Accessory Factors Involved in Transport	100	100	6.1e-217	1935
gene4665	Chromosome	BA1	8.A.2.1.3	Uncharacterized protein yacC OS=Escherichia coli (strain K12) GN=yacC PE=4 SV=1	The Secretin Auxiliary Lipoprotein (SAL) Family	Auxiliary transport proteins	Accessory Factors Involved in Transport	100	100	2.9e-54	527
gene4261	Chromosome	BA1	8.A.5.1.6	Uncharacterized oxidoreductase YajO OS=Escherichia coli (strain K12) GN=yajO PE=3 SV=2	The Voltage-gated K<sup>+</sup> Channel &beta;-subunit (Kv&beta;) Family	Auxiliary transport proteins	Accessory Factors Involved in Transport	100	99.32	1.7e-168	1516
gene3559	Chromosome	BA1	8.A.3.3.1	TYROSINE-PROTEIN KINASE ETK (EC 2.7.1.112) - Escherichia coli.	The Cytoplasmic Membrane-Periplasmic Auxiliary-1 (MPA1) Protein with Cytoplasmic (C) Domain (MPA1-C or MPA1+C) Family	Auxiliary transport proteins	Accessory Factors Involved in Transport	100	93.36	6.6e-109	1001
gene1736	Chromosome	BA1	8.A.7.1.1	PHOSPHOENOLPYRUVATE-PROTEIN PHOSPHOTRANSFERASE (EC 2.7.3.9) (PHOSPHOTRANSFERASE SYSTEM, ENZYME I) - Escherichia coli.	The Phosphotransferase System Enzyme I (EI) Family	Auxiliary transport proteins	Accessory Factors Involved in Transport	99.8	100	0	2816
gene3560	Chromosome	BA1	8.A.3.3.1	TYROSINE-PROTEIN KINASE ETK (EC 2.7.1.112) - Escherichia coli.	The Cytoplasmic Membrane-Periplasmic Auxiliary-1 (MPA1) Protein with Cytoplasmic (C) Domain (MPA1-C or MPA1+C) Family	Auxiliary transport proteins	Accessory Factors Involved in Transport	99.8	100	6.4e-283	2505
gene0386	Chromosome	BA1	8.A.1.6.3	Multidrug resistance protein MdtE OS=Escherichia coli (strain K12) GN=mdtE PE=1 SV=1	The Membrane Fusion Protein (MFP) Family	Auxiliary transport proteins	Accessory Factors Involved in Transport	99.7	100	1.6e-181	1629
gene5231	Chromosome	BA1	8.A.1.1.3	Multidrug resistance protein MdtN OS=Escherichia coli (strain SMS-3-5 / SECEC) GN=mdtN PE=4 SV=1	The Membrane Fusion Protein (MFP) Family	Auxiliary transport proteins	Accessory Factors Involved in Transport	99.3	100	8.9e-143	1294
gene2159	Chromosome	BA1	8.A.1.6.2	Multidrug resistance protein mdtA - Escherichia coli (strain K12).	The Membrane Fusion Protein (MFP) Family	Auxiliary transport proteins	Accessory Factors Involved in Transport	99.1	99.68	8.5e-169	1519
gene1207	Chromosome	BA1	8.A.5.1.5	Protein tas OS=Escherichia coli (strain K12) GN=tas PE=1 SV=1	The Voltage-gated K<sup>+</sup> Channel &beta;-subunit (Kv&beta;) Family	Auxiliary transport proteins	Accessory Factors Involved in Transport	98.8	96.05	3.8e-194	1738
gene1414	Chromosome	BA1	8.A.1.1.1	MULTIDRUG RESISTANCE PROTEIN A - Escherichia coli.	The Membrane Fusion Protein (MFP) Family	Auxiliary transport proteins	Accessory Factors Involved in Transport	96.8	100	8.9e-163	1467
