# Supplementary material for: Whole-Genome Analysis of a Novel Multidrug-Resistant Escherichia coli Strain from Dairy Calves in Northeast China: Mechanisms of Antibiotic Resistance and Biofilm Formation
Source: Biology (Basel). 2025 Sep 12;14(9):1257. doi: 10.3390/biology14091257 (PMC12467046; doi:10.3390/biology14091257)
Supplement: Supplementary file 1 [file biology-14-01257-s001.zip › Histological scoring.xlsx]

## Sheet: Sheet1
											liver	spleen	lung
										C-group	0.5	0.5	0
											0	0	0.5
											0	0.5	0
										P-group	3.33	2.82	4.18
											3.28	2.59	4.03
											3.16	2.66	4.25
