# Supplementary material for: Whole-Genome Analysis of a Novel Multidrug-Resistant Escherichia coli Strain from Dairy Calves in Northeast China: Mechanisms of Antibiotic Resistance and Biofilm Formation
Source: Biology (Basel). 2025 Sep 12;14(9):1257. doi: 10.3390/biology14091257 (PMC12467046; doi:10.3390/biology14091257)
Supplement: Supplementary file 1 [file biology-14-01257-s001.zip › OD value of biofilm assay.xlsx]

## Sheet: Sheet1
										BA1	BC	NC
										0.625	0.354	0.046
										0.592	0.33	0.043
										0.568	0.326	0.047
