# Supplementary material for: Whole-Genome Analysis of a Novel Multidrug-Resistant Escherichia coli Strain from Dairy Calves in Northeast China: Mechanisms of Antibiotic Resistance and Biofilm Formation
Source: Biology (Basel). 2025 Sep 12;14(9):1257. doi: 10.3390/biology14091257 (PMC12467046; doi:10.3390/biology14091257)
Supplement: Supplementary file 1 [file biology-14-01257-s001.zip › Pathogen-host interaction table..xlsx]

## Sheet: Sheet1
Gene ID	Location	Sample Name	Hit Gene Name	Gene Function	PHI ID	Pathogen Species	Host Species	Host classification	Mutant Phenotype	Disease	Identity(%)	Coverage(%)	Evalue	Score
gene2490	Chromosome	BA1	cspC	Cold shock protein	PHI:7262	Salmonella enterica	Homo sapiens (related: human);Mus musculus (related: house mouse)	Primates;Rodents	unaffected pathogenicity;reduced virulence;loss of pathogenicity	Salmonellosis	100	100	7.8e-36	363
gene5443	Chromosome	BA1	cpxA	Two-component sensor kinase	PHI:8513;PHI:8689	Citrobacter rodentium	Mus musculus (related: house mouse)	Rodents	unaffected pathogenicity;reduced virulence;loss of pathogenicity	Colitis	98.9	98.6	2.7e-148	1338
gene4006	Chromosome	BA1	cspE	Cold shock protein	PHI:7263	Salmonella enterica	Homo sapiens (related: human);Mus musculus (related: house mouse)	Primates;Rodents	unaffected pathogenicity;reduced virulence;loss of pathogenicity	Salmonellosis	98.6	100	8.6e-35	354
gene5444	Chromosome	BA1	cpxA	Two-component sensor kinase	PHI:8513;PHI:8689	Citrobacter rodentium	Mus musculus (related: house mouse)	Rodents	unaffected pathogenicity;reduced virulence;loss of pathogenicity	Colitis	96.3	99.5	4.1e-103	947
gene0328	Chromosome	BA1	cspE	Cold shock protein	PHI:7263	Salmonella enterica	Homo sapiens (related: human);Mus musculus (related: house mouse)	Primates;Rodents	unaffected pathogenicity;reduced virulence;loss of pathogenicity	Salmonellosis	71.6	95.7	7e-24	260
gene1980	Chromosome	BA1	rcsC11	Sensor protein	PHI:3011	Salmonella enterica	Mus musculus (related: house mouse)	Rodents	unaffected pathogenicity;reduced virulence;increased virulence (hypervirulence)	Food poisoning	89.3	99.8	0	4368
gene1059	Chromosome	BA1	speB	Agmatinase	PHI:9150	Escherichia coli	Gallus gallus (related: chicken)	Birds	unaffected pathogenicity;reduced virulence	Colibacillosis	100	100	3.5e-181	1622
gene2462	Chromosome	BA1	purT	Formate-dependent phosphoribosylglycinamide formyltransferase	PHI:8653	Escherichia coli	Homo sapiens (related: human);Mus musculus (related: house mouse)	Primates;Rodents	unaffected pathogenicity;reduced virulence	Infections	100	100	4.1e-222	1976
gene3935	Chromosome	BA1	Fur	global ferric uptake regulator	PHI:4887	Escherichia coli	Mus musculus (related: house mouse)	Rodents	unaffected pathogenicity;reduced virulence	Urinary tract infections	100	100	2.3e-85	793
gene4056	Chromosome	BA1	Fes	Catecholate siderophore esterases	PHI:4859	Escherichia coli	Gallus gallus (related: chicken)	Birds	unaffected pathogenicity;reduced virulence	Respiratory and systemic disease in poultry	100	100	8e-250	2215
gene5250	Chromosome	BA1	acs	Acetyl-coenzyme A synthetase	PHI:9227	Escherichia coli	Gallus gallus (related: chicken);Mus musculus (related: house mouse);Anas platyrhynchos (related: mallard)	Birds;Rodents	unaffected pathogenicity;reduced virulence	Avian colisepticemia	100	100	0	3506
gene5251	Chromosome	BA1	yjcH	Conserved inner membrane protein	PHI:9228	Escherichia coli	Gallus gallus (related: chicken);Mus musculus (related: house mouse);Anas platyrhynchos (related: mallard)	Birds;Rodents	unaffected pathogenicity;reduced virulence	Avian colisepticemia	100	100	6.6e-55	529
gene5442	Chromosome	BA1	cpxR;CpxR	response regulator (CpxR)-sensor kinase;Cytoplasmic transcriptional regulator;Two-component regulatory system response regulator	PHI:4523;PHI:8273;PHI:9363	Escherichia coli	Gallus gallus (related: chicken);Homo sapiens (related: human);Mus musculus (related: house mouse);Anas platyrhynchos (related: mallard)	Primates;Birds;Rodents	unaffected pathogenicity;reduced virulence	Avian colibacillosis;Urinary tract infections	100	100	3.3e-131	1190
gene5252	Chromosome	BA1	actP	Acetate/glycolate:cation symporter	PHI:9229	Escherichia coli	Gallus gallus (related: chicken);Mus musculus (related: house mouse);Anas platyrhynchos (related: mallard)	Birds;Rodents	unaffected pathogenicity;reduced virulence	Avian colisepticemia	100	97.6	1.1e-291	2577
gene2414	Chromosome	BA1	cheA	Chemotaxis protein	PHI:6535	Escherichia coli	Anas platyrhynchos (related: mallard)	Birds	unaffected pathogenicity;reduced virulence	Meningitis	99.8	100	0	3184
gene4046	Chromosome	BA1	entS (VK055_1927)	Enterobactin exporter	PHI:7481	Klebsiella pneumoniae	Mus musculus (related: house mouse)	Rodents	unaffected pathogenicity;reduced virulence	Pneumonia	99.8	100	2.7e-224	1995
gene3690	Chromosome	BA1	ybjX	Conserved hypothetical protein	PHI:9384	Escherichia coli	Gallus gallus (related: chicken)	Birds	unaffected pathogenicity;reduced virulence	Avian colibacillosis	98.7	99.2	2.4e-132	1200
gene3689	Chromosome	BA1	ybjX	Conserved hypothetical protein	PHI:9384	Escherichia coli	Gallus gallus (related: chicken)	Birds	unaffected pathogenicity;reduced virulence	Avian colibacillosis	98.7	93.8	1.6e-37	378
gene1030	Chromosome	BA1	speC	Constitutive ornithine decarboxylase	PHI:9151	Escherichia coli	Gallus gallus (related: chicken)	Birds	unaffected pathogenicity;reduced virulence	Colibacillosis	98.6	100	0	3740
gene1646	Chromosome	BA1	purN	Phosphoribosylglycinamide formyltransferase	PHI:8652	Escherichia coli	Homo sapiens (related: human);Mus musculus (related: house mouse)	Primates;Rodents	unaffected pathogenicity;reduced virulence	Infections	98.6	100	1.6e-119	1089
gene4007	Chromosome	BA1	pagP	Conserved hypothetical protein	PHI:9385	Escherichia coli	Gallus gallus (related: chicken)	Birds	unaffected pathogenicity;reduced virulence	Avian colibacillosis	97.8	100	8.1e-112	1022
gene4889	Chromosome	BA1	yjiY	Peptide-utilizing carbon starvation protein	PHI:7575	Salmonella enterica	Mus musculus (related: house mouse);Caenorhabditis elegans (related: roundworm)	Nematodes;Rodents	unaffected pathogenicity;reduced virulence	Salmonellosis	97.6	89.1	1.5e-178	1600
gene0214	Chromosome	BA1	pyrE	Orotate phosphoribosyltransferase	PHI:7662	Salmonella enterica	Gallus gallus (related: chicken);Mus musculus (related: house mouse);Bos taurus (related: cattle)	Even-toed ungulates;Birds;Rodents	unaffected pathogenicity;reduced virulence	Salmonellosis	96.7	100	2e-114	1045
gene2712	Chromosome	BA1	MliC	Lysozyme inhibitor	PHI:2646	Escherichia coli	Gallus gallus (related: chicken)	Birds	unaffected pathogenicity;reduced virulence	cellulitis;Colibacillosis;swollen head syndrome	95.3	100	4e-55	531
gene1713	Chromosome	BA1	amiA	N-acetylmuramoyl-L-alanine amidase	PHI:8728	Salmonella enterica	Mus musculus (related: house mouse)	Rodents	unaffected pathogenicity;reduced virulence	Typhoid	93.8	100	2.9e-81	758
gene4890	Chromosome	BA1	yjiY	Peptide-utilizing carbon starvation protein	PHI:7575	Salmonella enterica	Mus musculus (related: house mouse);Caenorhabditis elegans (related: roundworm)	Nematodes;Rodents	unaffected pathogenicity;reduced virulence	Salmonellosis	93.8	100	5.9e-151	1361
gene2483	Chromosome	BA1	ProQ	RNA chaperone	PHI:8783	Salmonella enterica	Homo sapiens (related: human);Mus musculus (related: house mouse)	Primates;Rodents	unaffected pathogenicity;reduced virulence	Salmonellosis	92.2	100	2.5e-110	1010
gene3039	Chromosome	BA1	pspA	Phage-shock protein	PHI:7657	Salmonella enterica	Mus musculus (related: house mouse)	Rodents	unaffected pathogenicity;reduced virulence	Salmonellosis	91.4	100	4.5e-101	930
gene1714	Chromosome	BA1	amiA	N-acetylmuramoyl-L-alanine amidase	PHI:8728	Salmonella enterica	Mus musculus (related: house mouse)	Rodents	unaffected pathogenicity;reduced virulence	Typhoid	87.7	89.8	7.5e-47	460
gene3036	Chromosome	BA1	pspD	Phage-shock protein	PHI:7660	Salmonella enterica	Mus musculus (related: house mouse)	Rodents	unaffected pathogenicity;reduced virulence	Salmonellosis	87.5	98.6	1.6e-31	326
gene3317	Chromosome	BA1	PhoQ	pH sensing;Histidine kinase with a periplasmic sensor domain (PD) that promotes virulence by detecting the macrophage phagosome	PHI:4899;PHI:6318;PHI:7356	Salmonella enterica	Mus musculus (related: house mouse)	Rodents	unaffected pathogenicity;reduced virulence	Salmonellosis	87.3	100	1.6e-88	821
gene4042	Chromosome	BA1	entB;entB (VK055_1923)	Enterobactin and salmochelin;Isochorismatase	PHI:6565;PHI:6652;PHI:7479	Klebsiella pneumoniae	Mus musculus (related: house mouse)	Rodents	unaffected pathogenicity;reduced virulence	Pneumonia	87	99.6	2.4e-147	1330
gene3477	Chromosome	BA1	lpxL1 (BN49_2155)	Lipid A late acyltransferase	PHI:7946	Klebsiella pneumoniae	Galleria mellonella (related: greater wax moth)	Moths	unaffected pathogenicity;reduced virulence	Pneumonia	86.3	100	2.5e-166	1494
gene4047	Chromosome	BA1	FepD (VK055_1928)	Ferric enterobactin transport system permease	PHI:7483	Klebsiella pneumoniae	Mus musculus (related: house mouse)	Rodents	unaffected pathogenicity;reduced virulence	Pneumonia	85.9	99.7	1e-149	1351
gene1903	Chromosome	BA1	nuoI (PA2644)	NADH-quinone oxidoreductase	PHI:8937	Pseudomonas aeruginosa	Lactuca sativa (related: garden lettuce);Galleria mellonella (related: greater wax moth)	Moths;Eudicots	unaffected pathogenicity;reduced virulence	Nosocomial infections	85.5	95.6	4.6e-88	817
gene3316	Chromosome	BA1	PhoQ	pH sensing;Histidine kinase with a periplasmic sensor domain (PD) that promotes virulence by detecting the macrophage phagosome	PHI:4899;PHI:6318;PHI:7356	Salmonella enterica	Mus musculus (related: house mouse)	Rodents	unaffected pathogenicity;reduced virulence	Salmonellosis	84.2	99	6.1e-138	1249
gene3037	Chromosome	BA1	pspC	Phage-shock protein	PHI:7659	Salmonella enterica	Mus musculus (related: house mouse)	Rodents	unaffected pathogenicity;reduced virulence	Salmonellosis	84	100	3.3e-50	489
gene4043	Chromosome	BA1	entE (VK055_1924)	(2,3-dihydroxybenzoyl)adenylate synthase	PHI:7486	Klebsiella pneumoniae	Mus musculus (related: house mouse)	Rodents	unaffected pathogenicity;reduced virulence	Pneumonia	81.3	98.7	2e-256	2273
gene2225	Chromosome	BA1	hisA	N-(5'-phospho-L-ribosyl-formimino)-5-amino-1-(5'-phosphoribosyl)-4-imidazolecarboxamide isomerase	PHI:9324	Erwinia amylovora	Nicotiana tabacum (related: common tobacco);Malus domestica (related: apple)	Eudicots	unaffected pathogenicity;reduced virulence	Fire blight	77.9	98.7	4.5e-32	331
gene3923	Chromosome	BA1	speC	Constitutive ornithine decarboxylase	PHI:9151	Escherichia coli	Gallus gallus (related: chicken)	Birds	unaffected pathogenicity;reduced virulence	Colibacillosis	77.7	95.9	4.5e-101	930
gene4044	Chromosome	BA1	EntC (VK055_1925)	Isochorismate synthase	PHI:7487	Klebsiella pneumoniae	Mus musculus (related: house mouse)	Rodents	unaffected pathogenicity;reduced virulence	Pneumonia	75.7	100	1.1e-171	1541
gene2226	Chromosome	BA1	hisA	N-(5'-phospho-L-ribosyl-formimino)-5-amino-1-(5'-phosphoribosyl)-4-imidazolecarboxamide isomerase	PHI:9324	Erwinia amylovora	Nicotiana tabacum (related: common tobacco);Malus domestica (related: apple)	Eudicots	unaffected pathogenicity;reduced virulence	Fire blight	75.3	82.4	5.8e-62	592
gene3110	Chromosome	BA1	tonB	siderophores synthesis	PHI:6651	Klebsiella pneumoniae	Mus musculus (related: house mouse)	Rodents	unaffected pathogenicity;reduced virulence	Pneumonia	74.8	93.2	3.9e-85	793
gene3924	Chromosome	BA1	speC	Constitutive ornithine decarboxylase	PHI:9151	Escherichia coli	Gallus gallus (related: chicken)	Birds	unaffected pathogenicity;reduced virulence	Colibacillosis	72.2	94.1	2e-91	847
gene2511	Chromosome	BA1	fadD	encoding a long-chain fatty acyl coenzyme A (acyl-CoA) ligase	PHI:4108	Vibrio cholerae	Oryctolagus cuniculus (related: rabbit)	Rabbits & hares	unaffected pathogenicity;reduced virulence	Cholera	71.5	96.2	5.4e-239	2123
gene4610	Chromosome	BA1	degP (ROD_01651)	Periplasmic serine endoprotease DegP-like	PHI:8690	Citrobacter rodentium	Mus musculus (related: house mouse)	Rodents	unaffected pathogenicity;loss of pathogenicity	Colitis	94.3	100	1.6e-244	2170
gene2415	Chromosome	BA1	cheW	Chemotaxis protein	PHI:6536	Escherichia coli	Anas platyrhynchos (related: mallard)	Birds	unaffected pathogenicity	Meningitis	100	100	6.2e-87	807
gene3229	Chromosome	BA1	pliG	Lysozyme inhibitor	PHI:2648	Escherichia coli	Gallus gallus (related: chicken)	Birds	unaffected pathogenicity	cellulitis;Colibacillosis;swollen head syndrome	100	100	1.1e-70	666
gene3925	Chromosome	BA1	potE	-	PHI:9154	Escherichia coli	Gallus gallus (related: chicken)	Birds	unaffected pathogenicity	Colibacillosis	100	100	9.4e-244	2163
gene4506	Chromosome	BA1	ivy	Lysozyme inhibitor	PHI:2647	Escherichia coli	Gallus gallus (related: chicken)	Birds	unaffected pathogenicity	cellulitis;Colibacillosis;swollen head syndrome	100	100	7.7e-81	754
gene4666	Chromosome	BA1	speE	Polyamine aminopropyltransferase	PHI:9153	Escherichia coli	Gallus gallus (related: chicken)	Birds	unaffected pathogenicity	Colibacillosis	100	100	4.4e-173	1552
gene4813	Chromosome	BA1	satP	Succinate-acetate/proton symporter	PHI:9230	Escherichia coli	Gallus gallus (related: chicken);Mus musculus (related: house mouse)	Birds;Rodents	unaffected pathogenicity	Avian colisepticemia	100	100	4.6e-37	374
gene1982	Chromosome	BA1	rcsB	RcsA and RcsB form a complex to promote transcription of the genes for capsule synthesis.	PHI:3012	Salmonella enterica	Mus musculus (related: house mouse)	Rodents	unaffected pathogenicity	Food poisoning	100	91.9	5.4e-86	799
gene1341	Chromosome	BA1	RpoS	RNA polymerase sigma factor	PHI:7256	Escherichia coli	Homo sapiens (related: human)	Primates	unaffected pathogenicity	Diarrhea	99.7	100	5e-181	1621
gene2355	Chromosome	BA1	fliD	Flagellar filament capping protein	PHI:6733	Escherichia coli	Caenorhabditis elegans (related: roundworm)	Nematodes	unaffected pathogenicity	Urinary tract infection	99.6	90.9	2.2e-121	1106
gene4668	Chromosome	BA1	speD	S-adenosylmethionine decarboxylase proenzyme	PHI:9152	Escherichia coli	Gallus gallus (related: chicken)	Birds	unaffected pathogenicity	Colibacillosis	99.5	100	1.3e-106	977
gene2354	Chromosome	BA1	fliD	Flagellar filament capping protein	PHI:6733	Escherichia coli	Caenorhabditis elegans (related: roundworm)	Nematodes	unaffected pathogenicity	Urinary tract infection	98.9	100	1.4e-95	882
gene2662	Chromosome	BA1	sufB	Sulfur mobilization	PHI:6893	Salmonella enterica	Mus musculus (related: house mouse)	Rodents	unaffected pathogenicity	Salmonellosis	98.6	98.4	1e-211	1886
gene4667	Chromosome	BA1	speD	S-adenosylmethionine decarboxylase proenzyme	PHI:9152	Escherichia coli	Gallus gallus (related: chicken)	Birds	unaffected pathogenicity	Colibacillosis	97.3	90.4	1e-37	380
gene1981	Chromosome	BA1	rcsB	RcsA and RcsB form a complex to promote transcription of the genes for capsule synthesis.	PHI:3012	Salmonella enterica	Mus musculus (related: house mouse)	Rodents	unaffected pathogenicity	Food poisoning	96.6	95.1	4.6e-24	261
gene1279	Chromosome	BA1	barA	-	PHI:562	Salmonella enterica	Mus musculus (related: house mouse)	Rodents	unaffected pathogenicity	Gastroenteritis	94.6	98.7	3.3e-203	1813
gene4380	Chromosome	BA1	BetI (VK055_1951)	Transcriptional repressor	PHI:7521	Klebsiella pneumoniae	Mus musculus (related: house mouse)	Rodents	unaffected pathogenicity	Pneumonia	94.3	99	4.8e-99	912
gene5479	Chromosome	BA1	yihW	O-Antigen Capsule	PHI:6545	Salmonella enterica	Mus musculus (related: house mouse)	Rodents	unaffected pathogenicity	Salmonellosis	93.1	96	1.5e-32	335
gene2663	Chromosome	BA1	sufC	Sulfur mobilization	PHI:6894	Salmonella enterica	Mus musculus (related: house mouse)	Rodents	unaffected pathogenicity	Salmonellosis	92.3	100	6.1e-131	1188
gene3398	Chromosome	BA1	cob	nicotinamide adenine dinucleotide (NAD + )-dependent deacetylase	PHI:5572	Salmonella enterica	Mus musculus (related: house mouse)	Rodents	unaffected pathogenicity	Salmonellosis	90.8	97.8	5.4e-144	1301
gene2487	Chromosome	BA1	kdgR	virulence negative regulators	PHI:4175	Dickeya solani	Solanum tuberosum (related: potato)	Eudicots	unaffected pathogenicity	Soft rot	89.4	100	1.6e-129	1176
gene4381	Chromosome	BA1	VK055_1952	Betaine aldehyde dehydrogenase	PHI:7520	Klebsiella pneumoniae	Mus musculus (related: house mouse)	Rodents	unaffected pathogenicity	Pneumonia	89.4	95.8	1.3e-241	2145
gene5412	Chromosome	BA1	metF	Methylenetetrahydrofolate reductase	PHI:9325	Erwinia amylovora	Malus domestica (related: apple)	Eudicots	unaffected pathogenicity	Fire blight	88.7	83.8	2.4e-27	290
gene5441	Chromosome	BA1	cpxP	Periplasmic protein	PHI:8515	Citrobacter rodentium	Mus musculus (related: house mouse)	Rodents	unaffected pathogenicity	Colitis	88.6	100	5.1e-73	687
gene1930	Chromosome	BA1	arnA	Hypothetical protein	PHI:7951	Klebsiella pneumoniae	Galleria mellonella (related: greater wax moth)	Moths	unaffected pathogenicity	Pneumonia	88.2	86.6	2.9e-97	897
gene5495	Chromosome	BA1	yshA	O-Antigen Capsule	PHI:6544	Salmonella enterica	Mus musculus (related: house mouse)	Rodents	unaffected pathogenicity	Salmonellosis	87.8	100	5.7e-123	1119
gene3951	Chromosome	BA1	asnB	Asparagine synthase B	PHI:9327	Erwinia amylovora	Malus domestica (related: apple)	Eudicots	unaffected pathogenicity	Fire blight	87.5	99.8	5.6e-294	2597
gene5411	Chromosome	BA1	metF	Methylenetetrahydrofolate reductase	PHI:9325	Erwinia amylovora	Malus domestica (related: apple)	Eudicots	unaffected pathogenicity	Fire blight	87.2	98.7	3.4e-123	1121
gene2671	Chromosome	BA1	orf70	-	PHI:603	Salmonella enterica	Mus musculus (related: house mouse)	Rodents	unaffected pathogenicity	Gastroenteritis	87	100	2.3e-27	290
gene5478	Chromosome	BA1	yihW	O-Antigen Capsule	PHI:6545	Salmonella enterica	Mus musculus (related: house mouse)	Rodents	unaffected pathogenicity	Salmonellosis	87	90.6	8.3e-86	798
gene5555	Chromosome	BA1	metR	HTH-type transcriptional regulator	PHI:9326	Erwinia amylovora	Malus domestica (related: apple)	Eudicots	unaffected pathogenicity	Fire blight	86.7	92.6	4e-51	497
gene1278	Chromosome	BA1	barA	-	PHI:562	Salmonella enterica	Mus musculus (related: house mouse)	Rodents	unaffected pathogenicity	Gastroenteritis	86.6	89.1	3.5e-170	1528
gene5522	Chromosome	BA1	rdoA (ROD_39001)	Putative regulatory protein kinase	PHI:8692	Citrobacter rodentium	Mus musculus (related: house mouse)	Rodents	unaffected pathogenicity	Colitis	84.5	100	1e-170	1532
gene5393	Chromosome	BA1	ppc	Phosphoenolpyruvate carboxylase	PHI:9322	Erwinia amylovora	Malus domestica (related: apple)	Eudicots	unaffected pathogenicity	Fire blight	84.4	100	0	3315
gene4057	Chromosome	BA1	FepA (VK055_1934)	TonB-dependent siderophore receptor family protein	PHI:7538	Klebsiella pneumoniae	Mus musculus (related: house mouse)	Rodents	unaffected pathogenicity	Pneumonia	84.1	89	3.2e-64	611
gene1277	Chromosome	BA1	barA	-	PHI:562	Salmonella enterica	Mus musculus (related: house mouse)	Rodents	unaffected pathogenicity	Gastroenteritis	83.9	100	2.5e-74	698
gene1312	Chromosome	BA1	cysI3	Sulfite reductase	PHI:9323	Erwinia amylovora	Nicotiana tabacum (related: common tobacco);Malus domestica (related: apple)	Eudicots	unaffected pathogenicity	Fire blight	83.1	99.5	3.4e-294	2599
gene5556	Chromosome	BA1	metR	HTH-type transcriptional regulator	PHI:9326	Erwinia amylovora	Malus domestica (related: apple)	Eudicots	unaffected pathogenicity	Fire blight	83.1	95.5	4.2e-90	835
gene5274	Chromosome	BA1	pspG	Phage-shock protein	PHI:7661	Salmonella enterica	Mus musculus (related: house mouse)	Rodents	unaffected pathogenicity	Salmonellosis	82.5	100	5.9e-27	287
gene1520	Chromosome	BA1	yfiA	-	PHI:3675;PHI:3681	Erwinia amylovora	Pyrus communis (related: pear);Malus domestica (related: apple)	Eudicots	unaffected pathogenicity	Fire blight disease	82.1	99.1	1.9e-47	465
gene5493	Chromosome	BA1	yihO	O-Antigen Capsule	PHI:6543	Salmonella enterica	Mus musculus (related: house mouse)	Rodents	unaffected pathogenicity	Salmonellosis	81	97.3	3e-174	1563
gene4058	Chromosome	BA1	FepA (VK055_1934)	TonB-dependent siderophore receptor family protein	PHI:7538	Klebsiella pneumoniae	Mus musculus (related: house mouse)	Rodents	unaffected pathogenicity	Pneumonia	80.1	100	5e-285	2520
gene2649	Chromosome	BA1	aroD	3-Dehydroquinate dehydratase	PHI:7062	Salmonella enterica	Mus musculus (related: house mouse)	Rodents	unaffected pathogenicity	Salmonellosis	79.8	100	3.9e-109	1000
gene1933	Chromosome	BA1	arnB	Putative aminotransferase	PHI:7949	Klebsiella pneumoniae	Galleria mellonella (related: greater wax moth)	Moths	unaffected pathogenicity	Pneumonia	79.2	98.4	1.1e-176	1584
gene4571	Chromosome	BA1	nlpE	Outer-membrane lipoprotein	PHI:8514	Citrobacter rodentium	Mus musculus (related: house mouse)	Rodents	unaffected pathogenicity	Colitis	78.9	98.3	1.8e-108	994
gene1685	Chromosome	BA1	AcrD	a resistance-nodulation-cell division (RND) transporter	PHI:4043	Erwinia amylovora	Pyrus communis (related: pear);Malus domestica (related: apple)	Eudicots	unaffected pathogenicity	Fire blight disease	78.3	98.2	0	4052
gene5635	Chromosome	BA1	yfiB	Outer membrane lipoprotein which acts as a sensor of YfiBNR system	PHI:7572	Klebsiella pneumoniae	Caenorhabditis elegans (related: roundworm)	Nematodes	unaffected pathogenicity	Pneumonia	78.1	99.6	6.3e-98	903
gene3064	Chromosome	BA1	rpfR	RpfFBc/RpfR system is involved in sensing and responding to DSF signals	PHI:5504	Cronobacter turicensis	Danio rerio (related: zebrafish)	Bony fishes	unaffected pathogenicity	Deaths in neonates	78.1	99.2	1.1e-219	1956
gene5494	Chromosome	BA1	yihO	O-Antigen Capsule	PHI:6543	Salmonella enterica	Mus musculus (related: house mouse)	Rodents	unaffected pathogenicity	Salmonellosis	77.7	96.2	5.6e-38	383
gene0488	Chromosome	BA1	glpD	Glycerol-3-phosphate dehydrogenase involved in glycerol fermentation	PHI:3272	Yersinia pestis	Mus musculus (related: house mouse)	Rodents	unaffected pathogenicity	Pneumonic plague	77.4	100	2.7e-234	2082
gene3594	Chromosome	BA1	rmf3	-	PHI:3676;PHI:3682	Erwinia amylovora	Pyrus communis (related: pear);Malus domestica (related: apple)	Eudicots	unaffected pathogenicity	Fire blight disease	76.4	100	3.7e-20	227
gene5634	Chromosome	BA1	yfiB	Outer membrane lipoprotein which acts as a sensor of YfiBNR system	PHI:7572	Klebsiella pneumoniae	Caenorhabditis elegans (related: roundworm)	Nematodes	unaffected pathogenicity	Pneumonia	74.1	92.4	4.9e-108	991
gene5392	Chromosome	BA1	ppc	Phosphoenolpyruvate carboxylase	PHI:9322	Erwinia amylovora	Malus domestica (related: apple)	Eudicots	unaffected pathogenicity	Fire blight	73.3	80.2	2.5e-48	474
gene2003	Chromosome	BA1	CcmA (VK055_1938)	Heme ABC exporter, ATP-binding protein	PHI:7534	Klebsiella pneumoniae	Mus musculus (related: house mouse)	Rodents	unaffected pathogenicity	Pneumonia	72.4	82.5	1.4e-45	450
gene1928	Chromosome	BA1	arnT	4-Amino-4-deoxy-L-arabinose transferase	PHI:7953	Klebsiella pneumoniae	Galleria mellonella (related: greater wax moth)	Moths	unaffected pathogenicity	Pneumonia	71.6	96.3	7.5e-111	1015
gene1931	Chromosome	BA1	arnA	Hypothetical protein	PHI:7951	Klebsiella pneumoniae	Galleria mellonella (related: greater wax moth)	Moths	unaffected pathogenicity	Pneumonia	70.3	97.7	6.4e-139	1258
gene1415	Chromosome	BA1	MprA;mprA	Transcriptional repressor of an operon encoding the EmrAB efflux pump.;Transcriptional repressor	PHI:5407;PHI:7646	Escherichia coli	Homo sapiens (related: human);Mus musculus (related: house mouse)	Primates;Rodents	reduced virulence;loss of pathogenicity	Urinary tract infections	100	100	1.2e-96	891
gene5101	Chromosome	BA1	purA	Pathogenicity island;Adenylosuccinate synthetase	PHI:2625;PHI:9416	Salmonella enterica	Danio rerio (related: zebrafish);Mus musculus (related: house mouse)	Rodents;Bony fishes	reduced virulence;loss of pathogenicity	Food poisoning;Gastroenteritis	99.5	100	1.9e-252	2238
gene0650	Chromosome	BA1	rsmB	Modulates plant cell wall-degrading enzymes	PHI:2694	Pectobacterium atrosepticum	Solanum tuberosum (related: potato)	Eudicots	reduced virulence;loss of pathogenicity	Rotting of tubers;blackleg disease of the plant stem	71.5	99.8	9.7e-185	1654
gene3675	Chromosome	BA1	lrp	Global Transcription Factor;Transcription factor	PHI:6497;PHI:7128	Xenorhabdus nematophila	Manduca sexta (related: tobacco hornworm);Drosophila melanogaster (related: fruit fly)	Moths;Flies	reduced virulence;increased virulence (hypervirulence)	-	97.6	100	4.2e-88	817
gene1536	Chromosome	BA1	Pat;pat	Protein lysine acetyltransferase;acetyltransferase	PHI:5571;PHI:6366	Salmonella enterica	Mus musculus (related: house mouse)	Rodents	reduced virulence;increased virulence (hypervirulence)	Salmonellosis	93.3	100	5.7e-244	2165
gene4281	Chromosome	BA1	phoR	Histidine kinase	PHI:9434	Salmonella enterica	Mus musculus (related: house mouse)	Rodents	reduced virulence;increased virulence (hypervirulence)	Gastroenteritis	91.2	100	3.3e-233	2072
gene1537	Chromosome	BA1	Pat;pat	Protein lysine acetyltransferase;acetyltransferase	PHI:5571;PHI:6366	Salmonella enterica	Mus musculus (related: house mouse)	Rodents	reduced virulence;increased virulence (hypervirulence)	Salmonellosis	91.1	90.8	3.8e-208	1856
gene2409	Chromosome	BA1	flhDC;flhD	Regulatory protein;Flagellar transcriptional regulator	PHI:7271;PHI:9419	Salmonella enterica	Danio rerio (related: zebrafish);Homo sapiens (related: human)	Primates;Bony fishes	reduced virulence;increased virulence (hypervirulence)	Salmonellosis;Gastroenteritis	87.9	100	1.9e-50	491
gene0514	Chromosome	BA1	ompR	Regulators of systemic infection	PHI:2685	Salmonella enterica	Mus musculus (related: house mouse)	Rodents	reduced virulence	Food poisoning	100	100	3.9e-135	1224
gene0534	Chromosome	BA1	damX	Cell division protein	PHI:6729	Escherichia coli	Mus musculus (related: house mouse)	Rodents	reduced virulence	Cystitis;urinary tract infections	100	100	1.2e-222	1981
gene0554	Chromosome	BA1	NirC	Nitrite transporter	PHI:3597	Escherichia coli	Gallus gallus (related: chicken)	Birds	reduced virulence	Colibacillosis	100	100	3.6e-153	1380
gene0970	Chromosome	BA1	QseC	sensory histidine kinase in two-component regulatory system	PHI:6890	Escherichia coli	Mus musculus (related: house mouse)	Rodents	reduced virulence	Infections	100	100	2.3e-253	2246
gene1402	Chromosome	BA1	csrA	Regulators of systemic infection	PHI:2682	Salmonella enterica	Mus musculus (related: house mouse)	Rodents	reduced virulence	Food poisoning	100	100	1.3e-26	283
gene1412	Chromosome	BA1	LuxS	controller in the Quorum sensing	PHI:3731	Escherichia coli	Gallus gallus (related: chicken)	Birds	reduced virulence	cellulitis;Colibacillosis;swollen head syndrome	100	100	8e-98	901
gene1736	Chromosome	BA1	ptsI	Phosphoenolpyruvate-protein phosphotransferase	PHI:9499	Escherichia coli	Anas platyrhynchos (related: mallard)	Birds	reduced virulence	Avian colibacillosis	100	100	0	2819
gene2346	Chromosome	BA1	yedF	Hypothetical transcription factor	PHI:7643	Salmonella enterica	Homo sapiens (related: human)	Primates	reduced virulence	Salmonellosis	100	100	4.8e-42	417
gene2412	Chromosome	BA1	motA	Motility protein	PHI:6533	Escherichia coli	Anas platyrhynchos (related: mallard)	Birds	reduced virulence	Meningitis	100	100	7.7e-157	1412
gene2413	Chromosome	BA1	motB	Motility protein	PHI:6534	Escherichia coli	Anas platyrhynchos (related: mallard)	Birds	reduced virulence	Meningitis	100	100	5.7e-171	1534
gene2735	Chromosome	BA1	pafP	Transcription Regulator	PHI:4631	Escherichia coli	Mus musculus (related: house mouse)	Rodents	reduced virulence	Urinary tract infections	100	100	7e-302	2665
gene3002	Chromosome	BA1	FNR;fnr	global regulator;Transcription factor, is a global regulator of pathways meant to facilitate gene expression	PHI:4876;PHI:7248	Escherichia coli	Homo sapiens (related: human);Mus musculus (related: house mouse)	Primates;Rodents	reduced virulence	Colibacillosis;Infections	100	100	3.5e-142	1285
gene3173	Chromosome	BA1	ychO	invasin homolog	PHI:6184	Escherichia coli	Gallus gallus (related: chicken)	Birds	reduced virulence	Colibacillosis	100	100	4.6e-281	2485
gene3626	Chromosome	BA1	ompF	Outer membrane porin	PHI:7023	Escherichia coli	Mus musculus (related: house mouse);Anas platyrhynchos (related: mallard)	Birds;Rodents	reduced virulence	Meningitis	100	100	1.3e-211	1885
gene3771	Chromosome	BA1	OmpX	Outer membrane protein	PHI:6250	Escherichia coli	Mus musculus (related: house mouse)	Rodents	reduced virulence	Infections	100	100	2.2e-95	880
gene3839	Chromosome	BA1	galK	Galactokinase	PHI:6269	Escherichia coli	Mus musculus (related: house mouse)	Rodents	reduced virulence	Urinary tract infections	100	100	2.6e-221	1969
gene3882	Chromosome	BA1	sdhB	Succinate dehydrogenase iron-sulfur subunit	PHI:7965	Escherichia coli	Caenorhabditis elegans (related: roundworm)	Nematodes	reduced virulence	Urinary tract infection	100	100	6.6e-143	1291
gene3883	Chromosome	BA1	sdhA	Succinate dehydrogenase avoprotein subunit	PHI:7964	Escherichia coli	Caenorhabditis elegans (related: roundworm)	Nematodes	reduced virulence	Urinary tract infection	100	100	0	3092
gene3884	Chromosome	BA1	sdhD	Succinate dehydrogenase	PHI:7963	Escherichia coli	Caenorhabditis elegans (related: roundworm)	Nematodes	reduced virulence	Urinary tract infection	100	100	7.3e-55	529
gene4339	Chromosome	BA1	lacZ	Beta-galactosidase	PHI:6268	Escherichia coli	Mus musculus (related: house mouse)	Rodents	reduced virulence	Urinary tract infections	100	100	0	5653
gene4514	Chromosome	BA1	hcp2	Hemolysin co-regulation protein	PHI:8554	Escherichia coli	Gallus gallus (related: chicken)	Birds	reduced virulence	Avian colibacillosis	100	100	2.7e-52	506
gene4825	Chromosome	BA1	arcA	Aerobic respiration control protein	PHI:6532	Escherichia coli	Anas platyrhynchos (related: mallard)	Birds	reduced virulence	Meningitis	100	100	7.1e-137	1239
gene4935	Chromosome	BA1	fecI	RNA polymerase sigma factor	PHI:8004	Escherichia coli	Bos taurus (related: cattle)	Even-toed ungulates	reduced virulence	Bovine mastitis	100	100	7.1e-27	285
gene4954	Chromosome	BA1	fecE	Fe(3+) dicitrate transport ATP-binding protein	PHI:8010	Escherichia coli	Bos taurus (related: cattle)	Even-toed ungulates	reduced virulence	Bovine mastitis	100	100	4.5e-145	1310
gene5386	Chromosome	BA1	OxyR	oxidative stress response regulator	PHI:3714	Escherichia coli	Mus musculus (related: house mouse)	Rodents	reduced virulence	Urinary tract infections	100	100	6.5e-175	1568
gene5617	Chromosome	BA1	thioredoxin 1	Redox activity	PHI:2644	Salmonella enterica	Caenorhabditis elegans (related: roundworm)	Nematodes	reduced virulence	Food poisoning	100	100	3.2e-60	575
pB_gene0015	PlasmidB	BA1	iucD	aerobactin	PHI:3610	Escherichia coli	Gallus gallus (related: chicken)	Birds	reduced virulence	Colibacillosis	100	100	8.6e-222	1973
gene4644	Chromosome	BA1	yadC	Fimbrial-like adhesin protein	PHI:6567	Escherichia coli	Gallus gallus (related: chicken)	Birds	reduced virulence	Colibacillosis	100	99.3	5e-169	1517
gene0050	Chromosome	BA1	tnaA	Tryptophanase	PHI:7966	Escherichia coli	Caenorhabditis elegans (related: roundworm)	Nematodes	reduced virulence	Urinary tract infection	100	99.2	1.9e-70	664
gene3861	Chromosome	BA1	TolA	Periplasm spanning protein	PHI:3472	Escherichia coli	Galleria mellonella (related: greater wax moth)	Moths	reduced virulence	Infections	100	98.7	4.3e-35	357
gene3885	Chromosome	BA1	sdhC	Succinate dehydrogenase	PHI:7962	Escherichia coli	Caenorhabditis elegans (related: roundworm)	Nematodes	reduced virulence	Urinary tract infection	100	96.3	3.7e-66	627
gene4645	Chromosome	BA1	yadC	Fimbrial-like adhesin protein	PHI:6567	Escherichia coli	Gallus gallus (related: chicken)	Birds	reduced virulence	Colibacillosis	100	95.5	1.7e-68	647
gene4199	Chromosome	BA1	htpG	heat shock protein 90 chaperone	PHI:6472	Escherichia coli	Rattus rattus (related: black rat);Mus musculus (related: house mouse)	Rodents	reduced virulence	Diarrhea	100	94.9	0	3030
gene0023	Chromosome	BA1	PafR	Transcription Regulator	PHI:4630	Escherichia coli	Mus musculus (related: house mouse)	Rodents	reduced virulence	Urinary tract infections	100	92.9	4.4e-70	661
gene0710	Chromosome	BA1	mdh	Malate dehydrogenase	PHI:2959	Edwardsiella ictaluri	Ictalurus punctatus (related: channel catfish)	Bony fishes	reduced virulence	Enteric septicemia	100	87.9	3.9e-09	130
gene4941	Chromosome	BA1	fecE	Fe(3+) dicitrate transport ATP-binding protein	PHI:8010	Escherichia coli	Bos taurus (related: cattle)	Even-toed ungulates	reduced virulence	Bovine mastitis	100	86.6	1.1e-130	1186
gene5501	Chromosome	BA1	glnA	Glutamine synthetase	PHI:7742	Salmonella enterica	Homo sapiens (related: human)	Primates	reduced virulence	Salmonellosis	100	86	1.2e-42	423
gene4515	Chromosome	BA1	hcp2	Hemolysin co-regulation protein	PHI:8554	Escherichia coli	Gallus gallus (related: chicken)	Birds	reduced virulence	Avian colibacillosis	100	83	1.3e-41	414
pB_gene0014	PlasmidB	BA1	iucD	aerobactin	PHI:3610	Escherichia coli	Gallus gallus (related: chicken)	Birds	reduced virulence	Colibacillosis	100	82.4	1.2e-10	143
gene4934	Chromosome	BA1	fecI	RNA polymerase sigma factor	PHI:8004	Escherichia coli	Bos taurus (related: cattle)	Even-toed ungulates	reduced virulence	Bovine mastitis	100	81.7	5.2e-54	522
gene1160	Chromosome	BA1	eivC	Type III secretion system 2 ATPase	PHI:6706	Escherichia coli	Anas platyrhynchos (related: mallard)	Birds	reduced virulence	Avian colibacillosis	99.8	100	3.7e-245	2175
gene4939	Chromosome	BA1	fecC	Fe(3+) dicitrate transport system permease protein	PHI:8008	Escherichia coli	Bos taurus (related: cattle)	Even-toed ungulates	reduced virulence	Bovine mastitis	99.7	100	2.9e-181	1623
gene4940	Chromosome	BA1	fecD	Fe(3+) dicitrate transport system permease protein	PHI:8009	Escherichia coli	Bos taurus (related: cattle)	Even-toed ungulates	reduced virulence	Bovine mastitis	99.7	100	4.8e-173	1552
pB_gene0016	PlasmidB	BA1	iucA	Aerobactin	PHI:6563	Klebsiella pneumoniae	Mus musculus (related: house mouse)	Rodents	reduced virulence	Pneumonia	99.7	100	0	3820
gene4801	Chromosome	BA1	nhaA	Antiporter gene	PHI:3266	Escherichia coli	Mus musculus (related: house mouse)	Rodents	reduced virulence	Infections	99.7	95.9	3.5e-163	1467
gene1549	Chromosome	BA1	rpoE	Regulators of systemic infection	PHI:2680	Salmonella enterica	Mus musculus (related: house mouse)	Rodents	reduced virulence	Food poisoning	99.5	100	2.4e-103	949
gene4937	Chromosome	BA1	fecA	Ferric citrate outer membrane transporter	PHI:8006	Escherichia coli	Bos taurus (related: cattle)	Even-toed ungulates	reduced virulence	Bovine mastitis	99.5	100	0	4088
gene1450	Chromosome	BA1	smpB	trans -translation is a bacterial translational control system that directs the modication and degradation of proteins,	PHI:4218	Escherichia coli	Gallus gallus (related: chicken)	Birds	reduced virulence	Avian colibacillosis	99.4	100	3.7e-89	826
gene2156	Chromosome	BA1	yegN	Multidrug efflux system subunit	PHI:9198	Escherichia coli	Mus musculus (related: house mouse)	Rodents	reduced virulence	Urinary tract infections	99.4	100	4.4e-277	2451
gene4936	Chromosome	BA1	fecR	Fec operon regulator	PHI:8005	Escherichia coli	Bos taurus (related: cattle)	Even-toed ungulates	reduced virulence	Bovine mastitis	99.4	100	7.7e-179	1602
gene1985	Chromosome	BA1	ompC	Outer membrane porin	PHI:7024	Escherichia coli	Mus musculus (related: house mouse);Anas platyrhynchos (related: mallard)	Birds;Rodents	reduced virulence	Meningitis	99.3	90.4	1.7e-156	1409
gene0024	Chromosome	BA1	PafR	Transcription Regulator	PHI:4630	Escherichia coli	Mus musculus (related: house mouse)	Rodents	reduced virulence	Urinary tract infections	99.2	100	1.2e-69	657
gene0247	Chromosome	BA1	envC	Determinants for intrinsic CAMP resistance	PHI:5573	Salmonella enterica	Mus musculus (related: house mouse)	Rodents	reduced virulence	Salmonellosis	99	100	7.1e-51	494
gene0564	Chromosome	BA1	crp	Regulators of systemic infection	PHI:2684	Salmonella enterica	Mus musculus (related: house mouse)	Rodents	reduced virulence	Food poisoning	99	100	2.5e-117	1070
gene4239	Chromosome	BA1	ClpP	proteolytic component	PHI:3040	Salmonella enterica	Mus musculus (related: house mouse)	Rodents	reduced virulence	Food poisoning	99	100	1e-115	1056
gene4798	Chromosome	BA1	nhaR	Transcriptional activator protein	PHI:3267	Escherichia coli	Mus musculus (related: house mouse)	Rodents	reduced virulence	Infections	99	100	9.2e-54	519
gene0395	Chromosome	BA1	slp	Carbon starvation-inducible lipoprotein	PHI:9256	Escherichia coli	Homo sapiens (related: human)	Primates	reduced virulence	Urinary tract infections	99	97.2	1.4e-55	535
gene2157	Chromosome	BA1	yegN	Multidrug efflux system subunit	PHI:9198	Escherichia coli	Mus musculus (related: house mouse)	Rodents	reduced virulence	Urinary tract infections	99	90.3	1.5e-201	1799
gene5050	Chromosome	BA1	cpdB	2′,3′-Cyclic phosphodiesterase	PHI:7020	Escherichia coli	Gallus gallus (related: chicken)	Birds	reduced virulence	Colibacillosis	98.9	99.2	6.7e-305	2691
gene4717	Chromosome	BA1	fruR	Regulators of systemic infection	PHI:2672	Salmonella enterica	Mus musculus (related: house mouse)	Rodents	reduced virulence	Food poisoning	98.8	100	1.6e-190	1703
gene4630	Chromosome	BA1	DksA	Response Regulator	PHI:6508	Salmonella enterica	Mus musculus (related: house mouse)	Rodents	reduced virulence	Salmonellosis	98.7	100	4.2e-82	765
gene1602	Chromosome	BA1	iscU	Fe-S cluster sensor	PHI:6892	Salmonella enterica	Mus musculus (related: house mouse)	Rodents	reduced virulence	Salmonellosis	98.4	100	2.2e-68	646
gene5051	Chromosome	BA1	cpdB	2′,3′-Cyclic phosphodiesterase	PHI:7020	Escherichia coli	Gallus gallus (related: chicken)	Birds	reduced virulence	Colibacillosis	98.4	90.1	9e-71	667
gene5415	Chromosome	BA1	metJ	Master repressor of the methionine regulon	PHI:9083	Salmonella enterica	Mus musculus (related: house mouse);Homo sapiens (related: human)	Primates;Rodents	reduced virulence	Salmonellosis	98.1	100	6.1e-56	538
gene0205	Chromosome	BA1	SpoT	Bifunctional (p)ppGpp synthetase II/ guanosine-3',5'-bis pyrophosphate 3'-pyrophosphohydrolase	PHI:9162	Salmonella enterica	Mus musculus (related: house mouse);Homo sapiens (related: human)	Primates;Rodents	reduced virulence	Salmonellosis	98	100	0	3506
gene0394	Chromosome	BA1	slp	Carbon starvation-inducible lipoprotein	PHI:9256	Escherichia coli	Homo sapiens (related: human)	Primates	reduced virulence	Urinary tract infections	98	100	4.4e-28	295
gene4039	Chromosome	BA1	cstA	Peptide-utilizing carbon starvation protein	PHI:7577	Salmonella enterica	Caenorhabditis elegans (related: roundworm)	Nematodes	reduced virulence	Salmonellosis	98	99.1	0	3248
gene2760	Chromosome	BA1	RstA	Part of a two component regulatory system	PHI:3466	Escherichia coli	Gallus gallus (related: chicken)	Birds	reduced virulence	Colibacillosis	97.9	100	2.8e-133	1208
gene1168	Chromosome	BA1	EtrA	Type III secretion system 2 regulator	PHI:7595	Escherichia coli	Anas platyrhynchos (related: mallard)	Birds	reduced virulence	Avian colibacillosis	97.9	95.9	8.2e-47	459
gene2420	Chromosome	BA1	cheY	Chemotaxis regulator protein	PHI:8732	Salmonella enterica	Mus musculus (related: house mouse)	Rodents	reduced virulence	Typhoid	97.7	100	1.6e-66	630
gene1094	Chromosome	BA1	ubiI	Aerobic ubiquinone-8 synthase	PHI:7028	Escherichia coli	Mus musculus (related: house mouse)	Rodents	reduced virulence	Urinary tract infections	97.6	100	1.7e-42	421
gene4728	Chromosome	BA1	leuC	3-Isopropylmalate dehydratase large subunit	PHI:8964	Klebsiella pneumoniae	Mus musculus (related: house mouse)	Rodents	reduced virulence	Pneumonia	97.5	100	6.5e-231	2052
gene4800	Chromosome	BA1	nhaA	Antiporter gene	PHI:3266	Escherichia coli	Mus musculus (related: house mouse)	Rodents	reduced virulence	Infections	97.5	100	1.5e-38	387
gene5502	Chromosome	BA1	glnA	Glutamine synthetase	PHI:7742	Salmonella enterica	Homo sapiens (related: human)	Primates	reduced virulence	Salmonellosis	97.4	96.9	5.6e-202	1802
gene0805	Chromosome	BA1	pnp	polynucleotide phosphorylase, an exoribonuclease involved in RNA processing and degradation	PHI:3878	Salmonella enterica	Sus scrofa (related: pig)	Even-toed ungulates	reduced virulence	Food poisoning	97.2	100	0	3424
gene1600	Chromosome	BA1	iscR	Fe-S cluster sensor	PHI:6895	Salmonella enterica	Mus musculus (related: house mouse)	Rodents	reduced virulence	Salmonellosis	97	100	2.5e-85	793
gene4341	Chromosome	BA1	lacA	lactose negativity	PHI:3526	Salmonella enterica	Mus musculus (related: house mouse)	Rodents	reduced virulence	Salmonellosis	97	100	4.6e-113	1033
gene1894	Chromosome	BA1	LrhA	Probable HTH-type transcriptional regulator	PHI:7647	Escherichia coli	Homo sapiens (related: human)	Primates	reduced virulence	Urinary tract infections	97	86.2	3.9e-123	1121
gene1555	Chromosome	BA1	RNase III	endoribonucleases	PHI:3724	Salmonella enterica	Galleria mellonella (related: greater wax moth)	Moths	reduced virulence	Food poisoning	96.6	100	2.9e-110	1009
gene0004	Chromosome	BA1	atpB	F0F1 ATP synthase subunit A	PHI:9436	Salmonella enterica	Mus musculus (related: house mouse)	Rodents	reduced virulence	Gastroenteritis	96.3	100	6.6e-147	1326
gene1093	Chromosome	BA1	ubiI	Aerobic ubiquinone-8 synthase	PHI:7028	Escherichia coli	Mus musculus (related: house mouse)	Rodents	reduced virulence	Urinary tract infections	96.3	96.7	5.1e-181	1621
gene2369	Chromosome	BA1	sirA	-	PHI:560	Salmonella enterica	Mus musculus (related: house mouse)	Rodents	reduced virulence	Gastroenteritis	96.2	98.6	3.3e-109	1000
gene0953	Chromosome	BA1	yqiC	Membrane fusogenic activity	PHI:6697	Salmonella enterica	Homo sapiens (related: human)	Primates	reduced virulence	Salmonellosis	96.2	82.5	9e-23	250
gene2232	Chromosome	BA1	prt	OAg biosynthesis	PHI:5109	Salmonella enterica	Mus musculus (related: house mouse)	Rodents	reduced virulence	Colitis	96.1	98.7	6.6e-83	772
gene3671	Chromosome	BA1	rarA	Holliday junction DNA helicase	PHI:6447	Klebsiella pneumoniae	Caenorhabditis elegans (related: roundworm)	Nematodes	reduced virulence	Pneumonia	96	100	3.8e-248	2201
gene1281	Chromosome	BA1	RelA	GTP pyrophosphokinase	PHI:9161	Salmonella enterica	Mus musculus (related: house mouse);Homo sapiens (related: human)	Primates;Rodents	reduced virulence	Salmonellosis	96	99.9	0	3747
gene0515	Chromosome	BA1	envZ	Regulators of systemic infection	PHI:2686	Salmonella enterica	Mus musculus (related: house mouse)	Rodents	reduced virulence	Food poisoning	95.8	99.8	1.3e-248	2205
gene2419	Chromosome	BA1	cheB	Chemotaxis	PHI:6461	Salmonella enterica	Mus musculus (related: house mouse)	Rodents	reduced virulence	Salmonellosis	95.7	100	7.1e-186	1663
gene4726	Chromosome	BA1	LeuB	3-Isopropylmalate dehydrogenase;3-isopropylmalate dehydrogenase	PHI:8862	Salmonella enterica	Mus musculus (related: house mouse)	Rodents	reduced virulence	Infections	95.6	100	3.7e-119	1086
gene2231	Chromosome	BA1	prt	OAg biosynthesis	PHI:5109	Salmonella enterica	Mus musculus (related: house mouse)	Rodents	reduced virulence	Colitis	95.4	100	4.4e-64	609
gene1737	Chromosome	BA1	ptsH	Phosphocarrier protein HPr	PHI:9311	Erwinia amylovora	Malus domestica (related: apple)	Eudicots	reduced virulence	Fire blight	95.3	100	5.4e-39	391
gene2809	Chromosome	BA1	MarA	Transcriptional regulator	PHI:5369	Salmonella enterica	Mus musculus (related: house mouse)	Rodents	reduced virulence	Bacteremia	95.2	99.2	4.6e-66	626
gene2423	Chromosome	BA1	flhA	Flagellar biosynthesis protein	PHI:8731	Salmonella enterica	Mus musculus (related: house mouse)	Rodents	reduced virulence	Typhoid	95.1	100	0	3209
gene4211	Chromosome	BA1	AcrB	Efflux pump membrane transporter	PHI:7307	Salmonella enterica	Mus musculus (related: house mouse);Homo sapiens (related: human);Galleria mellonella (related: greater wax moth)	Moths;Primates;Rodents	reduced virulence	Salmonellosis	95	98.5	0	4442
gene2171	Chromosome	BA1	magA	Contributes to K1 capsular polysaccharide (CPS) biosynthesis	PHI:2652	Klebsiella pneumoniae	Mus musculus (related: house mouse)	Rodents	reduced virulence	nosocomial pneumonia;Urinary tract infections;intra-abdominal infections	94.8	100	3.6e-26	279
gene0049	Chromosome	BA1	tnaA	Tryptophanase	PHI:7966	Escherichia coli	Caenorhabditis elegans (related: roundworm)	Nematodes	reduced virulence	Urinary tract infection	94.7	100	4.8e-133	1206
gene5338	Chromosome	BA1	hupA	Nucleoid-associated protein, is a basic DNA-binding protein involved in gene regulation	PHI:3074	Edwardsiella tarda	Danio rerio (related: zebrafish)	Bony fishes	reduced virulence	Hemorrhagic septicemia	94.4	100	6.8e-40	399
gene1227	Chromosome	BA1	amiC	N-acetylmuramoyl-L-alanine amidase	PHI:8729	Salmonella enterica	Mus musculus (related: house mouse)	Rodents	reduced virulence	Typhoid	94.3	95.8	3.1e-156	1407
gene1339	Chromosome	BA1	pimt	Protein isoaspartate methyl transferase	PHI:6187	Salmonella enterica	Mus musculus (related: house mouse)	Rodents	reduced virulence	Salmonellosis	94.2	100	3.4e-111	1017
gene5107	Chromosome	BA1	hfq	Regulators of systemic infection	PHI:2687	Salmonella enterica	Mus musculus (related: house mouse)	Rodents	reduced virulence	Food poisoning	94.1	100	1e-47	467
gene1228	Chromosome	BA1	amiC	N-acetylmuramoyl-L-alanine amidase	PHI:8729	Salmonella enterica	Mus musculus (related: house mouse)	Rodents	reduced virulence	Typhoid	93.6	99.1	2.5e-52	507
gene1635	Chromosome	BA1	guaB	Inosine-5'-monophosphate dehydrogenase	PHI:9306	Erwinia amylovora	Malus domestica (related: apple)	Eudicots	reduced virulence	Fire blight	93.4	100	7.2e-253	2242
gene3315	Chromosome	BA1	phoP	DNA-binding transcription activator;Regulators of systemic infection;Virulence transcriptional regulatory protein	PHI:2674;PHI:6591;PHI:9415	Salmonella enterica	Danio rerio (related: zebrafish);Dictyostelium discoideum (related: amoeba);Mus musculus (related: house mouse)	Cellular slime molds;Rodents;Bony fishes	reduced virulence	Salmonellosis;Food poisoning;Gastroenteritis	93.3	100	4.1e-118	1077
gene4724	Chromosome	BA1	leuA	2-Isopropylmalate synthase	PHI:8962	Klebsiella pneumoniae	Mus musculus (related: house mouse)	Rodents	reduced virulence	Pneumonia	92.7	100	6.7e-281	2484
gene1711	Chromosome	BA1	CARC	autotransporter	PHI:5299	Citrobacter rodentium	Mus musculus (related: house mouse)	Rodents	reduced virulence	No data found	92	99.7	7.9e-193	1723
gene0915	Chromosome	BA1	aer	Methyl-accepting chemotaxis protein	PHI:6979	Salmonella enterica	Homo sapiens (related: human)	Primates	reduced virulence	Salmonellosis	91.9	100	1.3e-76	718
gene4212	Chromosome	BA1	acrB	Acriflavine resistance protein	PHI:6451	Klebsiella pneumoniae	Caenorhabditis elegans (related: roundworm)	Nematodes	reduced virulence	Pneumonia	91.8	100	6.4e-44	434
gene0562	Chromosome	BA1	ArgD	Acetylornithine/succinyldiaminopimelate aminotransferase	PHI:8863	Salmonella enterica	Mus musculus (related: house mouse)	Rodents	reduced virulence	Infections	91.8	99.5	2.2e-223	1987
gene3860	Chromosome	BA1	TolA	Periplasm spanning protein	PHI:3472	Escherichia coli	Galleria mellonella (related: greater wax moth)	Moths	reduced virulence	Infections	91.7	100	4.3e-127	1156
gene1421	Chromosome	BA1	proV	Glycine betaine/L-proline transport ATP-binding protein	PHI:8968	Klebsiella pneumoniae	Mus musculus (related: house mouse)	Rodents	reduced virulence	Pneumonia	91.5	100	2.9e-207	1848
gene3151	Chromosome	BA1	hnr	Regulators of systemic infection	PHI:2679	Salmonella enterica	Mus musculus (related: house mouse)	Rodents	reduced virulence	Food poisoning	90.7	100	4.8e-128	1163
gene3683	Chromosome	BA1	clpA (Dda3937_02363)	ATP-dependent Clp protease ATP-binding subunit	PHI:8569	Dickeya dadantii	Cichorium intybus (related: chicory)	Eudicots	reduced virulence	Soft rot disease	90.2	99.9	0	3444
gene5543	Chromosome	BA1	tatC	Sec-independent protein translocase protein	PHI:8759	Salmonella enterica	Dictyostelium discoideum (related: amoeba)	Eukaryotes	reduced virulence	Salmonellosis	90	100	3.6e-126	1147
gene4041	Chromosome	BA1	entA	2,3-Dihydro-2,3-dihydroxybenzoate dehydrogenase	PHI:9460	Salmonella enterica	Homo sapiens (related: human);Mus musculus (related: house mouse)	Primates;Rodents	reduced virulence	Salmonellosis	89.9	99.6	6.7e-122	1110
gene3652	Chromosome	BA1	aroA	3-Phosphoshikimate 1-carboxyvinyltransferase	PHI:9459	Salmonella enterica	Homo sapiens (related: human);Mus musculus (related: house mouse)	Primates;Rodents	reduced virulence	Salmonellosis	89.7	100	1.8e-223	1988
gene3099	Chromosome	BA1	trpB	Tryptophan synthase beta chain	PHI:9321	Erwinia amylovora	Malus domestica (related: apple)	Eudicots	reduced virulence	Fire blight	89.4	99.5	1.5e-208	1859
gene2708	Chromosome	BA1	slyA	Regulators of systemic infection	PHI:2678	Salmonella enterica	Mus musculus (related: house mouse)	Rodents	reduced virulence	Food poisoning	89.4	98.6	8.9e-66	624
gene3038	Chromosome	BA1	pspB	Phage-shock protein	PHI:7658	Salmonella enterica	Mus musculus (related: house mouse)	Rodents	reduced virulence	Salmonellosis	89.2	100	1.3e-31	327
gene1867	Chromosome	BA1	purF	Amidophosphoribosyltransferase	PHI:9317	Erwinia amylovora	Malus domestica (related: apple)	Eudicots	reduced virulence	Fire blight	89.1	100	5.9e-266	2355
gene0015	Chromosome	BA1	glmS	Glucosamine-fructose-6-phosphateaminotransferase	PHI:9308	Erwinia amylovora	Malus domestica (related: apple)	Eudicots	reduced virulence	Fire blight	89	100	9.2e-107	979
gene4049	Chromosome	BA1	FepC (VK055_1930)	Ferric vibriobactin ABC transporter, ATP-binding protein	PHI:7541	Klebsiella pneumoniae	Mus musculus (related: house mouse)	Rodents	reduced virulence	Pneumonia	89	97	4.2e-133	1207
gene3152	Chromosome	BA1	hnr	Regulators of systemic infection	PHI:2679	Salmonella enterica	Mus musculus (related: house mouse)	Rodents	reduced virulence	Food poisoning	89	93.2	3.7e-38	384
gene0961	Chromosome	BA1	MdsABC	Multidrug transporter of Salmonella	PHI:6553	Salmonella enterica	Mus musculus (related: house mouse)	Rodents	reduced virulence	Salmonellosis	88.8	100	6.6e-238	2113
gene5324	Chromosome	BA1	metA	Homoserine O-succinyltransferase	PHI:9313	Erwinia amylovora	Malus domestica (related: apple)	Eudicots	reduced virulence	Fire blight	88.7	97	4.6e-45	444
gene0806	Chromosome	BA1	nlpI	Tetratricopeptide lipoprotein	PHI:2459	Erwinia amylovora	Pyrus communis (related: pear)	Eudicots	reduced virulence	Fire blight	88	99	6.3e-105	963
gene5439	Chromosome	BA1	pfkA	ATP-dependent 6-phosphofructokinase	PHI:9309	Erwinia amylovora	Malus domestica (related: apple)	Eudicots	reduced virulence	Fire blight	87.8	100	1.2e-168	1514
gene0807	Chromosome	BA1	nlpI	Tetratricopeptide lipoprotein	PHI:2459	Erwinia amylovora	Pyrus communis (related: pear)	Eudicots	reduced virulence	Fire blight	87.8	96.8	9.2e-40	398
gene1574	Chromosome	BA1	glyA	Serine h ydroxymethyltra nsferase	PHI:2962	Edwardsiella ictaluri	Ictalurus punctatus (related: channel catfish)	Bony fishes	reduced virulence	Enteric septicemia	87.5	100	2.7e-216	1926
gene2502	Chromosome	BA1	yeaB	RNA methyltransferase	PHI:9496	Salmonella enterica	Mus musculus (related: house mouse)	Rodents	reduced virulence	Infection	87.5	100	2.3e-93	863
gene5356	Chromosome	BA1	RpoB	beta-subunit of the RNA polymerase	PHI:7860	Acinetobacter baumannii	Caenorhabditis elegans (related: roundworm)	Nematodes	reduced virulence	Nosocomial infection	87.5	94.1	2e-28	299
gene1932	Chromosome	BA1	pmrF	4-amino-4-deoxy-L-arabinose (Ara4N) production	PHI:2656	Salmonella enterica	Mus musculus (related: house mouse)	Rodents	reduced virulence	Food poisoning	87.4	98.8	4.4e-158	1423
gene2332	Chromosome	BA1	filj	Flagellar protein	PHI:6463	Salmonella enterica	Mus musculus (related: house mouse)	Rodents	reduced virulence	Salmonellosis	87.1	100	2.2e-67	638
gene4887	Chromosome	BA1	tsr	Methyl-accepting chemotaxis protein	PHI:6981	Salmonella enterica	Homo sapiens (related: human)	Primates	reduced virulence	Salmonellosis	87	99.3	2.5e-182	1633
gene4781	Chromosome	BA1	carA (Dda3937_01390)	Carbamoyl-phosphate synthase small subunit	PHI:8577	Dickeya dadantii	Cichorium intybus (related: chicory)	Eudicots	reduced virulence	Soft rot disease	86.8	99.5	1.5e-197	1764
gene4725	Chromosome	BA1	LeuB	3-Isopropylmalate dehydrogenase;3-isopropylmalate dehydrogenase	PHI:8862	Salmonella enterica	Mus musculus (related: house mouse)	Rodents	reduced virulence	Infections	86.8	91.9	3.8e-44	436
gene2670	Chromosome	BA1	pykF	Part of the pyruvate - tricarboxylic acid cycle node	PHI:3134	Yersinia pseudotuberculosis	Mus musculus (related: house mouse)	Rodents	reduced virulence	Gut-associated diseases;enteritis;diarrhoea;colitis	86.6	100	2.4e-229	2039
gene4729	Chromosome	BA1	leuD	3-Isopropylmalate dehydratase small subunit	PHI:8965	Klebsiella pneumoniae	Mus musculus (related: house mouse)	Rodents	reduced virulence	Pneumonia	86.3	100	4e-86	800
gene4677	Chromosome	BA1	pdhR	Part of the pyruvate - tricarboxylic acid cycle node	PHI:3135	Yersinia pseudotuberculosis	Mus musculus (related: house mouse)	Rodents	reduced virulence	Gut-associated diseases;enteritis;diarrhoea;colitis	86.2	99.6	3.9e-117	1069
gene0759	Chromosome	BA1	ptsN	Part of the pyruvate - tricarboxylic acid cycle node	PHI:3133	Yersinia pseudotuberculosis	Mus musculus (related: house mouse)	Rodents	reduced virulence	Gut-associated diseases;enteritis;diarrhoea;colitis	86.2	93.3	4.3e-69	653
gene2636	Chromosome	BA1	ydiD	Plant pathogenicity factor-like protein	PHI:9092	Salmonella enterica	Mus musculus (related: house mouse)	Rodents	reduced virulence	Salmonellosis	86	98.2	1e-173	1558
gene5570	Chromosome	BA1	corA	Magnesium/nickel/cobalt transporter	PHI:2479	Pectobacterium carotovorum	Apium graveolens (no common name found);Daucus carota (related: carrot)	Eudicots	reduced virulence	Soft rot	86	94.5	5.1e-143	1293
gene5554	Chromosome	BA1	metE	5-Methyltetrahydropteroyltriglutamate-homocysteine methyltransferase	PHI:9315	Erwinia amylovora	Nicotiana tabacum (related: common tobacco);Malus domestica (related: apple)	Eudicots	reduced virulence	Fire blight	85.6	99.7	0	3483
gene3441	Chromosome	BA1	RNase E	endoribonucleases	PHI:3723	Salmonella enterica	Galleria mellonella (related: greater wax moth)	Moths	reduced virulence	Food poisoning	85.5	99.7	0	3704
gene3589	Chromosome	BA1	OmpA2	outer membrane proteins	PHI:4160	Klebsiella pneumoniae	Galleria mellonella (related: greater wax moth)	Moths	reduced virulence	Pneumonia	85.4	100	1.4e-178	1600
gene5625	Chromosome	BA1	ilvA	Threonine dehydratase	PHI:9318	Erwinia amylovora	Malus domestica (related: apple)	Eudicots	reduced virulence	Fire blight	85.4	100	9.3e-259	2293
gene1566	Chromosome	BA1	purL	Phosphoribosylformylglycinamidine synthase	PHI:9320	Erwinia amylovora	Malus domestica (related: apple)	Eudicots	reduced virulence	Fire blight	85.2	98.3	1.6e-299	2645
gene2923	Chromosome	BA1	ydcR	Putative transcriptional regulator	PHI:7225	Salmonella enterica	Mus musculus (related: house mouse)	Rodents	reduced virulence	Salmonellosis	85.2	95.7	8.2e-166	1490
gene0305	Chromosome	BA1	malS	Regulatory non-coding RNA	PHI:9246	Salmonella enterica	Homo sapiens (related: human)	Primates	reduced virulence	Salmonellosis	85	100	1.8e-292	2584
gene5128	Chromosome	BA1	frdA	Fumarate reductase	PHI:2960	Edwardsiella ictaluri	Ictalurus punctatus (related: channel catfish)	Bony fishes	reduced virulence	Enteric septicemia	85	100	0	2729
gene4888	Chromosome	BA1	tsr	Methyl-accepting chemotaxis protein	PHI:6981	Salmonella enterica	Homo sapiens (related: human)	Primates	reduced virulence	Salmonellosis	84.8	99.3	1.2e-65	623
gene0248	Chromosome	BA1	envC	Determinants for intrinsic CAMP resistance	PHI:5573	Salmonella enterica	Mus musculus (related: house mouse)	Rodents	reduced virulence	Salmonellosis	84.8	88.9	2.1e-112	1029
gene4045	Chromosome	BA1	FepB (VK055_1926)	periplasmic enterobactin transporter	PHI:7478	Klebsiella pneumoniae	Mus musculus (related: house mouse)	Rodents	reduced virulence	Pneumonia	84.4	96.2	6.1e-144	1301
gene5545	Chromosome	BA1	tatA	Sec-independent protein translocase protein	PHI:8757	Salmonella enterica	Dictyostelium discoideum (related: amoeba)	Eukaryotes	reduced virulence	Salmonellosis	84.3	100	2.6e-31	325
gene2771	Chromosome	BA1	mdtI	Multidrug resistance protein	PHI:8967	Klebsiella pneumoniae	Mus musculus (related: house mouse)	Rodents	reduced virulence	Pneumonia	83.9	100	3.2e-40	402
gene0578	Chromosome	BA1	FkpA	virulence factor	PHI:4583	Cronobacter turicensis	Homo sapiens (related: human)	Primates	reduced virulence	bacteremia;Meningitis	83.9	99.6	2.4e-117	1071
gene5414	Chromosome	BA1	metB	Cystathionine gamma-synthase	PHI:9314	Erwinia amylovora	Malus domestica (related: apple)	Eudicots	reduced virulence	Fire blight	83.9	92.8	1e-152	1377
gene5308	Chromosome	BA1	pgi	Glucose-6-phosphate isomerase	PHI:9310	Erwinia amylovora	Malus domestica (related: apple)	Eudicots	reduced virulence	Fire blight	83.8	99.8	1.6e-280	2481
gene3688	Chromosome	BA1	MacA	ABC-Type Efux Pump	PHI:3929	Salmonella enterica	Mus musculus (related: house mouse)	Rodents	reduced virulence	Food poisoning;enteritis	83.7	98.9	4.2e-168	1510
gene1567	Chromosome	BA1	purL	Phosphoribosylformylglycinamidine synthase	PHI:9320	Erwinia amylovora	Malus domestica (related: apple)	Eudicots	reduced virulence	Fire blight	83.6	99.4	0	3112
gene3686	Chromosome	BA1	MacB	ABC-Type Efux Pump	PHI:3928	Salmonella enterica	Mus musculus (related: house mouse)	Rodents	reduced virulence	Food poisoning;enteritis	83.3	84.3	2.2e-246	2187
gene1610	Chromosome	BA1	sseA	Type III secretion;-	PHI:609;PHI:616	Salmonella enterica	Mus musculus (related: house mouse)	Rodents	reduced virulence	Gastroenteritis	82.9	94.6	2.4e-30	316
gene2449	Chromosome	BA1	znuB	zinc transporter;Zinc transporter	PHI:5013	Yersinia pseudotuberculosis	Mus musculus (related: house mouse)	Rodents	reduced virulence	Gut-associated diseases, such as diarrhoea, enteritis and colitis	82.6	98.9	3.9e-112	1026
gene4048	Chromosome	BA1	FepG (VK055_1929)	Ferric enterobactin transport system permease	PHI:7542	Klebsiella pneumoniae	Mus musculus (related: house mouse)	Rodents	reduced virulence	Pneumonia	82.4	100	1.4e-143	1298
gene5323	Chromosome	BA1	metA	Homoserine O-succinyltransferase	PHI:9313	Erwinia amylovora	Malus domestica (related: apple)	Eudicots	reduced virulence	Fire blight	81.6	100	5.3e-104	955
gene0942	Chromosome	BA1	rfaE	Part of cluster invloved in lipooligosaccharide synthesis	PHI:3147	Glaesserella parasuis	Sus scrofa (related: pig)	Even-toed ungulates	reduced virulence	Glasser’s disease	81.4	96.3	1.1e-57	554
gene5544	Chromosome	BA1	tatB	Sec-independent protein translocase protein	PHI:8758	Salmonella enterica	Dictyostelium discoideum (related: amoeba)	Eukaryotes	reduced virulence	Salmonellosis	81.3	100	1.5e-67	640
gene4052	Chromosome	BA1	EntF (VK055_1931)	Amino acid adenylation domain protein	PHI:7540	Klebsiella pneumoniae	Mus musculus (related: house mouse)	Rodents	reduced virulence	Pneumonia	81.1	99.2	1.7e-252	2239
gene0014	Chromosome	BA1	glmS	Glucosamine-fructose-6-phosphateaminotransferase	PHI:9308	Erwinia amylovora	Malus domestica (related: apple)	Eudicots	reduced virulence	Fire blight	80.7	94	3.7e-178	1597
gene0198	Chromosome	BA1	HilE (STM14_4514)	Putative inner membrane protein	PHI:9177	Salmonella enterica	Mus musculus (related: house mouse)	Rodents	reduced virulence	Salmonellosis	80.5	98.5	4.5e-161	1449
gene0711	Chromosome	BA1	mdh	Malate dehydrogenase	PHI:2959	Edwardsiella ictaluri	Ictalurus punctatus (related: channel catfish)	Bony fishes	reduced virulence	Enteric septicemia	80.4	100	3.6e-124	1130
gene1099	Chromosome	BA1	gcvP	Glycine dehydrogenase	PHI:2961	Edwardsiella ictaluri	Ictalurus punctatus (related: channel catfish)	Bony fishes	reduced virulence	Enteric septicemia	79.8	99.8	2.3e-199	1780
gene5410	Chromosome	BA1	KatG	Bifunctional catalase/peroxidase	PHI:7254	Erwinia amylovora	Pyrus communis (related: pear)	Eudicots	reduced virulence	Fire blight	79.8	98.5	4.8e-163	1466
gene1311	Chromosome	BA1	cysJ (Dda3937_00209)	Sulfite reductase alpha subunit	PHI:8574	Dickeya dadantii	Cichorium intybus (related: chicory)	Eudicots	reduced virulence	Soft rot disease	79.6	99.3	2.2e-126	1149
gene0197	Chromosome	BA1	HilE (STM14_4514)	Putative inner membrane protein	PHI:9177	Salmonella enterica	Mus musculus (related: house mouse)	Rodents	reduced virulence	Salmonellosis	79.5	97.3	1.4e-30	318
gene0914	Chromosome	BA1	aer	Methyl-accepting chemotaxis protein	PHI:6979	Salmonella enterica	Homo sapiens (related: human)	Primates	reduced virulence	Salmonellosis	79.5	96.8	1.7e-138	1254
gene3964	Chromosome	BA1	ybeY	Endoribonuclease	PHI:7671	Yersinia enterocolitica	Homo sapiens (related: human)	Primates	reduced virulence	Yersiniosis	79.4	100	7.1e-69	651
gene1158	Chromosome	BA1	invA	Invasion protein;Type III secretion system protein	PHI:6464;PHI:6588	Salmonella enterica	Dictyostelium discoideum (related: amoeba);Mus musculus (related: house mouse)	Cellular slime molds;Rodents	reduced virulence	Salmonellosis	79.3	98.9	1.3e-69	658
gene2942	Chromosome	BA1	trg	Methyl-accepting chemotaxis protein	PHI:6982	Salmonella enterica	Homo sapiens (related: human)	Primates	reduced virulence	Salmonellosis	79.3	95.4	6.3e-213	1898
gene2359	Chromosome	BA1	FliZ	Flagellar protein	PHI:9178	Salmonella enterica	Mus musculus (related: house mouse)	Rodents	reduced virulence	Salmonellosis	79.2	100	3.6e-80	749
gene2416	Chromosome	BA1	cheM	Methyl-accepting chemotaxis protein	PHI:6983	Salmonella enterica	Homo sapiens (related: human)	Primates	reduced virulence	Salmonellosis	79.1	100	7.2e-225	2001
gene1611	Chromosome	BA1	sseA	Type III secretion;-	PHI:609;PHI:616	Salmonella enterica	Mus musculus (related: house mouse)	Rodents	reduced virulence	Gastroenteritis	79.1	94.9	7.8e-98	902
gene2984	Chromosome	BA1	OmpK36	outer membrane proteins	PHI:4161	Klebsiella pneumoniae	Galleria mellonella (related: greater wax moth)	Moths	reduced virulence	Pneumonia	78.9	95.4	3e-76	715
gene1644	Chromosome	BA1	ppk	Polyphosphate kinase	PHI:5063	Proteus mirabilis	Mus musculus (related: house mouse)	Rodents	reduced virulence	Urinary tract infections	78.7	99.8	2.8e-250	2220
gene0675	Chromosome	BA1	AcrB	Efflux pump membrane transporter	PHI:7307	Salmonella enterica	Mus musculus (related: house mouse);Homo sapiens (related: human);Galleria mellonella (related: greater wax moth)	Moths;Primates;Rodents	reduced virulence	Salmonellosis	78.4	99.8	0	4030
gene1645	Chromosome	BA1	ppk	Polyphosphate kinase	PHI:5063	Proteus mirabilis	Mus musculus (related: house mouse)	Rodents	reduced virulence	Urinary tract infections	78.3	98	3.6e-65	619
pB_gene0011	PlasmidB	BA1	iucA	siderophore-mediated iron acquisition	PHI:3296	Pantoea stewartii	Zea mays (related: maize)	Monocots	reduced virulence	Stewart’s wilt of sweet corn	77.8	99.8	6.5e-269	2381
gene3684	Chromosome	BA1	clpS	ATP-dependent Clp protease adapter protein	PHI:8568	Dickeya dadantii	Cichorium intybus (related: chicory)	Eudicots	reduced virulence	Soft rot disease	77.4	100	1.7e-42	422
gene4053	Chromosome	BA1	EntF (VK055_1931)	Amino acid adenylation domain protein	PHI:7540	Klebsiella pneumoniae	Mus musculus (related: house mouse)	Rodents	reduced virulence	Pneumonia	77.4	98.5	2e-207	1850
gene5613	Chromosome	BA1	wecA	virulence factor	PHI:4074	Serratia marcescens	Bombyx mori (related: domestic silkworm)	Moths	reduced virulence	Hemolymph bleeding	77.4	97.5	1.1e-160	1446
gene4050	Chromosome	BA1	fepE	Ferric enterobactin (Enterochelin) transporter	PHI:9093	Salmonella enterica	Mus musculus (related: house mouse)	Rodents	reduced virulence	Salmonellosis	77.4	96.4	3.6e-125	1139
gene2411	Chromosome	BA1	flhC (Dda3937_02784)	Flagellar transcriptional activator	PHI:8572	Dickeya dadantii	Cichorium intybus (related: chicory)	Eudicots	reduced virulence	Soft rot disease	77.3	100	3.1e-54	524
gene5409	Chromosome	BA1	KatG	Bifunctional catalase/peroxidase	PHI:7254	Erwinia amylovora	Pyrus communis (related: pear)	Eudicots	reduced virulence	Fire blight	76.5	99.7	1.1e-154	1394
gene2453	Chromosome	BA1	ypo2062	putative DNA binding protein	PHI:4185	Yersinia pestis	Mus musculus (related: house mouse)	Rodents	reduced virulence	Bubonic plague	76.1	100	2.5e-128	1166
gene3484	Chromosome	BA1	opgG	Glucans biosynthesis protein	PHI:5564;PHI:8654	Dickeya dadantii	Solanum tuberosum (related: potato);Cichorium intybus (related: chicory)	Eudicots	reduced virulence	Soft rot disease	76.1	97.9	4.5e-198	1769
gene2637	Chromosome	BA1	ydiD	Plant pathogenicity factor-like protein	PHI:9092	Salmonella enterica	Mus musculus (related: house mouse)	Rodents	reduced virulence	Salmonellosis	76.1	89.9	3.4e-88	819
gene3469	Chromosome	BA1	pyrC	Dihydroorotase	PHI:9307	Erwinia amylovora	Malus domestica (related: apple)	Eudicots	reduced virulence	Fire blight	75.6	95.6	1.8e-135	1228
gene5133	Chromosome	BA1	blaCMY-2	Beta-lactamase	PHI:6133	Salmonella enterica	Mus musculus (related: house mouse)	Rodents	reduced virulence	Salmonellosis	75.3	100	9.8e-173	1550
gene3475	Chromosome	BA1	PA0423	factor responsible for cytotoxicity in lung epithelial cells	PHI:3166	Pseudomonas aeruginosa	Homo sapiens (related: human)	Primates	reduced virulence	Nosocomial infections	74.7	99.5	6.9e-82	764
gene1203	Chromosome	BA1	lysA (Dda3937_02577)	Diamiopimelate decarboxylase	PHI:8581	Dickeya dadantii	Cichorium intybus (related: chicory)	Eudicots	reduced virulence	Soft rot disease	74.4	99.5	1.2e-187	1679
gene2730	Chromosome	BA1	expI	synthesis and perception of signaling molecules	PHI:4179	Dickeya solani	Solanum tuberosum (related: potato)	Eudicots	reduced virulence	Soft rot	74.3	98.6	7.3e-29	303
gene2488	Chromosome	BA1	yobH (SL1344_1770)	Invasion factor	PHI:9521	Salmonella enterica	Homo sapiens (related: human);Mus musculus (related: house mouse)	Primates;Rodents	reduced virulence	Gastroenteritis	73.4	100	4.8e-29	305
gene4483	Chromosome	BA1	ompF	Outer membrane porin	PHI:7023	Escherichia coli	Mus musculus (related: house mouse);Anas platyrhynchos (related: mallard)	Birds;Rodents	reduced virulence	Meningitis	73.4	95.9	4.5e-37	375
gene3687	Chromosome	BA1	MacB	ABC-Type Efux Pump	PHI:3928	Salmonella enterica	Mus musculus (related: house mouse)	Rodents	reduced virulence	Food poisoning;enteritis	72.7	95.7	8.9e-12	154
gene1310	Chromosome	BA1	cysJ (Dda3937_00209)	Sulfite reductase alpha subunit	PHI:8574	Dickeya dadantii	Cichorium intybus (related: chicory)	Eudicots	reduced virulence	Soft rot disease	72.5	99.4	6.3e-134	1215
gene0385	Chromosome	BA1	AcrB	Efflux pump membrane transporter	PHI:7307	Salmonella enterica	Mus musculus (related: house mouse);Homo sapiens (related: human);Galleria mellonella (related: greater wax moth)	Moths;Primates;Rodents	reduced virulence	Salmonellosis	72.2	97.9	2.4e-167	1504
gene0306	Chromosome	BA1	malS	Regulatory non-coding RNA	PHI:9246	Salmonella enterica	Homo sapiens (related: human)	Primates	reduced virulence	Salmonellosis	71.3	90.8	2.3e-43	430
gene4054	Chromosome	BA1	EntF (VK055_1931)	Amino acid adenylation domain protein	PHI:7540	Klebsiella pneumoniae	Mus musculus (related: house mouse)	Rodents	reduced virulence	Pneumonia	71.1	92.5	4.3e-124	1130
gene0714	Chromosome	BA1	degQ (Dda3937_00697)	Protease	PHI:8575	Dickeya dadantii	Cichorium intybus (related: chicory)	Eudicots	reduced virulence	Soft rot disease	70.7	100	4.4e-143	1294
gene1098	Chromosome	BA1	gcvP	Glycine dehydrogenase	PHI:2961	Edwardsiella ictaluri	Ictalurus punctatus (related: channel catfish)	Bony fishes	reduced virulence	Enteric septicemia	70.7	97.3	5e-218	1942
gene3017	Chromosome	BA1	TyrR	regulator of aromatic amino acid metabolism	PHI:4563	Yersinia pestis	Mus musculus (related: house mouse)	Rodents	reduced virulence	Plague	70.6	99.4	2.5e-211	1884
gene5637	Chromosome	BA1	hdfR (Dda3937_04419)	DNA-binding transcriptional regulator	PHI:8567	Dickeya dadantii	Cichorium intybus (related: chicory)	Eudicots	reduced virulence	Soft rot disease	70	99.1	1e-78	737
gene0785	Chromosome	BA1	greA	Transcription elongation factor	PHI:7130	Salmonella enterica	Mus musculus (related: house mouse)	Rodents	loss of pathogenicity	Salmonellosis	100	93.3	7.9e-34	346
gene0513	Chromosome	BA1	greB	Transcription elongation factor	PHI:7131	Salmonella enterica	Mus musculus (related: house mouse)	Rodents	loss of pathogenicity	Salmonellosis	94.3	99.4	2.1e-84	785
gene0786	Chromosome	BA1	greA	Transcription elongation factor	PHI:7130	Salmonella enterica	Mus musculus (related: house mouse)	Rodents	loss of pathogenicity	Salmonellosis	92.9	100	7.6e-41	407
gene0761	Chromosome	BA1	rpoN	a nitrogen limitation sigma factor;Sigma factor, regulating essential virulence gene expression	PHI:2906;PHI:3673;PHI:3679	Erwinia amylovora	Pyrus communis (related: pear);Malus domestica (related: apple)	Eudicots	loss of pathogenicity	Fire blight;Fire blight disease	89.9	98.3	1.2e-82	770
gene5521	Chromosome	BA1	dsbA (ROD_38991)	Thiol:disulfide interchange protein	PHI:8691	Citrobacter rodentium	Mus musculus (related: house mouse)	Rodents	loss of pathogenicity	Colitis	87	97.1	1.1e-83	779
gene0760	Chromosome	BA1	yhbH	a novel ribosome-associated modulation protein	PHI:3674;PHI:3680	Erwinia amylovora	Pyrus communis (related: pear);Malus domestica (related: apple)	Eudicots	loss of pathogenicity	Fire blight disease	82.1	100	3.2e-40	402
gene0762	Chromosome	BA1	rpoN	a nitrogen limitation sigma factor;Sigma factor, regulating essential virulence gene expression	PHI:2906;PHI:3673;PHI:3679	Erwinia amylovora	Pyrus communis (related: pear);Malus domestica (related: apple)	Eudicots	loss of pathogenicity	Fire blight;Fire blight disease	80.6	99	1.8e-126	1150
gene4040	Chromosome	BA1	ybdB	Proofreading thioesterase	PHI:6270	Escherichia coli	Mus musculus (related: house mouse)	Rodents	lethal	Urinary tract infections	99.3	100	1.1e-78	735
gene0509	Chromosome	BA1	feoB	Ferrous iron transport protein	PHI:6941	Pseudomonas aeruginosa	Mus musculus (related: house mouse)	Rodents	increased virulence (hypervirulence);loss of pathogenicity	Pneumonia	72.6	94	3.8e-193	1727
gene3148	Chromosome	BA1	hns	Global DNA-binding transcriptional dual regulator	PHI:6369	Escherichia coli	Mus musculus (related: house mouse)	Rodents	increased virulence (hypervirulence)	Urinary tract infections	100	100	1.6e-69	656
gene5139	Chromosome	BA1	EF-P	Elongation factor	PHI:6420	Salmonella enterica	Mus musculus (related: house mouse)	Rodents	increased virulence (hypervirulence)	Salmonellosis	100	100	6e-56	538
gene4237	Chromosome	BA1	lon	ATP-dependent protease	PHI:8808	Salmonella enterica	Mus musculus (related: house mouse);Homo sapiens (related: human)	Primates;Rodents	increased virulence (hypervirulence)	Salmonellosis	99.4	100	0	3896
gene5140	Chromosome	BA1	EF-P	Elongation factor	PHI:6420	Salmonella enterica	Mus musculus (related: house mouse)	Rodents	increased virulence (hypervirulence)	Salmonellosis	97.5	85.3	2.9e-41	411
gene0360	Chromosome	BA1	bcsA	cellulose synthesis regulation	PHI:4694	Salmonella enterica	Mus musculus (related: house mouse)	Rodents	increased virulence (hypervirulence)	Salmonellosis	90.6	99.8	1.6e-243	2161
gene5191	Chromosome	BA1	PmrA	lipopolysaccharide modification regulator	PHI:4497	Salmonella enterica	Mus musculus (related: house mouse)	Rodents	increased virulence (hypervirulence)	Salmonellosis	90.5	100	2.7e-114	1044
gene0971	Chromosome	BA1	QseB	Two-component system response regulator	PHI:6882	Salmonella enterica	Homo sapiens (related: human)	Primates	increased virulence (hypervirulence)	Salmonellosis	86	98.3	1.4e-25	274
gene0359	Chromosome	BA1	bcsA	cellulose synthesis regulation	PHI:4694	Salmonella enterica	Mus musculus (related: house mouse)	Rodents	increased virulence (hypervirulence)	Salmonellosis	85.8	94.3	1.4e-218	1946
gene0972	Chromosome	BA1	QseB	Two-component system response regulator	PHI:6882	Salmonella enterica	Homo sapiens (related: human)	Primates	increased virulence (hypervirulence)	Salmonellosis	85.6	93.9	1.9e-72	682
gene4214	Chromosome	BA1	ymoA	represses the transcription and expression of T3SS genes at room temperature	PHI:3819	Yersinia pestis	Mus musculus (related: house mouse)	Rodents	increased virulence (hypervirulence)	Pneumonic plague	82.1	93.1	4.8e-28	296
gene4754	Chromosome	BA1	RsmA	Posttranscriptional regulator	PHI:2735	Pectobacterium wasabiae	Nicotiana tabacum (related: common tobacco);Solanum tuberosum (related: potato)	Eudicots	increased virulence (hypervirulence)	Soft rot	77.9	99.6	4.3e-122	1112
gene4513	Chromosome	BA1	VgrG	Type VI secretion systems (T6SSs) effectors	PHI:4560	Escherichia coli	Anas platyrhynchos (related: mallard)	Birds	effector (plant avirulence determinant)	Meningitis	99.2	100	0	3754
gene4531	Chromosome	BA1	T6SS2	Type VI secretion systems (T6SSs) effectors	PHI:4559	Escherichia coli	Anas platyrhynchos (related: mallard)	Birds	effector (plant avirulence determinant)	Meningitis	95.2	100	8.4e-187	1671
gene1609	Chromosome	BA1	sseB	Secreted effector protein	PHI:3761	Salmonella enterica	Mus musculus (related: house mouse)	Rodents	effector (plant avirulence determinant)	Self-limiting gastroenteritis in humans and a typhoid-like disease in mice	91.5	100	1.5e-135	1228
gene4530	Chromosome	BA1	T6SS2	Type VI secretion systems (T6SSs) effectors	PHI:4559	Escherichia coli	Anas platyrhynchos (related: mallard)	Birds	effector (plant avirulence determinant)	Meningitis	90.2	98.8	2.9e-205	1831
gene2765	Chromosome	BA1	sssB	Secreted effector protein	PHI:3780	Salmonella enterica	Mus musculus (related: house mouse)	Rodents	effector (plant avirulence determinant)	Self-limiting gastroenteritis in humans and a typhoid-like disease in mice	90.1	100	4.6e-160	1440
gene2901	Chromosome	BA1	VgrG	Type VI secretion systems (T6SSs) effectors	PHI:4560	Escherichia coli	Anas platyrhynchos (related: mallard)	Birds	effector (plant avirulence determinant)	Meningitis	89.9	100	0	3410
gene4602	Chromosome	BA1	map	Effector protein	PHI:9334	Citrobacter rodentium	Mus musculus (related: house mouse)	Rodents	effector (plant avirulence determinant)	Colitis	89.8	100	1.4e-141	1280
