# Supplementary material for: Whole-Genome Analysis of a Novel Multidrug-Resistant Escherichia coli Strain from Dairy Calves in Northeast China: Mechanisms of Antibiotic Resistance and Biofilm Formation
Source: Biology (Basel). 2025 Sep 12;14(9):1257. doi: 10.3390/biology14091257 (PMC12467046; doi:10.3390/biology14091257)
Supplement: Supplementary file 1 [file biology-14-01257-s001.zip › Primer Information.xlsx]

## Sheet: Sheet1
										Cytokine	Primer sequence
										tolC	Forward primer:5'- TGCTCCCCATTCTTATCGGC-3'
											Reverse primer:5'- GCTCTTGCTTGGCGTTGTAC-3'
										blaTEM	Forward primer:5'- ATGAGTATTCAACATTTCCG-3'
											Reverse primer:5'- CCAATGCTTAATCAGTGAGG-3'
										TetA	Forward primer:5'- CGGTCTTCTTCATCATGCAAC-3'
											Reverse primer:5'- GTCCCAGTGAAAGCGATCC-3'
										sul1	Forward primer:5'-CGCACCGGAAACATCGCTGCAC-3'
											Reverse primer:5'- TGAAGTTCCGCCGCAAGGCTCG-3'
										ant3	Forward primer:5'-TGATGAAGAGTGTCGCCAAG-3'
											Reverse primer:5'- TAGCATGACCAATCGGAACA-3'
										emrB	Forward primer:5'-GACCGACGATAACCCGATAGT-3'
											Reverse primer:5'-AATAGCGCCGAAGTAGAGCA-3'
										OqxP	Forward primer:5'-TGGTGGTGCATCTGTTCTCC-3'
											Reverse primer:5'- TTGTAGAACTGGCCGGTGAC-3'
										acrA	Forward primer:5'-CAATTTGAAATCGGACACTCG-3'
											Reverse primer:5'- GGCATGTCTTAACGGCTCCT-3'
										fliC	Forward primer:5'- GCTGCTTCCGTAGAAAGGGT-3'
											Reverse primer:5'- GAGCGTCTGTCTTCTGGCTT-3'
										K99	Forward primer:5'- AAATGTGTCCGGGCTGTCAT-3'
											Reverse primer:5'- CTTAGTCGCTCCCTGAGCTG-3'
										STx1	Forward primer:5'- AACTGCATATTGCCCCGTCA-3'
											Reverse primer:5'- TGTGATGGATGGTGCCAGAC-3'
										rpoS	Forward primer:5'-CCCTGCGTTTGCAGGATTTC-3'
											Reverse primer:5'- TTCCGAAAAAGCGTTGCTGG-3'
										fyuA	Forward primer:5'-GGAAATGAGCGATGCGGAAC-3'
											Reverse primer:5'- CTGGAAAGCGGGTTGTTGTG-3'
										IRP2	Forward primer:5'- CCAGGAGATGCTACTGAGCG-3'
											Reverse primer:5'- GGACGTCGATTTTACGCAGC-3'
										16S rRNA	Forward primer:5'- CCTACGGGAGGCAGCAGTAG-3'
											Reverse primer:5'- CAACAGAGCTTTACGATCCGAAA-3'
