# Supplementary material for: Whole-Genome Analysis of a Novel Multidrug-Resistant Escherichia coli Strain from Dairy Calves in Northeast China: Mechanisms of Antibiotic Resistance and Biofilm Formation
Source: Biology (Basel). 2025 Sep 12;14(9):1257. doi: 10.3390/biology14091257 (PMC12467046; doi:10.3390/biology14091257)
Supplement: Supplementary file 1 [file biology-14-01257-s001.zip › qPCR results.xlsx]

## Sheet: drug-resistance gene
16s-NC	22.5			BA1-BZ
16s-NC	22.59			tolC	bla	tetA	sul1	ant3	ermB	oqxp	acrA		tolC	blaTEM	tetA	sul1	ant3	ermB	oqxp	acrA
16s-NC	22.68			-1.96	-3.1	-2.35	-1.58	-2.85	-3.3	-1.74	-0.51		3.89062	8.57419	5.09824	2.9897	7.21	9.84916	3.34035	1.42405
tolC-NC	28.76			-1.82	-2.65	-2.33	-2.06	-2.97	-3.54	-1.69	-0.55		3.53081	6.27667	5.02805	4.16986	7.83536	11.6318	3.22657	1.46409
tolC-NC	28.42			-2.39	-3.66	-3.3	-2.95	-3.51	-2.95	-1.92	-1.19		5.24157	12.6407	9.84916	7.72749	11.3924	7.72749	3.78423	2.28153
tolC-NC	28.89
bla-NC	27.34
bla-NC	26.88
bla-NC	27.4
tetA-NC	31.73
tetA-NC	31.69
tetA-NC	31.87
sul1-NC	21.45
sul1-NC	21.92
sul1-NC	21.83
ant3-NC	21.23
ant3-NC	21.18
ant3-NC	21.36
ermB-NC	20.18
ermB-NC	20.54
ermB-NC	19.97
oqxp-NC	28.75
oqxp-NC	28.57
oqxp-NC	28.47
acrA-NC	24.37
acrA-NC	23.71
acrA-NC	23.94
16s-BA1	23.98
16s-BA1	24.16
16s-BA1	24.62
tolC-BA1	28.28
tolC-BA1	28.17
tolC-BA1	28.44
bla-BA1	25.72
bla-BA1	25.8
bla-BA1	25.68
tetA-BA1	30.86
tetA-BA1	30.93
tetA-BA1	30.51
sul1-BA1	21.35
sul1-BA1	21.43
sul1-BA1	20.82
ant3-BA1	19.86
ant3-BA1	19.78
ant3-BA1	19.79
ermB-BA1	18.36
ermB-BA1	18.57
ermB-BA1	18.96
oqxp-BA1	28.49
oqxp-BA1	28.45
oqxp-BA1	28.49
acrA-BA1	25.34
acrA-BA1	24.73
acrA-BA1	24.69

## Sheet: virulence gene
16s-NC	22.5			BA1-BZ
16s-NC	22.59			Flic	k99	stx1	rpos	fyuA	IRP2			fliC	k99	stx1	rpoS	fyuA	IRP2
16s-NC	22.68			-3.55	-1.21	-0.3	-0.55	-2.32	-2.29			11.7127	2.31338	1.23114	1.46409	4.99332	4.89056
Flic-NC	35.53			-3.84	-1.14	-1.26	-1.92	-1.82	-2.26			14.3204	2.20381	2.39496	3.78423	3.53081	4.78991
Flic-NC	34			-3.98	-1.27	-1.04	-1.87	-1.45	-2.68			15.7797	2.41162	2.05623	3.65533	2.73208	6.40856
Flic-NC	34.84
k99-NC	34.31
k99-NC	33.49
k99-NC	34.41
stx1-NC	28.11
stx1-NC	28.94
stx1-NC	28.74
rpos-NC	30.56
rops-NC	31.75
rpos-NC	31.78
fyuA-NC	30.62
fyuA-NC	30.57
fyuA-NC	30.96
IRP2-NC	30.56
IRP2-NC	30.49
IRP2-NC	30.44
16s-BA1	23.98
16s-BA1	24.16
16s-BA1	24.62
Flic-BA1	33.46
Flic-BA1	31.73
Flic-BA1	32.8
k99-BA1	34.58
k99-BA1	33.92
k99-BA1	35.08
stx1-BA1	29.29
stx1-BA1	29.25
stx1-BA1	29.64
rpos-BA1	31.49
rpos-BA1	31.4
rpos-BA1	31.85
fyuA-BA1	29.78
fyuA-BA1	30.32
fyuA-BA1	31.45
IRP2-BA1	29.75
IRP2-BA1	29.8
IRP2-BA1	29.7
