# Supplementary material for: Whole-Genome Analysis of a Novel Multidrug-Resistant Escherichia coli Strain from Dairy Calves in Northeast China: Mechanisms of Antibiotic Resistance and Biofilm Formation
Source: Biology (Basel). 2025 Sep 12;14(9):1257. doi: 10.3390/biology14091257 (PMC12467046; doi:10.3390/biology14091257)
Supplement: Supplementary file 1 [file biology-14-01257-s001.zip › Resistance gene prediction details table.xlsx]

## Sheet: Sheet1
Gene ID	Location	Sample Name	ARO Name	ARO Accession	ARO Description	Drug Class	Resistance Mechanism	AMR Gene Family	Identity(%)	Coverage(%)	Evalue	Score
gene2535	Chromosome	BA1	Escherichia coli mipA	ARO:3004127	MltA-interacting protein (mipA), is an antibiotic resistance-related outer membrane protein. Deletion of mipA increases kanamycin, nalidixic acid and streptomycin resistance.	aminoglycoside antibiotic;fluoroquinolone antibiotic	reduced permeability to antibiotic;resistance by absence	MipA-interacting Protein	99.2	100	1.2e-148	1338
gene5290	Chromosome	BA1	Escherichia coli LamB	ARO:3004126	LamB is a negative regulator for antibiotic resistance, it serves as a porin to influx antibiotic. When down-regulated, it increases resistance to chlortetracycline, ciprofloxacin, balofloxacin and nalidixic acid. It also interacts with Odp1, an energy metabolic enzyme, creating a complex that decreases in antibiotic-resistant strains.	fluoroquinolone antibiotic;tetracycline antibiotic	reduced permeability to antibiotic;resistance by absence	Sugar Porin (SP)	98.2	100	7.8e-268	2368
gene3626	Chromosome	BA1	Escherichia coli ompF with mutation conferring resistance to beta-lactam antibiotics	ARO:3003390	The Escherichia coli ompF (oprF) is a nonspecific porin channel involved in the membrane translocation of small hydrophilic molecules, including and especially beta-lactam antibiotics. Mutations in ompF can decrease diffusion of antibiotics across the cellular membrane, thereby decreasing overall susceptibility through absence of porin function.	carbapenem;cephalosporin;cephamycin;monobactam;penam;penem	reduced permeability to antibiotic	General Bacterial Porin with reduced permeability to beta-lactams	100	100	6.4e-212	1885
pA_gene0111	PlasmidA	BA1	dfrA14	ARO:3002859	dfrA14 is an integron-encoded dihydrofolate reductase found in Escherichia coli.	diaminopyrimidine antibiotic	antibiotic target replacement	trimethoprim resistant dihydrofolate reductase dfr	100	100	1.1e-88	819
pB_gene0170	PlasmidB	BA1	sul2	ARO:3000412	Sul2 is a sulfonamide resistant dihydropteroate synthase of Gram-negative bacteria, usually found on small plasmids.	sulfonamide antibiotic;sulfone antibiotic	antibiotic target replacement	sulfonamide resistant sul	100	100	2e-64	609
pA_gene0159	PlasmidA	BA1	sul3	ARO:3000413	Sul3 is a sulfonamide resistant dihydropteroate synthase similar to Sul1 and Sul2. Its resistance gene was found encoded in E. coli plasmid DNA of sulfonamide resistant isolates.	sulfonamide antibiotic;sulfone antibiotic	antibiotic target replacement	sulfonamide resistant sul	100	100	1.2e-146	1321
pA_gene0101	PlasmidA	BA1	QnrS1	ARO:3002790	QnrS1 is a plasmid-mediated quinolone resistance protein found in Shigella flexneri.	fluoroquinolone antibiotic	antibiotic target protection	quinolone resistance protein (qnr)	100	96.7	3.6e-50	485
pA_gene0100	PlasmidA	BA1	QnrS8	ARO:3002797	QnrS8 is a plasmid-mediated quinolone resistance protein found in Klebsiella pneumoniae.	fluoroquinolone antibiotic	antibiotic target protection	quinolone resistance protein (qnr)	98.8	100	4.8e-43	423
gene5356	Chromosome	BA1	Escherichia coli rpoB mutants conferring resistance to rifampicin	ARO:3003288	Point mutations that occurs in Escherichia coli rpoB resulting in resistance to rifampicin.	peptide antibiotic;rifamycin antibiotic	antibiotic target alteration;antibiotic target replacement	rifamycin-resistant beta-subunit of RNA polymerase (rpoB)	98.5	100	2e-34	348
gene0061	Chromosome	BA1	Escherichia coli gyrB conferring resistance to aminocoumarin	ARO:3003303	Point mutation in Escherichia coli resulting in aminocoumarin resistance.	aminocoumarin antibiotic	antibiotic target alteration	aminocoumarin resistant gyrB	100	98.8	0	3272
gene3058	Chromosome	BA1	Escherichia coli fabI mutations conferring resistance to isoniazid and triclosan	ARO:3004045	fabI is a enoyl-acyl carrier reductase used in lipid metabolism and fatty acid biosynthesis. The bacterial biocide Triclosan blocks the final reduction step in fatty acid elongation, inhibiting biosynthesis. Point mutations in fabI can confer resistance to Triclosan and Isoniazid.	disinfecting agents and antiseptics;isoniazid-like antibiotic	antibiotic target alteration	antibiotic resistant fabI	100	92.6	3.6e-76	711
gene0587	Chromosome	BA1	Escherichia coli EF-Tu mutants conferring resistance to Enacyloxin IIa	ARO:3003370	Sequence variants of Escherichia coli elongation factor Tu that confer resistance to Enacyloxin IIa.	elfamycin antibiotic	antibiotic target alteration	elfamycin resistant EF-Tu	100	98.5	3.1e-192	1715
gene5582	Chromosome	BA1	Escherichia coli cyaA with mutation conferring resistance to fosfomycin	ARO:3003900	CyaA (adenylate cyclase) is involved with the synthesis of cyclic AMP which regulates the fosfomycin transporter glpT. As a result, mutations to cyaA confer resistance to fosfomycin.	phosphonic acid antibiotic	antibiotic target alteration	antibiotic-resistant cya adenylate cyclase	100	97.9	3.3e-166	1490
gene0775	Chromosome	BA1	Escherichia coli murA with mutation conferring resistance to fosfomycin	ARO:3003775	murA or UDP-N-acetylglucosamine enolpyruvyl transferase catalyses the initial step in peptidoglycan biosynthesis and is inhibited by fosfomycin. Overexpression of murA through mutations such as Asp369Asn and Leu370Ile confers fosfomycin resistance. Extensive evidence has shown the significance of C115 mutations in conferring fosfomycin resistance since this residue represents a primary binding si…	phosphonic acid antibiotic	antibiotic target alteration	antibiotic-resistant murA transferase	100	100	3.2e-239	2121
gene0097	Chromosome	BA1	Escherichia coli uhpA with mutation conferring resistance to fosfomycin	ARO:3003893	uhpA is a positive activator of the fosfomycin importer uhpT, thus mutations to uhpA confer fosfomycin resistance by reducing uhpT expression. Both knockout and amino acid substitution mutations have been found that confer resistance, with the Protein Knockout model describing the large, knockout mutations causing loss of function of the gene, and the Protein Variant model describing the amino ac…	phosphonic acid antibiotic	antibiotic target alteration	antibiotic-resistant UhpT	100	100	3.6e-108	988
gene0100	Chromosome	BA1	Escherichia coli UhpT with mutation conferring resistance to fosfomycin	ARO:3003890	Mutations to the active importer UhpT, which is involved with the uptake of many phosphorylated sugars, confer resistance to fosfomycin by reducing import of the drug into the bacteria.	phosphonic acid antibiotic	antibiotic target alteration	antibiotic-resistant UhpT	100	92.5	1e-182	1633
gene1964	Chromosome	BA1	Escherichia coli gyrA conferring resistance to fluoroquinolones	ARO:3003294	Point mutation of Escherichia coli gyrA resulted in the lowered affinity between fluoroquinolones and gyrA. Thus, conferring resistance.	fluoroquinolone antibiotic;nybomycin-like antibiotic	antibiotic target alteration	fluoroquinolone resistant gyrA	99.7	100	0	4330
gene5189	Chromosome	BA1	eptA	ARO:3003576	PmrC mediates the modification of Lipid A by the addition of 4-amino-4-deoxy-L-arabinose (L-Ara4N) and phosphoethanolamine, resulting in a less negative cell membrane and decreased binding of polymyxin B.	peptide antibiotic	antibiotic target alteration	pmr phosphoethanolamine transferase	99.7	97.7	3.6e-188	1680
gene1932	Chromosome	BA1	PmrF	ARO:3003578	PmrF is required for the synthesis and transfer of 4-amino-4-deoxy-L-arabinose (Ara4N) to Lipid A, which allows gram-negative bacteria to resist the antimicrobial activity of cationic antimicrobial peptides and antibiotics such as polymyxin. pmrF corresponds to 1 locus in Pseudomonas aeruginosa PAO1 and 1 locus in Pseudomonas aeruginosa LESB58.	peptide antibiotic	antibiotic target alteration	pmr phosphoethanolamine transferase	99.7	100	3.1e-181	1620
gene0935	Chromosome	BA1	bacA	ARO:3002986	The bacA gene product (BacA) recycles undecaprenyl pyrophosphate during cell wall biosynthesis which confers resistance to bacitracin.	peptide antibiotic	antibiotic target alteration	undecaprenyl pyrophosphate related proteins	99.6	100	1.5e-149	1346
gene0790	Chromosome	BA1	Escherichia coli folP with mutation conferring resistance to sulfonamides	ARO:3003386	Point mutations in Escherichia coli dihydropteroate synthase folP prevent sulfonamide antibiotics from inhibiting its role in folate synthesis, thus conferring sulfonamide resistance.	sulfonamide antibiotic;sulfone antibiotic	antibiotic target alteration	sulfonamide resistant dihydropteroate synthase folP	99.6	100	1.6e-157	1415
gene3724	Chromosome	BA1	Escherichia coli nfsA mutations conferring resistance to nitrofurantoin	ARO:3003751	nfsA encodes the major oxygen-insesitive nitroreductase in E. coli. The first step of resistance to nitrofurazone is mutation of nfsA.	nitrofuran antibiotic	antibiotic target alteration	antibiotic resistant nfsA	99.2	100	2.6e-137	1240
gene1952	Chromosome	BA1	Escherichia coli GlpT with mutation conferring resistance to fosfomycin	ARO:3003889	Point mutations to the active importer GlpT, which is involved with the uptake of many phosphorylated sugars, confer resistance to fosfomycin by reducing import of the drug into the bacteria.	phosphonic acid antibiotic	antibiotic target alteration	antibiotic-resistant GlpT	99.1	100	2.3e-267	2364
pD_gene0072	PlasmidD	BA1	AAC(3)-IId	ARO:3004623	AAC(3)-IId is a plasmid-encoded aminoglycoside acetyltransferase in E. coli.	aminoglycoside antibiotic	antibiotic inactivation	AAC(3)	100	100	2.6e-168	1508
pA_gene0155	PlasmidA	BA1	AAC(3)-IVa	ARO:3002539	AAC(3)-IV is a plasmid-encoded aminoglycoside acetyltransferase in E. coli, C. jejuni and P. stutzeri.	aminoglycoside antibiotic	antibiotic inactivation	AAC(3)	100	100	4.4e-154	1385
pA_gene0153	PlasmidA	BA1	APH(4)-Ia	ARO:3002655	APH(4)-Ia is a plasmid-encoded aminoglycoside phosphotransferase in E. coli.	aminoglycoside antibiotic	antibiotic inactivation	APH(4)	100	100	1.9e-202	1803
gene4159	Chromosome	BA1	OXA-1	ARO:3001396	OXA-1 is a beta-lactamase found in E. coli.	carbapenem;cephalosporin;penam	antibiotic inactivation	OXA beta-lactamase	100	94.8	3.1e-156	1404
pA_gene0109	PlasmidA	BA1	OXA-10	ARO:3001405	OXA-10 is a beta-lactamase found in Acinetobacter baumannii and P. aeruginosa.	carbapenem;cephalosporin;penam	antibiotic inactivation	OXA beta-lactamase	100	100	1.2e-151	1364
pA_gene0077	PlasmidA	BA1	CTX-M-65	ARO:3001926	CTX-M-65 is a beta-lactamase found in Escherichia coli.	cephalosporin	antibiotic inactivation	CTX-M beta-lactamase	100	100	1.3e-156	1407
pA_gene0133	PlasmidA	BA1	TEM-1	ARO:3000873	TEM-1 is a broad-spectrum beta-lactamase found in many Gram-negative bacteria. Confers resistance to penicillins and first generation cephalosphorins.	cephalosporin;monobactam;penam;penem	antibiotic inactivation	TEM beta-lactamase	100	100	6.7e-164	1470
pB_gene0182	PlasmidB	BA1	TEM-191	ARO:3001051	TEM-191 is a beta-lactamase.	cephalosporin;monobactam;penam;penem	antibiotic inactivation	TEM beta-lactamase	100	97.6	1.1e-92	854
gene4165	Chromosome	BA1	CTX-M-15	ARO:3001878	CTX-M-15 is a beta-lactamase found in the Enterobacteriaceae family.	cephalosporin;penam	antibiotic inactivation	CTX-M beta-lactamase	100	100	1.3e-159	1433
pA_gene0143	PlasmidA	BA1	linG	ARO:3002879	linG is an integron-associated gene cassette, with aadA2, encoding a lincosomide nucleotidyltransferase found in Salmonella enterica. linG confers resistance to lincosomide antibiotics.	lincosamide antibiotic	antibiotic inactivation	lincosamide nucleotidyltransferase (LNU)	100	97.4	3.1e-16	189
pD_gene0066	PlasmidD	BA1	mphA	ARO:3000316	The mphA gene encodes for resistance enzyme MPH(2')-I which preferentially inactivate 14-membered macrolides (e.g.erythromycin, telithromycin, roxithromycin) over 16-membered macrolides (e.g.tylosin, spiramycin). It phosphorylates macrolides at 2'-OH hydroxyl of desosamine sugar of macrolides in a GTP-dependent manner.	macrolide antibiotic	antibiotic inactivation	macrolide phosphotransferase (MPH)	100	100	1e-170	1529
pD_gene0065	PlasmidD	BA1	Mrx	ARO:3003839	Mrx is part of the macrolide inactivation gene cluster in Aeromonas hydrophila.	macrolide antibiotic	antibiotic inactivation	macrolide phosphotransferase (MPH)	100	100	2.7e-214	1906
pA_gene0110	PlasmidA	BA1	ANT(3'')-IIa	ARO:3004089	ANT(3'')-IIa is a aminoglycoside nucleotidyltransferase identified in Acinetobacter spp. via horizontal gene transfer mechanisms.	aminoglycoside antibiotic	antibiotic inactivation	ANT(3'')	99.6	98.9	1.2e-151	1364
pA_gene0147	PlasmidA	BA1	APH(3'')-Ib	ARO:3002639	APH(3'')-Ib is an aminoglycoside phosphotransferase encoded by plasmids, transposons, integrative conjugative elements and chromosomes in Enterobacteriaceae and Pseudomonas spp.	aminoglycoside antibiotic	antibiotic inactivation	APH(3'')	99.3	88.4	2.6e-158	1422
pA_gene0148	PlasmidA	BA1	APH(6)-Id	ARO:3002660	APH(6)-Id is an aminoglycoside phosphotransferase encoded by plasmids, integrative conjugative elements and chromosomal genomic islands in K. pneumoniae, Salmonella spp., E. coli, Shigella flexneri, Providencia alcalifaciens, Pseudomonas spp., V. cholerae, Edwardsiella tarda, Pasteurella multocida and Aeromonas bestiarum.	aminoglycoside antibiotic	antibiotic inactivation	APH(6)	99.3	100	2e-160	1440
pB_gene0181	PlasmidB	BA1	TEM-169	ARO:3001035	TEM-169 is an extended spectrum beta-lactamase.	cephalosporin;monobactam;penam;penem	antibiotic inactivation	TEM beta-lactamase	99.2	97.6	2.9e-66	625
pA_gene0107	PlasmidA	BA1	arr-2	ARO:3002847	arr-2 is an integron-encoded ribosyltransferase found in Pseudomonas aeruginosa.	rifamycin antibiotic	antibiotic inactivation	rifampin ADP-ribosyltransferase (Arr)	99.2	100	6.4e-71	665
gene4158	Chromosome	BA1	AAC(6')-Ib-cr6	ARO:3005116	A fluoroquinolone-acetylating aminoglycoside acetyltransferase variant identified from Escherichia coli. These proteins confer resistance to both fluoroquinolone and aminoglycoside antibiotics.	aminoglycoside antibiotic;fluoroquinolone antibiotic	antibiotic inactivation	AAC(6');AAC(6')-Ib-cr	99	100	1.4e-112	1026
pA_gene0165	PlasmidA	BA1	aadA3	ARO:3002603	aadA3 is an aminoglycoside nucleotidyltransferase gene encoded by plasmids, transposons and integrons in E. coli.	aminoglycoside antibiotic	antibiotic inactivation	ANT(3'')	98.5	100	6.9e-147	1323
pA_gene0149	PlasmidA	BA1	APH(3')-Ia	ARO:3002641	APH(3')-Ia is a transposon-encoded aminoglycoside phosphotransferase in E. coli and S. enterica. It is identical at the protein sequence to APH(3')-Ic, an aminoglycoside phosphotransferase encoded by plasmids, transposons and genomic islands in K. pneumoniae, A. baumannii, S. marcescens, Corynebacterium spp., Photobacterium spp. and Citrobacter spp.	aminoglycoside antibiotic	antibiotic inactivation	APH(3')	98.2	100	9.2e-163	1460
gene5133	Chromosome	BA1	EC-15	ARO:3006876	EC-15 is a EC beta-lactamase.	cephalosporin	antibiotic inactivation	EC beta-lactamase	98.1	100	1.9e-222	1976
gene2809	Chromosome	BA1	marA	ARO:3000263	In the presence of antibiotic stress, E. coli overexpresses the global activator protein MarA, which besides inducing MDR efflux pump AcrAB, also down- regulates synthesis of the porin OmpF.	carbapenem;cephalosporin;cephamycin;disinfecting agents and antiseptics;fluoroquinolone antibiotic;glycylcycline;monobactam;penam;penem;phenicol antibiotic;rifamycin antibiotic;tetracycline antibiotic	antibiotic efflux;reduced permeability to antibiotic	General Bacterial Porin with reduced permeability to beta-lactams;resistance-nodulation-cell division (RND) antibiotic efflux pump	100	100	6.6e-71	665
gene2383	Chromosome	BA1	tetR	ARO:3003479	TetR is the repressor of the tetracycline resistance element; its N-terminal region forms a helix-turn-helix structure and binds DNA. Binding of tetracycline to TetR reduces the repressor affinity for the tetracycline resistance gene (tetA) promoter operator sites. Mutations arise within tetR results in lower affinity for tetracyclin.	tetracycline antibiotic	antibiotic efflux;antibiotic target alteration	major facilitator superfamily (MFS) antibiotic efflux pump	100	100	4.3e-120	1091
gene2151	Chromosome	BA1	baeR	ARO:3000828	BaeR is a response regulator that promotes the expression of MdtABC and AcrD efflux complexes.	aminocoumarin antibiotic;aminoglycoside antibiotic	antibiotic efflux	resistance-nodulation-cell division (RND) antibiotic efflux pump	100	100	6.9e-138	1245
gene0679	Chromosome	BA1	AcrS	ARO:3000656	AcrS is a repressor of the AcrAB efflux complex and is associated with the expression of AcrEF. AcrS is believed to regulate a switch between AcrAB and AcrEF efflux.	cephalosporin;cephamycin;disinfecting agents and antiseptics;fluoroquinolone antibiotic;glycylcycline;penam;phenicol antibiotic;rifamycin antibiotic;tetracycline antibiotic	antibiotic efflux	resistance-nodulation-cell division (RND) antibiotic efflux pump	100	100	6.7e-89	821
gene0675	Chromosome	BA1	AcrF	ARO:3000502	AcrF is a inner membrane transporter, similar to AcrB.	cephalosporin;cephamycin;fluoroquinolone antibiotic;penam	antibiotic efflux	resistance-nodulation-cell division (RND) antibiotic efflux pump	100	100	0	5040
gene4210	Chromosome	BA1	Escherichia coli acrA	ARO:3004043	AcrA is a subunit of the AcrAB-TolC multidrug efflux system that in E. coli.	cephalosporin;disinfecting agents and antiseptics;fluoroquinolone antibiotic;glycylcycline;penam;phenicol antibiotic;rifamycin antibiotic;tetracycline antibiotic	antibiotic efflux	resistance-nodulation-cell division (RND) antibiotic efflux pump	100	100	1.1e-217	1935
gene1413	Chromosome	BA1	emrB	ARO:3000074	emrB is a translocase in the emrB -TolC efflux protein in E. coli. It recognizes substrates including carbonyl cyanide m-chlorophenylhydrazone (CCCP), nalidixic acid, and thioloactomycin.	fluoroquinolone antibiotic	antibiotic efflux	major facilitator superfamily (MFS) antibiotic efflux pump	100	100	2e-291	2572
gene1415	Chromosome	BA1	emrR	ARO:3000516	EmrR is a negative regulator for the EmrAB-TolC multidrug efflux pump in E. coli. Mutations lead to EmrAB-TolC overexpression.	fluoroquinolone antibiotic	antibiotic efflux	major facilitator superfamily (MFS) antibiotic efflux pump	100	100	5.7e-97	891
gene0382	Chromosome	BA1	gadX	ARO:3000508	GadX is an AraC-family regulator that promotes mdtEF expression to confer multidrug resistance.	fluoroquinolone antibiotic;macrolide antibiotic;penam	antibiotic efflux	resistance-nodulation-cell division (RND) antibiotic efflux pump	100	100	4.6e-154	1385
gene1792	Chromosome	BA1	evgA	ARO:3000832	EvgA, when phosphorylated, is a positive regulator for efflux protein complexes emrKY and mdtEF. While usually phosphorylated in a EvgS dependent manner, it can be phosphorylated in the absence of EvgS when overexpressed.	fluoroquinolone antibiotic;macrolide antibiotic;penam;tetracycline antibiotic	antibiotic efflux	major facilitator superfamily (MFS) antibiotic efflux pump;resistance-nodulation-cell division (RND) antibiotic efflux pump	100	100	1.5e-112	1026
gene0769	Chromosome	BA1	mlaF	ARO:3005041	mlaF from the mla system is a gene proposed to play a part in the transport of phospholipids to the outer membrane. Insertions in mlaF are shown to confer resistance to linezolid.	oxazolidinone antibiotic	antibiotic efflux	ATP-binding cassette (ABC) antibiotic efflux pump	100	100	8.6e-153	1374
gene1989	Chromosome	BA1	YojI	ARO:3003952	YojI mediates resistance to the peptide antibiotic microcin J25 when it is expressed from a multicopy vector. YojI is capable of pumping out microcin molecules. The outer membrane protein TolC in addition to YojI is required for export of microcin J25 out of the cell. Microcin J25 is thus the first known substrate for YojI.	peptide antibiotic	antibiotic efflux	ATP-binding cassette (ABC) antibiotic efflux pump	100	100	5.2999999999998E-311	2741
pA_gene0108	PlasmidA	BA1	cmlA5	ARO:3002695	cmlA5 is a plasmid or transposon-encoded chloramphenicol exporter that is found in Escherichia coli.	phenicol antibiotic	antibiotic efflux	major facilitator superfamily (MFS) antibiotic efflux pump	100	100	3.1e-234	2078
gene1793	Chromosome	BA1	emrK	ARO:3000206	emrK is a membrane fusion protein that is a homolog of EmrA. Together with the inner membrane transporter EmrY and the outer membrane channel TolC, it mediates multidrug efflux.	tetracycline antibiotic	antibiotic efflux	major facilitator superfamily (MFS) antibiotic efflux pump	100	90.7	1.1e-193	1728
gene1794	Chromosome	BA1	emrY	ARO:3000254	emrY is a multidrug transport that moves substrates across the inner membrane of the Gram-negative E. coli. It is a homolog of emrB.	tetracycline antibiotic	antibiotic efflux	major facilitator superfamily (MFS) antibiotic efflux pump	100	97.8	1.8e-198	1769
gene4211	Chromosome	BA1	acrB	ARO:3000216	Protein subunit of AcrA-AcrB-TolC multidrug efflux complex. AcrB functions as a herterotrimer which forms the inner membrane component and is primarily responsible for substrate recognition and energy transduction by acting as a drug/proton antiporter.	cephalosporin;disinfecting agents and antiseptics;fluoroquinolone antibiotic;glycylcycline;penam;phenicol antibiotic;rifamycin antibiotic;tetracycline antibiotic	antibiotic efflux	resistance-nodulation-cell division (RND) antibiotic efflux pump	99.9	98.5	0	4634
gene0961	Chromosome	BA1	TolC	ARO:3000237	TolC is a protein subunit of many multidrug efflux complexes in Gram negative bacteria. It is an outer membrane efflux protein and is constitutively open. Regulation of efflux activity is often at its periplasmic entrance by other components of the efflux complex.	aminocoumarin antibiotic;aminoglycoside antibiotic;carbapenem;cephalosporin;cephamycin;disinfecting agents and antiseptics;fluoroquinolone antibiotic;glycylcycline;macrolide antibiotic;penam;penem;peptide antibiotic;phenicol antibiotic;rifamycin antibiotic;tetracycline antibiotic	antibiotic efflux	ATP-binding cassette (ABC) antibiotic efflux pump;major facilitator superfamily (MFS) antibiotic efflux pump;resistance-nodulation-cell division (RND) antibiotic efflux pump	99.8	100	2e-269	2382
gene1685	Chromosome	BA1	acrD	ARO:3000491	AcrD is an aminoglycoside efflux pump expressed in E. coli. Its expression can be induced by indole, and is regulated by baeRS and cpxAR.	aminoglycoside antibiotic	antibiotic efflux	resistance-nodulation-cell division (RND) antibiotic efflux pump	99.8	100	0	5123
pA_gene0164	PlasmidA	BA1	cmlA1	ARO:3002693	cmlA1 is a plasmid or transposon-encoded chloramphenicol exporter that is found in Pseudomonas aeruginosa and Klebsiella pneumoniae.	phenicol antibiotic	antibiotic efflux	major facilitator superfamily (MFS) antibiotic efflux pump	99.8	100	1e-232	2065
gene2155	Chromosome	BA1	mdtC	ARO:3000794	MdtC is a transporter that forms a heteromultimer complex with MdtB to form a multidrug transporter. MdtBC is part of the MdtABC-TolC efflux complex. In the absence of MdtB, MdtC can form a homomultimer complex that results in a functioning efflux complex with a narrower drug specificity. mdtC corresponds to 3 loci in Pseudomonas aeruginosa PAO1 (gene name: muxC/muxB) and 3 loci in Pseudomonas ae…	aminocoumarin antibiotic	antibiotic efflux	resistance-nodulation-cell division (RND) antibiotic efflux pump	99.7	100	0	4959
gene0386	Chromosome	BA1	mdtE	ARO:3000795	MdtE is the membrane fusion protein of the MdtEF multidrug efflux complex. It shares 70% sequence similarity with AcrA.	fluoroquinolone antibiotic;macrolide antibiotic;penam	antibiotic efflux	resistance-nodulation-cell division (RND) antibiotic efflux pump	99.7	100	2.9e-182	1629
gene5232	Chromosome	BA1	mdtO	ARO:3003549	Multidrug resistance efflux pump. Could be involved in resistance to puromycin, acriflavine and tetraphenylarsonium chloride.	disinfecting agents and antiseptics;nucleoside antibiotic	antibiotic efflux	major facilitator superfamily (MFS) antibiotic efflux pump	99.6	98.8	0	2859
gene0771	Chromosome	BA1	mlaD	ARO:3005042	mlaD from the mla system is a gene proposed to play a part in the transport of phospholipids to the outer membrane. Insertions in mlaD are shown to confer resistance to linezolid.	oxazolidinone antibiotic	antibiotic efflux	ATP-binding cassette (ABC) antibiotic efflux pump	99.5	100	7.5e-100	916
pA_gene0093	PlasmidA	BA1	tet(A)	ARO:3000165	TetA is a tetracycline efflux pump found in many species of Gram-negative bacteria.	tetracycline antibiotic	antibiotic efflux	major facilitator superfamily (MFS) antibiotic efflux pump	99.5	97.7	5.1e-218	1938
gene2152	Chromosome	BA1	baeS	ARO:3000829	BaeS is a sensor kinase in the BaeSR regulatory system. While it phosphorylates BaeR to increase its activity, BaeS is not necessary for overexpressed BaeR to confer resistance.	aminocoumarin antibiotic;aminoglycoside antibiotic	antibiotic efflux	resistance-nodulation-cell division (RND) antibiotic efflux pump	99.3	98	8.5e-229	2031
pA_gene0115	PlasmidA	BA1	floR	ARO:3002705	floR is a plasmid or chromosome-encoded chloramphenicol exporter that is found in Bordetella bronchiseptica, Escherichia coli, Klebsiella pneumoniae, Salmonella enterica subsp. enterica serovar Typhimurium str. DT104 and Vibrio cholerae.	phenicol antibiotic	antibiotic efflux	major facilitator superfamily (MFS) antibiotic efflux pump	99.3	100	2.2e-216	1924
gene2156	Chromosome	BA1	mdtB	ARO:3000793	MdtB is a transporter that forms a heteromultimer complex with MdtC to form a multidrug transporter. MdtBC is part of the MdtABC-TolC efflux complex.	aminocoumarin antibiotic	antibiotic efflux	resistance-nodulation-cell division (RND) antibiotic efflux pump	99.2	100	4.7e-277	2448
gene3478	Chromosome	BA1	mdtG	ARO:3001329	The MdtG protein, also named YceE, appears to be a member of the major facilitator superfamily of transporters, and it has been reported, when overexpressed, to increase fosfomycin and deoxycholate resistances. mdtG is a member of the marA-soxS-rob regulon.	phosphonic acid antibiotic	antibiotic efflux	major facilitator superfamily (MFS) antibiotic efflux pump	99.2	100	3.6e-137	1239
gene2159	Chromosome	BA1	mdtA	ARO:3000792	MdtA is the membrane fusion protein of the multidrug efflux complex mdtABC.	aminocoumarin antibiotic	antibiotic efflux	resistance-nodulation-cell division (RND) antibiotic efflux pump	99.1	99.7	1.5e-169	1519
gene0564	Chromosome	BA1	CRP	ARO:3000518	CRP is a global regulator that represses MdtEF multidrug efflux pump expression.	fluoroquinolone antibiotic;macrolide antibiotic;penam	antibiotic efflux	resistance-nodulation-cell division (RND) antibiotic efflux pump	99	100	2.7e-117	1067
gene0676	Chromosome	BA1	AcrE	ARO:3000499	AcrE is a membrane fusion protein, similar to AcrA.	cephalosporin;cephamycin;fluoroquinolone antibiotic;penam	antibiotic efflux	resistance-nodulation-cell division (RND) antibiotic efflux pump	98.9	98.6	1.5e-147	1329
gene2380	Chromosome	BA1	tet(B)	ARO:3000166	Tet(B) is a tetracycline efflux protein expressed in many Gram-negative bacteria. It confers resistance to tetracycline, doxycycline, and minocycline, but not tigecycline.	tetracycline antibiotic	antibiotic efflux	major facilitator superfamily (MFS) antibiotic efflux pump	98.8	100	2.9e-40	399
gene2341	Chromosome	BA1	Escherichia coli emrE	ARO:3004039	Member of the small MDR (multidrug resistance) family of transporters; in Escherichia coli this protein provides resistance against a number of positively charged compounds including ethidium bromide and erythromycin; proton-dependent secondary transporter which exchanges protons for compound translocation.	macrolide antibiotic	antibiotic efflux	small multidrug resistance (SMR) antibiotic efflux pump	98.2	100	8.6e-59	560
