# Supplementary material for: Whole-Genome Analysis of a Novel Multidrug-Resistant Escherichia coli Strain from Dairy Calves in Northeast China: Mechanisms of Antibiotic Resistance and Biofilm Formation
Source: Biology (Basel). 2025 Sep 12;14(9):1257. doi: 10.3390/biology14091257 (PMC12467046; doi:10.3390/biology14091257)
Supplement: Supplementary file 1 [file biology-14-01257-s001.zip › Secretory System Detail Sheet.csv]

Gene ID	Location	Sample Name	NR Description	Pathway Gene Name	KO ID	KO Description	Type
gene0053	Chromosome	BA1	membrane protein insertase YidC	yidC	K03217	YidC/Oxa1 family membrane protein insertase	Sec-SRP Secretion System
gene0253	Chromosome	BA1	MULTISPECIES: protein-export chaperone SecB	secB	K03071	preprotein translocase subunit SecB	Sec-SRP Secretion System
gene0272	Chromosome	BA1	RHS repeat-associated core domain-containing protein	vgrG	K11904	type VI secretion system secreted protein VgrG	Type VI Secretion System
gene3909	Chromosome	BA1	RHS repeat protein	vgrG	K11904	type VI secretion system secreted protein VgrG	Type VI Secretion System
gene4512	Chromosome	BA1	RHS element core protein	vgrG	K11904	type VI secretion system secreted protein VgrG	Type VI Secretion System
gene0275	Chromosome	BA1	RHS element core protein	vgrG	K11904	type VI secretion system secreted protein VgrG	Type VI Secretion System
gene0425	Chromosome	BA1	YD repeat-containing protein	vgrG	K11904	type VI secretion system secreted protein VgrG	Type VI Secretion System
gene0427	Chromosome	BA1	Rhs core protein	vgrG	K11904	type VI secretion system secreted protein VgrG	Type VI Secretion System
gene2900	Chromosome	BA1	rhs element protein RhsD	vgrG	K11904	type VI secretion system secreted protein VgrG	Type VI Secretion System
gene3911	Chromosome	BA1	rhsC element core protein RshC	vgrG	K11904	type VI secretion system secreted protein VgrG	Type VI Secretion System
gene3913	Chromosome	BA1	Rhs core protein	vgrG	K11904	type VI secretion system secreted protein VgrG	Type VI Secretion System
gene4168	Chromosome	BA1	RHS repeat protein	vgrG	K11904	type VI secretion system secreted protein VgrG	Type VI Secretion System
gene4169	Chromosome	BA1	rhs element protein RhsD	vgrG	K11904	type VI secretion system secreted protein VgrG	Type VI Secretion System
gene2899	Chromosome	BA1	protein rhsD	vgrG	K11904	type VI secretion system secreted protein VgrG	Type VI Secretion System
gene2901	Chromosome	BA1	type VI secretion system tip protein VgrG	vgrG	K11904	type VI secretion system secreted protein VgrG	Type VI Secretion System
gene4513	Chromosome	BA1	type VI secretion system tip protein VgrG	vgrG	K11904	type VI secretion system secreted protein VgrG	Type VI Secretion System
gene0448	Chromosome	BA1	MULTISPECIES: signal recognition particle-docking protein FtsY	ftsY	K03110	fused signal recognition particle receptor	Sec-SRP Secretion System
gene0594	Chromosome	BA1	MULTISPECIES: prepilin peptidase GspO	gspO	K02464	general secretion pathway protein O [EC:3.4.23.43 2.1.1.-]	Type II Secretion System
gene0595	Chromosome	BA1	MULTISPECIES: type II secretion system protein GspM	gspM	K02462	general secretion pathway protein M	Type II Secretion System
gene0596	Chromosome	BA1	MULTISPECIES: type II secretion system protein GspL	gspL	K02461	general secretion pathway protein L	Type II Secretion System
gene0597	Chromosome	BA1	general secretion pathway protein K	gspK	K02460	general secretion pathway protein K	Type II Secretion System
gene0598	Chromosome	BA1	type II secretion system minor pseudopilin GspK	gspK	K02460	general secretion pathway protein K	Type II Secretion System
gene0599	Chromosome	BA1	MULTISPECIES: type II secretion system minor pseudopilin GspJ	gspJ	K02459	general secretion pathway protein J	Type II Secretion System
gene0600	Chromosome	BA1	putative general secretion pathway protein I	gspI	K02458	general secretion pathway protein I	Type II Secretion System
gene0601	Chromosome	BA1	MULTISPECIES: type II secretion system minor pseudopilin GspH	gspH	K02457	general secretion pathway protein H	Type II Secretion System
gene0602	Chromosome	BA1	MULTISPECIES: type II secretion system major pseudopilin GspG	gspG	K02456	general secretion pathway protein G	Type II Secretion System
gene0603	Chromosome	BA1	MULTISPECIES: type II secretion system inner membrane protein GspF	gspF	K02455	general secretion pathway protein F	Type II Secretion System
pD_gene0028	PlasmidD	BA1	type II secretion system F family protein	gspF	K02455	general secretion pathway protein F	Type II Secretion System
gene0604	Chromosome	BA1	general secretion pathway protein E	gspE	K02454	general secretion pathway protein E [EC:7.4.2.8]	Type II Secretion System
gene0605	Chromosome	BA1	Flp pilus assembly complex ATPase component	gspE	K02454	general secretion pathway protein E [EC:7.4.2.8]	Type II Secretion System
pD_gene0029	PlasmidD	BA1	MULTISPECIES: ATPase, T2SS/T4P/T4SS family	gspE	K02454	general secretion pathway protein E [EC:7.4.2.8]	Type II Secretion System
gene0606	Chromosome	BA1	type II secretion system protein GspD	gspD	K02453	general secretion pathway protein D	Type II Secretion System
gene0607	Chromosome	BA1	hypothetical protein	gspD	K02453	general secretion pathway protein D	Type II Secretion System
gene0608	Chromosome	BA1	MULTISPECIES: type II secretion system protein GspC	gspC	K02452	general secretion pathway protein C	Type II Secretion System
gene0635	Chromosome	BA1	MULTISPECIES: preprotein translocase subunit SecY	secY	K03076	preprotein translocase subunit SecY	Sec-SRP Secretion System
gene0793	Chromosome	BA1	MULTISPECIES: preprotein translocase subunit SecG	secG	K03075	preprotein translocase subunit SecG	Sec-SRP Secretion System
gene0961	Chromosome	BA1	outer membrane channel protein	tolC	K12340	outer membrane protein	Type I Secretion System
gene1158	Chromosome	BA1	FHIPEP family type III secretion protein	yscV	K03230	type III secretion protein V	Type III Secretion System
gene1159	Chromosome	BA1	EscV/YscV/HrcV family type III secretion system export apparatus protein	yscV	K03230	type III secretion protein V	Type III Secretion System
gene1163	Chromosome	BA1	type III secretion system protein	yscQ	K03225	type III secretion protein Q	Type III Secretion System
gene1171	Chromosome	BA1	MULTISPECIES: type III secretion system needle complex protein	yscF	K03221	type III secretion protein F	Type III Secretion System
gene1461	Chromosome	BA1	MULTISPECIES: signal recognition particle protein	ffh	K03106	signal recognition particle subunit SRP54 [EC:3.6.5.4]	Sec-SRP Secretion System
gene4002	Chromosome	BA1	MULTISPECIES: twin-arginine translocase subunit TatE	tatE	K03425	sec-independent protein translocase protein TatE	Tat Secretion System
gene4271	Chromosome	BA1	MULTISPECIES: protein translocase subunit SecF	secF	K03074	preprotein translocase subunit SecF	Sec-SRP Secretion System
gene4272	Chromosome	BA1	protein translocase subunit SecD	secD	K03072	preprotein translocase subunit SecD	Sec-SRP Secretion System
gene4273	Chromosome	BA1	MULTISPECIES: preprotein translocase subunit YajC	yajC	K03210	preprotein translocase subunit YajC	Sec-SRP Secretion System
gene4514	Chromosome	BA1	hemolysin co-regulated protein	hcp	K11903	type VI secretion system secreted protein Hcp	Type VI Secretion System
gene4515	Chromosome	BA1	putative type VI secretion system protein	hcp	K11903	type VI secretion system secreted protein Hcp	Type VI Secretion System
gene4525	Chromosome	BA1	MULTISPECIES: type VI secretion system lipoprotein TssJ	vasD	K11906	type VI secretion system protein VasD	Type VI Secretion System
gene4528	Chromosome	BA1	MULTISPECIES: type IVB secretion system protein IcmH/DotU	impK	K11892	type VI secretion system protein ImpK	Type VI Secretion System
gene4529	Chromosome	BA1	type VI secretion system ATPase TssH	vasG	K11907	type VI secretion system protein VasG	Type VI Secretion System
gene4530	Chromosome	BA1	AAA family ATPase	vasG	K11907	type VI secretion system protein VasG	Type VI Secretion System
gene4531	Chromosome	BA1	ATP-dependent chaperone protein ClpB	vasG	K11907	type VI secretion system protein VasG	Type VI Secretion System
gene4534	Chromosome	BA1	type VI secretion system protein ImpL	impL	K11891	type VI secretion system protein ImpL	Type VI Secretion System
gene4535	Chromosome	BA1	type VI secretion system protein ImpL	impL	K11891	type VI secretion system protein ImpL	Type VI Secretion System
gene4693	Chromosome	BA1	SEC-C domain-containing protein	secA	K03070	preprotein translocase subunit SecA [EC:7.4.2.8]	Sec-SRP Secretion System
gene4694	Chromosome	BA1	preprotein translocase subunit SecA	secA	K03070	preprotein translocase subunit SecA [EC:7.4.2.8]	Sec-SRP Secretion System
gene4695	Chromosome	BA1	conserved hypothetical protein	secM	K13301	secretion monitor	Sec-SRP Secretion System
gene5363	Chromosome	BA1	preprotein translocase subunit SecE	secE	K03073	preprotein translocase subunit SecE	Sec-SRP Secretion System
gene5543	Chromosome	BA1	Sec-independent protein translocase subunit TatC	tatC	K03118	sec-independent protein translocase protein TatC	Tat Secretion System
gene5544	Chromosome	BA1	MULTISPECIES: Sec-independent protein translocase protein TatB	tatB	K03117	sec-independent protein translocase protein TatB	Tat Secretion System
gene5545	Chromosome	BA1	MULTISPECIES: Sec-independent protein translocase subunit TatA	tatA	K03116	sec-independent protein translocase protein TatA	Tat Secretion System
pE_gene0001	PlasmidE	BA1	ATPase	virB4	K03199	type IV secretion system protein VirB4 [EC:7.4.2.8]	Type IV Secretion System
pE_gene0002	PlasmidE	BA1	VirB4 family type IV secretion/conjugal transfer ATPase	virB4	K03199	type IV secretion system protein VirB4 [EC:7.4.2.8]	Type IV Secretion System
pE_gene0045	PlasmidE	BA1	MULTISPECIES: VirB4 family type IV secretion/conjugal transfer ATPase	virB4	K03199	type IV secretion system protein VirB4 [EC:7.4.2.8]	Type IV Secretion System
pE_gene0003	PlasmidE	BA1	TrbC/VirB2 family protein	virB2	K03197	type IV secretion system protein VirB2	Type IV Secretion System
pE_gene0046	PlasmidE	BA1	TrbC/VirB2 family protein	virB2	K03197	type IV secretion system protein VirB2	Type IV Secretion System
pE_gene0004	PlasmidE	BA1	lytic transglycosylase domain-containing protein	virB1	K03194	type IV secretion system protein VirB1	Type IV Secretion System
pE_gene0047	PlasmidE	BA1	MULTISPECIES: lytic transglycosylase domain-containing protein	virB1	K03194	type IV secretion system protein VirB1	Type IV Secretion System
pE_gene0037	PlasmidE	BA1	MULTISPECIES: relaxosome-coupling protein TaxB	virD4	K03205	type IV secretion system protein VirD4 [EC:7.4.2.8]	Type IV Secretion System
pE_gene0038	PlasmidE	BA1	P-type DNA transfer ATPase VirB11	virB11	K03196	type IV secretion system protein VirB11 [EC:7.4.2.8]	Type IV Secretion System
pE_gene0039	PlasmidE	BA1	conjugal transfer protein TrbI	virB10	K03195	type IV secretion system protein VirB10	Type IV Secretion System
pE_gene0040	PlasmidE	BA1	conjugal transfer protein TrbI	virB10	K03195	type IV secretion system protein VirB10	Type IV Secretion System
pE_gene0041	PlasmidE	BA1	P-type conjugative transfer protein VirB9	virB9	K03204	type IV secretion system protein VirB9	Type IV Secretion System
pE_gene0042	PlasmidE	BA1	MULTISPECIES: type IV secretion system protein	virB8	K03203	type IV secretion system protein VirB8	Type IV Secretion System
pE_gene0043	PlasmidE	BA1	type IV secretion system protein	virB6	K03201	type IV secretion system protein VirB6	Type IV Secretion System
pE_gene0044	PlasmidE	BA1	MULTISPECIES: type IV secretion system protein	virB5	K03200	type IV secretion system protein VirB5	Type IV Secretion System
