# Supplementary material for: Whole-Genome Analysis of a Novel Multidrug-Resistant Escherichia coli Strain from Dairy Calves in Northeast China: Mechanisms of Antibiotic Resistance and Biofilm Formation
Source: Biology (Basel). 2025 Sep 12;14(9):1257. doi: 10.3390/biology14091257 (PMC12467046; doi:10.3390/biology14091257)
Supplement: Supplementary file 1 [file biology-14-01257-s001.zip › Soft.csv]

Soft/Database	Version	Source
fastp	0.20.0	https://github.com/OpenGene/fastp
Prodigal	2.6.3	https://github.com/hyattpd/Prodigal
GeneMarkS	4.3	http://topaz.gatech.edu/GeneMark
SOAPdenovo	2.04	https://github.com/aquaskyline/SOAPdenovo2
GapCloser	1.12	https://sourceforge.net/projects/soapdenovo2/files/GapCloser/bin/r6/GapCloser-bin-v1.12-r6.tgz/download
PromPredict	-	http://nucleix.mbu.iisc.ernet.in/prompredict/prompredict.html
Minced	0.2.0	https://sourceforge.net/projects/minced/
MEGA	10.1.7	https://www.megasoftware.net/
IslandPath-DIMOB	1.0.0	http://www.pathogenomics.sfu.ca/islandviewer/
Bowtie2	2.5.1	http://bowtie-bio.sourceforge.net/bowtie2/index.shtml
barrnap	0.9	https://github.com/tseemann/barrnap/
RepeatMasker	4.1.4	http://www.repeatmasker.org/
TRF	4.09.1	http://tandem.bu.edu/trf/trf.html
CGView	2	http://wishart.biology.ualberta.ca/cgview/download.html
tRNA-scan-SE	2.0.12	http://trna.ucsc.edu/software/
Tmhmm	2	http://www.cbs.dtu.dk/services/TMHMM/
SSU-Align	0.1.1	http://eddylab.org/software/ssu-align/
Circos	0.69.6	http://www.circos.ca
Perl	5.24.0	http://www.perl.org
Diamond	0.8.35	https://github.com/bbuchfink/diamond
Islander	1.2	http://www.pathogenomics.sfu.ca/islandviewer/
Resfinder	4.3.1	https://bitbucket.org/genomicepidemiology/resfinder/src/master/
Integron_Finder	2	https://github.com/gem-pasteur/Integron_Finder
ISEScan	1.7.2.1	https://github.com/xiezhq/ISEScan/releases
BUSCO	5.4.5	https://busco.ezlab.org/
VFDB Database	20230407	http://www.mgc.ac.cn/VFs/main.htm
CARD Database	v3.2.6	https://card.mcmaster.ca/download
TCDB Database	v20200917	http://www.tcdb.org/
PHI Database	4.9	http://www.phi-base.org/
CAZy Database	v8	http://www.cazy.org/
Pfam Database	33.1	http://pfam.xfam.org/
antismash	6.1.1	https://dl.secondarymetabolites.org/releases/6.1.1/
Phigaro	2.3.0	https://github.com/bobeobibo/phigaro
SignalP	4.1	http://www.cbs.dtu.dk/cgi-bin/sw_request?signalp+4.1
hmmscan	3.1b2	http://www.hmmer.org/
unicycler	v0.4.8	https://github.com/rrwick/Unicycler/releases
Infernal	1.1.4	http://eddylab.org/infernal/
PlasFlow	1.1	https://github.com/smaegol/PlasFlow
PLSDB Database	202106	https://ccb-microbe.cs.uni-saarland.de/plsdb/
pseudofinder	1.1.0	https://github.com/filip-husnik/pseudofinder
TransposonPSI	-	https://transposonpsi.sourceforge.net/
MLST	-	https://bitbucket.org/genomicepidemiology/mlst/src/master/
cgMLSTFinder	1.2.0	https://bitbucket.org/genomicepidemiology/cgmlstfinder.git/src
OrthoMCL	14-137	https://github.com/stajichlab/OrthoMCL
BLAST+	Version 2.3.0	http://ftp.ncbi.nlm.nih.gov/blast/executables/blast+/2.3.0/
