# Supplementary material for: Whole-Genome Analysis of a Novel Multidrug-Resistant Escherichia coli Strain from Dairy Calves in Northeast China: Mechanisms of Antibiotic Resistance and Biofilm Formation
Source: Biology (Basel). 2025 Sep 12;14(9):1257. doi: 10.3390/biology14091257 (PMC12467046; doi:10.3390/biology14091257)
Supplement: Supplementary file 1 [file biology-14-01257-s001.zip › Table of details of COG annotation results.csv]

Sample Name	Category	Type	Type Description	Gene No.
BA1	CELLULAR PROCESSES AND SIGNALING	D	Cell cycle control, cell division, chromosome partitioning	85
BA1	CELLULAR PROCESSES AND SIGNALING	M	Cell wall/membrane/envelope biogenesis	387
BA1	CELLULAR PROCESSES AND SIGNALING	N	Cell motility	149
BA1	CELLULAR PROCESSES AND SIGNALING	O	Posttranslational modification, protein turnover, chaperones	221
BA1	CELLULAR PROCESSES AND SIGNALING	T	Signal transduction mechanisms	280
BA1	CELLULAR PROCESSES AND SIGNALING	U	Intracellular trafficking, secretion, and vesicular transport	137
BA1	CELLULAR PROCESSES AND SIGNALING	V	Defense mechanisms	165
BA1	CELLULAR PROCESSES AND SIGNALING	W	Extracellular structures	62
BA1	CELLULAR PROCESSES AND SIGNALING	Z	Cytoskeleton	5
BA1	CELLULAR PROCESSES AND SIGNALING	X	Mobilome: prophages, transposons	322
BA1	INFORMATION STORAGE AND PROCESSING	A	RNA processing and modification	2
BA1	INFORMATION STORAGE AND PROCESSING	J	Translation, ribosomal structure and biogenesis	328
BA1	INFORMATION STORAGE AND PROCESSING	K	Transcription	412
BA1	INFORMATION STORAGE AND PROCESSING	L	Replication, recombination and repair	272
BA1	METABOLISM	C	Energy production and conversion	380
BA1	METABOLISM	E	Amino acid transport and metabolism	498
BA1	METABOLISM	F	Nucleotide transport and metabolism	149
BA1	METABOLISM	G	Carbohydrate transport and metabolism	573
BA1	METABOLISM	H	Coenzyme transport and metabolism	282
BA1	METABOLISM	I	Lipid transport and metabolism	171
BA1	METABOLISM	P	Inorganic ion transport and metabolism	321
BA1	METABOLISM	Q	Secondary metabolites biosynthesis, transport and catabolism	61
BA1	POORLY CHARACTERIZED	R	General function prediction only	338
BA1	POORLY CHARACTERIZED	S	Function unknown	197
