# Supplementary material for: Whole-Genome Analysis of a Novel Multidrug-Resistant Escherichia coli Strain from Dairy Calves in Northeast China: Mechanisms of Antibiotic Resistance and Biofilm Formation
Source: Biology (Basel). 2025 Sep 12;14(9):1257. doi: 10.3390/biology14091257 (PMC12467046; doi:10.3390/biology14091257)
Supplement: Supplementary file 1 [file biology-14-01257-s001.zip › Table of details of GO annotation results.csv]

Sample Name	Category	GO Description	GO ID	Gene No.	Percent(%)
BA1	biological_process	regulation of cell shape	GO:0008360	33	0.52
BA1	biological_process	chaperone-mediated protein folding	GO:0061077	12	0.19
BA1	biological_process	DNA damage response	GO:0006974	73	1.15
BA1	biological_process	chemotaxis	GO:0006935	22	0.35
BA1	biological_process	carbohydrate metabolic process	GO:0005975	57	0.89
BA1	biological_process	transmembrane transport	GO:0055085	66	1.04
BA1	biological_process	proteolysis	GO:0006508	81	1.27
BA1	biological_process	regulation of DNA-templated transcription	GO:0006355	133	2.09
BA1	biological_process	cell wall organization	GO:0071555	47	0.74
BA1	biological_process	phosphorelay signal transduction system	GO:0000160	32	0.5
BA1	biological_process	respiratory electron transport chain	GO:0022904	17	0.27
BA1	biological_process	SOS response	GO:0009432	15	0.24
BA1	biological_process	bacterial-type flagellum-dependent swarming motility	GO:0071978	14	0.22
BA1	biological_process	aromatic amino acid family biosynthetic process	GO:0009073	12	0.19
BA1	biological_process	ribosome biogenesis	GO:0042254	10	0.16
BA1	biological_process	gluconeogenesis	GO:0006094	9	0.14
BA1	biological_process	cytochrome complex assembly	GO:0017004	8	0.13
BA1	biological_process	queuosine biosynthetic process	GO:0008616	8	0.13
BA1	biological_process	regulation of DNA-templated transcription initiation	GO:2000142	7	0.11
BA1	biological_process	valine biosynthetic process	GO:0009099	7	0.11
BA1	biological_process	glycerol metabolic process	GO:0006071	6	0.09
BA1	biological_process	nitrogen utilization	GO:0019740	5	0.08
BA1	biological_process	one-carbon metabolic process	GO:0006730	5	0.08
BA1	biological_process	response to chemical	GO:0042221	5	0.08
BA1	biological_process	electron transport chain	GO:0022900	4	0.06
BA1	biological_process	phosphorylation	GO:0016310	110	1.73
BA1	biological_process	arginine catabolic process to glutamate	GO:0019544	4	0.06
BA1	biological_process	defense response to virus	GO:0051607	4	0.06
BA1	biological_process	gluconate transmembrane transport	GO:0035429	3	0.05
BA1	biological_process	protein adenylylation	GO:0018117	3	0.05
BA1	biological_process	L-aspartate import across plasma membrane	GO:0140009	3	0.05
BA1	biological_process	heme oxidation	GO:0006788	3	0.05
BA1	biological_process	heme import across plasma membrane	GO:1904334	3	0.05
BA1	biological_process	ncRNA processing	GO:0034470	3	0.05
BA1	biological_process	hydrogen sulfide biosynthetic process	GO:0070814	3	0.05
BA1	biological_process	tRNA pseudouridine synthesis	GO:0031119	3	0.05
BA1	biological_process	negative regulation of bacterial-type flagellum assembly	GO:1902209	3	0.05
BA1	biological_process	lipoprotein transport	GO:0042953	3	0.05
BA1	biological_process	pteridine-containing compound biosynthetic process	GO:0042559	2	0.03
BA1	biological_process	protein transmembrane transport	GO:0071806	2	0.03
BA1	biological_process	fumarate metabolic process	GO:0006106	2	0.03
BA1	biological_process	regulation of monoatomic ion transmembrane transporter activity	GO:0032412	2	0.03
BA1	biological_process	translation	GO:0006412	57	0.89
BA1	biological_process	methylation	GO:0032259	44	0.69
BA1	biological_process	cellular response to heat	GO:0034605	9	0.14
BA1	biological_process	transcription antitermination	GO:0031564	9	0.14
BA1	biological_process	dipeptide transport	GO:0042938	8	0.13
BA1	biological_process	regulation of DNA-templated transcription elongation	GO:0032784	8	0.13
BA1	biological_process	protein secretion by the type III secretion system	GO:0030254	5	0.08
BA1	biological_process	intracellular protein transmembrane transport	GO:0065002	5	0.08
BA1	biological_process	cobalamin transport	GO:0015889	4	0.06
BA1	biological_process	potassium ion transport	GO:0006813	4	0.06
BA1	biological_process	N-acetylneuraminate catabolic process	GO:0019262	4	0.06
BA1	biological_process	purine nucleotide biosynthetic process	GO:0006164	4	0.06
BA1	biological_process	response to pH	GO:0009268	3	0.05
BA1	biological_process	macromolecule modification	GO:0043412	3	0.05
BA1	biological_process	regulation of membrane invagination	GO:1905153	3	0.05
BA1	biological_process	cytochrome c biosynthetic process	GO:1903607	3	0.05
BA1	biological_process	phenylalanine transport	GO:0015823	3	0.05
BA1	biological_process	carbohydrate catabolic process	GO:0016052	3	0.05
BA1	biological_process	glycine catabolic process	GO:0006546	3	0.05
BA1	biological_process	purine ribonucleoside salvage	GO:0006166	3	0.05
BA1	biological_process	D-xylose metabolic process	GO:0042732	3	0.05
BA1	biological_process	submerged biofilm formation	GO:0090605	3	0.05
BA1	biological_process	nucleotide-excision repair	GO:0006289	2	0.03
BA1	biological_process	ribose phosphate metabolic process	GO:0019693	2	0.03
BA1	biological_process	tRNA 4-thiouridine biosynthesis	GO:0002937	2	0.03
BA1	biological_process	colanic acid biosynthetic process	GO:0009242	2	0.03
BA1	biological_process	carbohydrate transport	GO:0008643	21	0.33
BA1	biological_process	response to radiation	GO:0009314	20	0.31
BA1	biological_process	xenobiotic detoxification by transmembrane export across the plasma membrane	GO:1990961	15	0.24
BA1	biological_process	signal transduction	GO:0007165	13	0.2
BA1	biological_process	amino acid biosynthetic process	GO:0008652	13	0.2
BA1	biological_process	Gram-negative-bacterium-type cell outer membrane assembly	GO:0043165	11	0.17
BA1	biological_process	plasmid maintenance	GO:0006276	10	0.16
BA1	biological_process	protein modification process	GO:0036211	9	0.14
BA1	biological_process	glucose metabolic process	GO:0006006	8	0.13
BA1	biological_process	arginine biosynthetic process	GO:0006526	8	0.13
BA1	biological_process	terpenoid biosynthetic process	GO:0016114	6	0.09
BA1	biological_process	response to antibiotic	GO:0046677	62	0.97
BA1	biological_process	DNA replication, synthesis of RNA primer	GO:0006269	5	0.08
BA1	biological_process	lipid metabolic process	GO:0006629	4	0.06
BA1	biological_process	DNA integration	GO:0015074	61	0.96
BA1	biological_process	nucleobase-containing compound metabolic process	GO:0006139	4	0.06
BA1	biological_process	microcin transport	GO:0042884	4	0.06
BA1	biological_process	pseudouridine synthesis	GO:0001522	3	0.05
BA1	biological_process	response to heat	GO:0009408	30	0.47
BA1	biological_process	heme transmembrane transport	GO:0035351	3	0.05
BA1	biological_process	maintenance of translational fidelity	GO:1990145	3	0.05
BA1	biological_process	FtsZ-dependent cytokinesis	GO:0043093	17	0.27
BA1	biological_process	nitrate metabolic process	GO:0042126	3	0.05
BA1	biological_process	siderophore-dependent iron import into cell	GO:0033214	3	0.05
BA1	biological_process	'de novo' IMP biosynthetic process	GO:0006189	11	0.17
BA1	biological_process	regulation of phosphatase activity	GO:0010921	2	0.03
BA1	biological_process	purine nucleobase biosynthetic process	GO:0009113	2	0.03
BA1	biological_process	regulation of growth	GO:0040008	9	0.14
BA1	biological_process	biotin biosynthetic process	GO:0009102	7	0.11
BA1	biological_process	cell wall macromolecule catabolic process	GO:0016998	7	0.11
BA1	biological_process	putrescine catabolic process	GO:0009447	7	0.11
BA1	biological_process	protein insertion into membrane from inner side	GO:0032978	6	0.09
BA1	biological_process	'de novo' pyrimidine nucleobase biosynthetic process	GO:0006207	6	0.09
BA1	biological_process	branched-chain amino acid transport	GO:0015803	5	0.08
BA1	biological_process	protein dephosphorylation	GO:0006470	4	0.06
BA1	biological_process	tRNA wobble uridine modification	GO:0002098	4	0.06
BA1	biological_process	xenobiotic transport	GO:0042908	3	0.05
BA1	biological_process	methylgalactoside transport	GO:0015765	3	0.05
BA1	biological_process	isoleucine transmembrane transport	GO:1903714	3	0.05
BA1	biological_process	nitrogen compound transport	GO:0071705	3	0.05
BA1	biological_process	cell motility	GO:0048870	3	0.05
BA1	biological_process	amino-acid betaine transport	GO:0015838	3	0.05
BA1	biological_process	arginine catabolic process	GO:0006527	3	0.05
BA1	biological_process	DNA-mediated transformation	GO:0009294	3	0.05
BA1	biological_process	glycine betaine transport	GO:0031460	3	0.05
BA1	biological_process	cellular stress response to acidic pH	GO:1990451	3	0.05
BA1	biological_process	phage shock	GO:0009271	3	0.05
BA1	biological_process	single-species biofilm formation on inanimate substrate	GO:0044011	2	0.03
BA1	biological_process	regulation of gene expression	GO:0010468	11	0.17
BA1	biological_process	DNA replication initiation	GO:0006270	11	0.17
BA1	biological_process	protein secretion by the type II secretion system	GO:0015628	10	0.16
BA1	biological_process	3-phenylpropionate catabolic process	GO:0019380	9	0.14
BA1	biological_process	organic phosphonate catabolic process	GO:0019700	6	0.09
BA1	biological_process	siderophore biosynthetic process	GO:0019290	6	0.09
BA1	biological_process	maturation of SSU-rRNA	GO:0030490	5	0.08
BA1	biological_process	gamma-aminobutyric acid catabolic process	GO:0009450	5	0.08
BA1	biological_process	galactose metabolic process	GO:0006012	4	0.06
BA1	biological_process	removal of superoxide radicals	GO:0019430	4	0.06
BA1	biological_process	DNA catabolic process	GO:0006308	4	0.06
BA1	biological_process	regulation of bacterial-type flagellum-dependent cell motility	GO:1902021	4	0.06
BA1	biological_process	bile acid and bile salt transport	GO:0015721	3	0.05
BA1	biological_process	L-serine biosynthetic process	GO:0006564	3	0.05
BA1	biological_process	galactarate catabolic process	GO:0046392	3	0.05
BA1	biological_process	malate metabolic process	GO:0006108	3	0.05
BA1	biological_process	lipid biosynthetic process	GO:0008610	3	0.05
BA1	biological_process	phenylacetate catabolic process	GO:0010124	3	0.05
BA1	biological_process	protein methylation	GO:0006479	3	0.05
BA1	biological_process	glycine betaine biosynthetic process from choline	GO:0019285	3	0.05
BA1	biological_process	positive regulation of ATP-dependent activity	GO:0032781	3	0.05
BA1	biological_process	coenzyme A biosynthetic process	GO:0015937	3	0.05
BA1	biological_process	pyruvate metabolic process	GO:0006090	3	0.05
BA1	biological_process	DNA import into cell involved in transformation	GO:0009290	3	0.05
BA1	biological_process	regulation of cell division	GO:0051302	2	0.03
BA1	biological_process	glucose import across plasma membrane	GO:0098708	2	0.03
BA1	biological_process	DNA-templated transcription elongation	GO:0006354	2	0.03
BA1	biological_process	UMP salvage	GO:0044206	2	0.03
BA1	biological_process	prosthetic group biosynthetic process	GO:0051191	2	0.03
BA1	biological_process	DNA recombination	GO:0006310	38	0.6
BA1	biological_process	DNA-templated transcription	GO:0006351	30	0.47
BA1	biological_process	cell cycle	GO:0007049	24	0.38
BA1	biological_process	tRNA processing	GO:0008033	17	0.27
BA1	biological_process	enterobacterial common antigen biosynthetic process	GO:0009246	12	0.19
BA1	biological_process	proton transmembrane transport	GO:1902600	12	0.19
BA1	biological_process	regulation of translation	GO:0006417	12	0.19
BA1	biological_process	nucleobase-containing small molecule interconversion	GO:0015949	8	0.13
BA1	biological_process	cell redox homeostasis	GO:0045454	8	0.13
BA1	biological_process	thiamine diphosphate biosynthetic process	GO:0009229	7	0.11
BA1	biological_process	ethanolamine catabolic process	GO:0046336	6	0.09
BA1	biological_process	NAD biosynthetic process	GO:0009435	6	0.09
BA1	biological_process	RNA catabolic process	GO:0006401	6	0.09
BA1	biological_process	protein insertion into membrane	GO:0051205	6	0.09
BA1	biological_process	response to acidic pH	GO:0010447	6	0.09
BA1	biological_process	nucleotide metabolic process	GO:0009117	5	0.08
BA1	biological_process	carbon utilization	GO:0015976	5	0.08
BA1	biological_process	protein-containing complex assembly	GO:0065003	5	0.08
BA1	biological_process	response to temperature stimulus	GO:0009266	4	0.06
BA1	biological_process	rhamnose metabolic process	GO:0019299	4	0.06
BA1	biological_process	monoatomic ion transmembrane transport	GO:0034220	4	0.06
BA1	biological_process	molybdate ion transport	GO:0015689	4	0.06
BA1	biological_process	negative regulation of DNA-binding transcription factor activity	GO:0043433	3	0.05
BA1	biological_process	regulation of cell growth	GO:0001558	3	0.05
BA1	biological_process	rRNA methylation	GO:0031167	3	0.05
BA1	biological_process	glycogen catabolic process	GO:0005980	3	0.05
BA1	biological_process	oligopeptide transport	GO:0006857	3	0.05
BA1	biological_process	response to zinc ion	GO:0010043	3	0.05
BA1	biological_process	acyl-CoA metabolic process	GO:0006637	2	0.03
BA1	biological_process	phosphatidic acid biosynthetic process	GO:0006654	2	0.03
BA1	biological_process	nitrogen compound metabolic process	GO:0006807	13	0.2
BA1	biological_process	DNA-templated transcription initiation	GO:0006352	11	0.17
BA1	biological_process	protein maturation	GO:0051604	10	0.16
BA1	biological_process	tetrahydrofolate biosynthetic process	GO:0046654	9	0.14
BA1	biological_process	glutamine metabolic process	GO:0006541	8	0.13
BA1	biological_process	cobalamin biosynthetic process	GO:0009236	7	0.11
BA1	biological_process	phosphate ion transmembrane transport	GO:0035435	7	0.11
BA1	biological_process	protoporphyrinogen IX biosynthetic process	GO:0006782	6	0.09
BA1	biological_process	carnitine metabolic process	GO:0009437	6	0.09
BA1	biological_process	DNA unwinding involved in DNA replication	GO:0006268	5	0.08
BA1	biological_process	response to xenobiotic stimulus	GO:0009410	5	0.08
BA1	biological_process	rhamnose catabolic process	GO:0019301	5	0.08
BA1	biological_process	internal peptidyl-lysine acetylation	GO:0018393	4	0.06
BA1	biological_process	heme biosynthetic process	GO:0006783	4	0.06
BA1	biological_process	bacteriocin transport	GO:0043213	4	0.06
BA1	biological_process	Kdo2-lipid A biosynthetic process	GO:0036104	4	0.06
BA1	biological_process	organic phosphonate metabolic process	GO:0019634	4	0.06
BA1	biological_process	xenobiotic detoxification by transmembrane export across the cell outer membrane	GO:0140330	4	0.06
BA1	biological_process	antibiotic catabolic process	GO:0017001	3	0.05
BA1	biological_process	organonitrogen compound catabolic process	GO:1901565	3	0.05
BA1	biological_process	phosphatidylglycerol biosynthetic process	GO:0006655	3	0.05
BA1	biological_process	regulation of cellular response to stress	GO:0080135	3	0.05
BA1	biological_process	defense response to bacterium	GO:0042742	3	0.05
BA1	biological_process	double-strand break repair	GO:0006302	3	0.05
BA1	biological_process	L-cysteine catabolic process	GO:0019448	3	0.05
BA1	biological_process	methylglyoxal catabolic process	GO:0051596	3	0.05
BA1	biological_process	DNA synthesis involved in DNA repair	GO:0000731	3	0.05
BA1	biological_process	killing of cells of another organism	GO:0031640	3	0.05
BA1	biological_process	L-lysine transmembrane transport	GO:1903401	2	0.03
BA1	biological_process	pectin catabolic process	GO:0045490	2	0.03
BA1	biological_process	fructose 6-phosphate metabolic process	GO:0006002	2	0.03
BA1	biological_process	division septum site selection	GO:0000918	2	0.03
BA1	biological_process	detection of UV	GO:0009589	2	0.03
BA1	biological_process	positive regulation of DNA-templated transcription	GO:0045893	28	0.44
BA1	biological_process	tricarboxylic acid cycle	GO:0006099	20	0.31
BA1	biological_process	amino acid metabolic process	GO:0006520	10	0.16
BA1	biological_process	rRNA processing	GO:0006364	8	0.13
BA1	biological_process	enterobactin biosynthetic process	GO:0009239	7	0.11
BA1	biological_process	methionine biosynthetic process	GO:0009086	7	0.11
BA1	biological_process	RNA processing	GO:0006396	7	0.11
BA1	biological_process	organic phosphonate transport	GO:0015716	6	0.09
BA1	biological_process	isopentenyl diphosphate biosynthetic process, methylerythritol 4-phosphate pathway	GO:0019288	6	0.09
BA1	biological_process	metabolic process	GO:0008152	6	0.09
BA1	biological_process	aerobic electron transport chain	GO:0019646	6	0.09
BA1	biological_process	protein catabolic process	GO:0030163	5	0.08
BA1	biological_process	protein hexamerization	GO:0034214	5	0.08
BA1	biological_process	branched-chain amino acid biosynthetic process	GO:0009082	5	0.08
BA1	biological_process	intermembrane phospholipid transfer	GO:0120010	5	0.08
BA1	biological_process	negative regulation of bacterial-type flagellum-dependent cell motility	GO:1902201	5	0.08
BA1	biological_process	cellular response to cell envelope stress	GO:0036460	5	0.08
BA1	biological_process	recombinational repair	GO:0000725	5	0.08
BA1	biological_process	fermentation	GO:0006113	4	0.06
BA1	biological_process	fatty acid metabolic process	GO:0006631	4	0.06
BA1	biological_process	protein unfolding	GO:0043335	4	0.06
BA1	biological_process	cell death	GO:0008219	4	0.06
BA1	biological_process	glutamate biosynthetic process	GO:0006537	4	0.06
BA1	biological_process	protein complex oligomerization	GO:0051259	4	0.06
BA1	biological_process	spermidine biosynthetic process	GO:0008295	3	0.05
BA1	biological_process	signal peptide processing	GO:0006465	3	0.05
BA1	biological_process	cellular respiration	GO:0045333	3	0.05
BA1	biological_process	viral capsid assembly	GO:0019069	3	0.05
BA1	biological_process	galactose catabolic process via UDP-galactose	GO:0033499	3	0.05
BA1	biological_process	leucine transport	GO:0015820	3	0.05
BA1	biological_process	protein maturation by iron-sulfur cluster transfer	GO:0097428	3	0.05
BA1	biological_process	glutathione biosynthetic process	GO:0006750	2	0.03
BA1	biological_process	glutathione catabolic process	GO:0006751	2	0.03
BA1	biological_process	cell adhesion involved in biofilm formation	GO:0043708	2	0.03
BA1	biological_process	D-galacturonate catabolic process	GO:0019698	2	0.03
BA1	biological_process	xenobiotic transmembrane transport	GO:0006855	2	0.03
BA1	biological_process	copper ion transport	GO:0006825	2	0.03
BA1	biological_process	negative regulation of DNA binding	GO:0043392	2	0.03
BA1	biological_process	small molecule metabolic process	GO:0044281	2	0.03
BA1	biological_process	DNA repair	GO:0006281	41	0.64
BA1	biological_process	bacterial-type flagellum-dependent cell motility	GO:0071973	21	0.33
BA1	biological_process	DNA transposition	GO:0006313	92	1.44
BA1	biological_process	amino acid transport	GO:0006865	32	0.5
BA1	biological_process	negative regulation of DNA-templated transcription	GO:0045892	59	0.93
BA1	biological_process	DNA replication	GO:0006260	30	0.47
BA1	biological_process	peptidoglycan turnover	GO:0009254	12	0.19
BA1	biological_process	transposition	GO:0032196	11	0.17
BA1	biological_process	carbohydrate derivative metabolic process	GO:1901135	10	0.16
BA1	biological_process	DNA-templated DNA replication	GO:0006261	10	0.16
BA1	biological_process	Mo-molybdopterin cofactor biosynthetic process	GO:0006777	10	0.16
BA1	biological_process	pyridoxine biosynthetic process	GO:0008615	7	0.11
BA1	biological_process	aromatic compound catabolic process	GO:0019439	7	0.11
BA1	biological_process	histidine biosynthetic process	GO:0000105	7	0.11
BA1	biological_process	isoprenoid biosynthetic process	GO:0008299	5	0.08
BA1	biological_process	protein targeting	GO:0006605	4	0.06
BA1	biological_process	arginine biosynthetic process via ornithine	GO:0042450	4	0.06
BA1	biological_process	replication fork processing	GO:0031297	4	0.06
BA1	biological_process	negative regulation of termination of DNA-templated transcription	GO:0060567	4	0.06
BA1	biological_process	enzyme-directed rRNA pseudouridine synthesis	GO:0000455	4	0.06
BA1	biological_process	zinc ion import across plasma membrane	GO:0071578	3	0.05
BA1	biological_process	thiosulfate transport	GO:0015709	3	0.05
BA1	biological_process	sulfur compound metabolic process	GO:0006790	3	0.05
BA1	biological_process	virion assembly	GO:0019068	3	0.05
BA1	biological_process	protein denaturation	GO:0030164	3	0.05
BA1	biological_process	curli assembly	GO:0098775	3	0.05
BA1	biological_process	stress response to copper ion	GO:1990169	3	0.05
BA1	biological_process	positive regulation of cytoskeleton organization	GO:0051495	2	0.03
BA1	biological_process	nucleoside phosphate metabolic process	GO:0006753	2	0.03
BA1	biological_process	D-glucuronate catabolic process	GO:0042840	2	0.03
BA1	biological_process	protein flavinylation	GO:0017013	2	0.03
BA1	biological_process	ribosome assembly	GO:0042255	2	0.03
BA1	biological_process	cell division	GO:0051301	55	0.86
BA1	biological_process	phosphoenolpyruvate-dependent sugar phosphotransferase system	GO:0009401	46	0.72
BA1	biological_process	cytoplasmic translation	GO:0002181	42	0.66
BA1	biological_process	peptidoglycan biosynthetic process	GO:0009252	37	0.58
BA1	biological_process	lipopolysaccharide biosynthetic process	GO:0009103	18	0.28
BA1	biological_process	thiamine biosynthetic process	GO:0009228	9	0.14
BA1	biological_process	cell adhesion involved in single-species biofilm formation	GO:0043709	9	0.14
BA1	biological_process	phospholipid biosynthetic process	GO:0008654	9	0.14
BA1	biological_process	response to ionizing radiation	GO:0010212	7	0.11
BA1	biological_process	dephosphorylation	GO:0016311	6	0.09
BA1	biological_process	DNA-templated transcription termination	GO:0006353	5	0.08
BA1	biological_process	L-fucose catabolic process	GO:0042355	5	0.08
BA1	biological_process	DNA topological change	GO:0006265	5	0.08
BA1	biological_process	protein stabilization	GO:0050821	5	0.08
BA1	biological_process	dormancy process	GO:0022611	5	0.08
BA1	biological_process	negative regulation of catalytic activity	GO:0043086	4	0.06
BA1	biological_process	L-arginine import across plasma membrane	GO:0097638	4	0.06
BA1	biological_process	protein quality control for misfolded or incompletely synthesized proteins	GO:0006515	4	0.06
BA1	biological_process	protein homotrimerization	GO:0070207	4	0.06
BA1	biological_process	glyoxylate cycle	GO:0006097	4	0.06
BA1	biological_process	cellular response to hydrogen peroxide	GO:0070301	4	0.06
BA1	biological_process	arginine catabolic process to succinate	GO:0019545	4	0.06
BA1	biological_process	negative regulation of DNA-templated DNA replication initiation	GO:0032297	4	0.06
BA1	biological_process	formate oxidation	GO:0015944	3	0.05
BA1	biological_process	ncRNA catabolic process	GO:0034661	3	0.05
BA1	biological_process	pentose-phosphate shunt, non-oxidative branch	GO:0009052	3	0.05
BA1	biological_process	intracellular protein transport	GO:0006886	3	0.05
BA1	biological_process	purine nucleobase metabolic process	GO:0006144	3	0.05
BA1	biological_process	negative regulation of cell division	GO:0051782	2	0.03
BA1	biological_process	secondary metabolic process	GO:0019748	2	0.03
BA1	biological_process	glutathione metabolic process	GO:0006749	2	0.03
BA1	biological_process	protoporphyrinogen IX biosynthetic process from glutamate	GO:0019353	2	0.03
BA1	biological_process	tripeptide transmembrane transport	GO:0035443	2	0.03
BA1	biological_process	ribosomal small subunit assembly	GO:0000028	17	0.27
BA1	biological_process	nitrate assimilation	GO:0042128	11	0.17
BA1	biological_process	response to osmotic stress	GO:0006970	9	0.14
BA1	biological_process	negative regulation of DNA-templated transcription initiation	GO:2000143	9	0.14
BA1	biological_process	base-excision repair	GO:0006284	8	0.13
BA1	biological_process	cellular response to starvation	GO:0009267	6	0.09
BA1	biological_process	translational termination	GO:0006415	6	0.09
BA1	biological_process	uracil catabolic process	GO:0006212	5	0.08
BA1	biological_process	'de novo' UMP biosynthetic process	GO:0044205	5	0.08
BA1	biological_process	tRNA modification	GO:0006400	5	0.08
BA1	biological_process	peptidyl-histidine phosphorylation	GO:0018106	4	0.06
BA1	biological_process	organic substance biosynthetic process	GO:1901576	4	0.06
BA1	biological_process	glycerol-3-phosphate metabolic process	GO:0006072	4	0.06
BA1	biological_process	protein repair	GO:0030091	4	0.06
BA1	biological_process	cytosolic ribosome assembly	GO:0042256	3	0.05
BA1	biological_process	leucine biosynthetic process	GO:0009098	3	0.05
BA1	biological_process	carboxylic acid transport	GO:0046942	3	0.05
BA1	biological_process	SRP-dependent cotranslational protein targeting to membrane, translocation	GO:0006616	3	0.05
BA1	biological_process	N-acetylmuramic acid catabolic process	GO:0097173	2	0.03
BA1	biological_process	citrate metabolic process	GO:0006101	2	0.03
BA1	biological_process	protein lipoylation	GO:0009249	2	0.03
BA1	biological_process	organic acid phosphorylation	GO:0031388	2	0.03
BA1	biological_process	positive regulation of catalytic activity	GO:0043085	2	0.03
BA1	biological_process	pyridoxal phosphate biosynthetic process	GO:0042823	2	0.03
BA1	biological_process	single-species biofilm formation	GO:0044010	22	0.35
BA1	biological_process	ribosomal large subunit assembly	GO:0000027	19	0.3
BA1	biological_process	response to toxic substance	GO:0009636	15	0.24
BA1	biological_process	bacterial-type flagellum assembly	GO:0044780	14	0.22
BA1	biological_process	glycolytic process	GO:0006096	13	0.2
BA1	biological_process	protein secretion	GO:0009306	11	0.17
BA1	biological_process	peptidoglycan metabolic process	GO:0000270	10	0.16
BA1	biological_process	cellular response to oxidative stress	GO:0034599	7	0.11
BA1	biological_process	quorum sensing	GO:0009372	7	0.11
BA1	biological_process	iron import into cell	GO:0033212	7	0.11
BA1	biological_process	response to X-ray	GO:0010165	6	0.09
BA1	biological_process	lipopolysaccharide core region biosynthetic process	GO:0009244	5	0.08
BA1	biological_process	intracellular iron ion homeostasis	GO:0006879	5	0.08
BA1	biological_process	tRNA methylation	GO:0030488	5	0.08
BA1	biological_process	ribosomal small subunit biogenesis	GO:0042274	5	0.08
BA1	biological_process	purine nucleobase transmembrane transport	GO:1904823	4	0.06
BA1	biological_process	L-ascorbic acid catabolic process	GO:0019854	4	0.06
BA1	biological_process	mannitol metabolic process	GO:0019594	4	0.06
BA1	biological_process	D-gluconate catabolic process	GO:0046177	4	0.06
BA1	biological_process	chromosome segregation	GO:0007059	4	0.06
BA1	biological_process	glucose catabolic process	GO:0006007	3	0.05
BA1	biological_process	protein import	GO:0017038	3	0.05
BA1	biological_process	negative regulation of translational initiation	GO:0045947	3	0.05
BA1	biological_process	lipoprotein localization to outer membrane	GO:0044874	3	0.05
BA1	biological_process	L-lysine catabolic process	GO:0019477	3	0.05
BA1	biological_process	propionate catabolic process, 2-methylcitrate cycle	GO:0019629	3	0.05
BA1	biological_process	archaeal or bacterial-type flagellum-dependent cell motility	GO:0097588	3	0.05
BA1	biological_process	tetrahydrofolate interconversion	GO:0035999	3	0.05
BA1	biological_process	methylglyoxal catabolic process to D-lactate via S-lactoyl-glutathione	GO:0019243	3	0.05
BA1	biological_process	cysteine biosynthetic process from serine	GO:0006535	3	0.05
BA1	biological_process	chaperone-mediated protein complex assembly	GO:0051131	3	0.05
BA1	biological_process	oxidative phosphorylation	GO:0006119	2	0.03
BA1	biological_process	phospholipid catabolic process	GO:0009395	2	0.03
BA1	biological_process	L-serine catabolic process	GO:0006565	2	0.03
BA1	biological_process	protein transport	GO:0015031	21	0.33
BA1	biological_process	cytochrome c-heme linkage via heme-L-cysteine	GO:0018378	2	0.03
BA1	biological_process	2,4,6-trinitrotoluene catabolic process	GO:0046256	2	0.03
BA1	biological_process	response to oxidative stress	GO:0006979	19	0.3
BA1	biological_process	protein folding	GO:0006457	18	0.28
BA1	biological_process	lipid A biosynthetic process	GO:0009245	14	0.22
BA1	biological_process	aerobic respiration	GO:0009060	14	0.22
BA1	biological_process	negative regulation of translation	GO:0017148	9	0.14
BA1	biological_process	menaquinone biosynthetic process	GO:0009234	7	0.11
BA1	biological_process	extracellular polysaccharide biosynthetic process	GO:0045226	7	0.11
BA1	biological_process	positive regulation of DNA-templated transcription initiation	GO:2000144	7	0.11
BA1	biological_process	response to tellurium ion	GO:0046690	7	0.11
BA1	biological_process	folic acid biosynthetic process	GO:0046656	6	0.09
BA1	biological_process	proton motive force-driven plasma membrane ATP synthesis	GO:0042777	6	0.09
BA1	biological_process	nickel cation import across plasma membrane	GO:0098716	4	0.06
BA1	biological_process	tryptophan biosynthetic process	GO:0000162	4	0.06
BA1	biological_process	intracellular pH elevation	GO:0051454	4	0.06
BA1	biological_process	arabinose catabolic process	GO:0019568	4	0.06
BA1	biological_process	pyrimidine nucleobase catabolic process	GO:0006208	4	0.06
BA1	biological_process	amino acid transmembrane transport	GO:0003333	4	0.06
BA1	biological_process	porphyrin-containing compound biosynthetic process	GO:0006779	4	0.06
BA1	biological_process	glycerol-3-phosphate transmembrane transport	GO:0015794	3	0.05
BA1	biological_process	tRNA aminoacylation for protein translation	GO:0006418	3	0.05
BA1	biological_process	fucosylation	GO:0036065	3	0.05
BA1	biological_process	L-valine transmembrane transport	GO:1903785	3	0.05
BA1	biological_process	glucan biosynthetic process	GO:0009250	2	0.03
BA1	biological_process	NADPH regeneration	GO:0006740	2	0.03
BA1	biological_process	O antigen biosynthetic process	GO:0009243	2	0.03
BA1	biological_process	iron ion transport	GO:0006826	2	0.03
BA1	biological_process	iron-sulfur cluster assembly	GO:0016226	17	0.27
BA1	biological_process	ubiquinone biosynthetic process	GO:0006744	12	0.19
BA1	biological_process	chorismate biosynthetic process	GO:0009423	10	0.16
BA1	biological_process	response to cold	GO:0009409	7	0.11
BA1	biological_process	deoxyribonucleotide biosynthetic process	GO:0009263	6	0.09
BA1	biological_process	response to hydrogen peroxide	GO:0042542	6	0.09
BA1	biological_process	riboflavin biosynthetic process	GO:0009231	6	0.09
BA1	biological_process	monoatomic ion transport	GO:0006811	6	0.09
BA1	biological_process	tRNA wobble position uridine thiolation	GO:0002143	6	0.09
BA1	biological_process	bacterial-type flagellum organization	GO:0044781	6	0.09
BA1	biological_process	mRNA catabolic process	GO:0006402	6	0.09
BA1	biological_process	pilus assembly	GO:0009297	6	0.09
BA1	biological_process	mismatch repair	GO:0006298	5	0.08
BA1	biological_process	pentose-phosphate shunt	GO:0006098	5	0.08
BA1	biological_process	regulation of nitrogen utilization	GO:0006808	4	0.06
BA1	biological_process	organic substance metabolic process	GO:0071704	4	0.06
BA1	biological_process	acetyl-CoA metabolic process	GO:0006084	4	0.06
BA1	biological_process	arginine metabolic process	GO:0006525	4	0.06
BA1	biological_process	regulation of single-species biofilm formation	GO:1900190	4	0.06
BA1	biological_process	D-galactonate catabolic process	GO:0034194	3	0.05
BA1	biological_process	lactate oxidation	GO:0019516	3	0.05
BA1	biological_process	negative regulation of single-species biofilm formation on inanimate substrate	GO:1900232	3	0.05
BA1	biological_process	tRNA threonylcarbamoyladenosine modification	GO:0002949	3	0.05
BA1	biological_process	bacterial nucleoid packaging	GO:0036386	3	0.05
BA1	biological_process	negative regulation of translational elongation	GO:0045900	3	0.05
BA1	biological_process	protein secretion by the type VIII secretion system	GO:0098777	3	0.05
BA1	biological_process	autoinducer AI-2 transmembrane transport	GO:1905887	3	0.05
BA1	biological_process	proteolysis involved in protein catabolic process	GO:0051603	3	0.05
BA1	biological_process	cellular biosynthetic process	GO:0044249	3	0.05
BA1	biological_process	fucose catabolic process	GO:0019317	3	0.05
BA1	biological_process	regulation of DNA-binding transcription factor activity	GO:0051090	3	0.05
BA1	biological_process	polyamine transport	GO:0015846	2	0.03
BA1	biological_process	fatty acid beta-oxidation using acyl-CoA dehydrogenase	GO:0033539	2	0.03
BA1	biological_process	cysteine biosynthetic process	GO:0019344	2	0.03
BA1	biological_process	amino sugar catabolic process	GO:0046348	2	0.03
BA1	biological_process	nucleotide catabolic process	GO:0009166	2	0.03
BA1	biological_process	cell wall macromolecule biosynthetic process	GO:0044038	2	0.03
BA1	biological_process	peptide transport	GO:0015833	20	0.31
BA1	biological_process	protein homotetramerization	GO:0051289	18	0.28
BA1	biological_process	anaerobic electron transport chain	GO:0019645	14	0.22
BA1	biological_process	biosynthetic process	GO:0009058	14	0.22
BA1	biological_process	division septum assembly	GO:0000917	13	0.2
BA1	biological_process	isoleucine biosynthetic process	GO:0009097	10	0.16
BA1	biological_process	rRNA base methylation	GO:0070475	8	0.13
BA1	biological_process	lipopolysaccharide transport	GO:0015920	7	0.11
BA1	biological_process	organic substance transport	GO:0071702	6	0.09
BA1	biological_process	lysine biosynthetic process via diaminopimelate	GO:0009089	6	0.09
BA1	biological_process	protein transport by the Sec complex	GO:0043952	6	0.09
BA1	biological_process	iron ion transmembrane transport	GO:0034755	6	0.09
BA1	biological_process	glycerol catabolic process	GO:0019563	5	0.08
BA1	biological_process	sulfate transmembrane transport	GO:1902358	5	0.08
BA1	biological_process	cell adhesion	GO:0007155	32	0.5
BA1	biological_process	cellular response to phosphate starvation	GO:0016036	5	0.08
BA1	biological_process	phospholipid transport	GO:0015914	5	0.08
BA1	biological_process	cellular response to acidic pH	GO:0071468	5	0.08
BA1	biological_process	beta-lactam antibiotic catabolic process	GO:0030655	4	0.06
BA1	biological_process	anaerobic respiration	GO:0009061	29	0.45
BA1	biological_process	nucleoside metabolic process	GO:0009116	4	0.06
BA1	biological_process	fatty acid biosynthetic process	GO:0006633	15	0.24
BA1	biological_process	response to starvation	GO:0042594	4	0.06
BA1	biological_process	peptidoglycan catabolic process	GO:0009253	9	0.14
BA1	biological_process	threonine biosynthetic process	GO:0009088	4	0.06
BA1	biological_process	protein autophosphorylation	GO:0046777	8	0.13
BA1	biological_process	L-glutamate import across plasma membrane	GO:0098712	3	0.05
BA1	biological_process	ATP synthesis coupled electron transport	GO:0042773	7	0.11
BA1	biological_process	glycerophosphodiester transmembrane transport	GO:0001407	3	0.05
BA1	biological_process	phosphate ion transport	GO:0006817	7	0.11
BA1	biological_process	capsule polysaccharide biosynthetic process	GO:0045227	3	0.05
BA1	biological_process	response to copper ion	GO:0046688	7	0.11
BA1	biological_process	carbohydrate transmembrane transport	GO:0034219	3	0.05
BA1	biological_process	putrescine transport	GO:0015847	6	0.09
BA1	biological_process	response to UV	GO:0009411	3	0.05
BA1	biological_process	protein phosphorylation	GO:0006468	6	0.09
BA1	biological_process	stringent response	GO:0015968	3	0.05
BA1	biological_process	pantothenate biosynthetic process	GO:0015940	6	0.09
BA1	biological_process	pentose catabolic process	GO:0019323	3	0.05
BA1	biological_process	primary metabolic process	GO:0044238	6	0.09
BA1	biological_process	'de novo' NAD biosynthetic process from aspartate	GO:0034628	3	0.05
BA1	biological_process	viral entry into host cell	GO:0046718	5	0.08
BA1	biological_process	positive regulation of cell division	GO:0051781	2	0.03
BA1	biological_process	electron transport coupled proton transport	GO:0015990	4	0.06
BA1	biological_process	polyamine catabolic process	GO:0006598	2	0.03
BA1	biological_process	chromosome condensation	GO:0030261	4	0.06
BA1	biological_process	L-arabinose catabolic process to xylulose 5-phosphate	GO:0019569	2	0.03
BA1	biological_process	N-acetylglucosamine metabolic process	GO:0006044	4	0.06
BA1	biological_process	D-alanine transport	GO:0042941	2	0.03
BA1	biological_process	sulfate assimilation	GO:0000103	4	0.06
BA1	biological_process	protein maturation by [4Fe-4S] cluster transfer	GO:0106035	2	0.03
BA1	biological_process	ferric-enterobactin import into cell	GO:0015685	4	0.06
BA1	biological_process	chorismate metabolic process	GO:0046417	2	0.03
BA1	biological_process	proton motive force-driven ATP synthesis	GO:0015986	3	0.05
BA1	biological_process	dipeptide transmembrane transport	GO:0035442	2	0.03
BA1	biological_process	fatty acid beta-oxidation	GO:0006635	3	0.05
BA1	biological_process	intracellular copper ion homeostasis	GO:0006878	2	0.03
BA1	biological_process	nucleoside catabolic process	GO:0009164	2	0.03
BA1	biological_process	cellular response to sulfur starvation	GO:0010438	3	0.05
BA1	biological_process	nickel cation transmembrane transport	GO:0035444	3	0.05
BA1	biological_process	glycerophospholipid biosynthetic process	GO:0046474	3	0.05
BA1	biological_process	L-threonine catabolic process to propionate	GO:0070689	3	0.05
BA1	biological_process	thiazole biosynthetic process	GO:0052837	3	0.05
BA1	biological_process	response to ethanol	GO:0045471	2	0.03
BA1	biological_process	xenobiotic metabolic process	GO:0006805	2	0.03
BA1	biological_process	nucleotide-sugar metabolic process	GO:0009225	2	0.03
BA1	biological_process	negative regulation of growth	GO:0045926	2	0.03
BA1	biological_process	maintenance of CRISPR repeat elements	GO:0043571	2	0.03
BA1	biological_process	mixed acid fermentation	GO:0019664	2	0.03
BA1	biological_process	D-glucarate catabolic process	GO:0042838	2	0.03
BA1	biological_process	negative regulation of cell growth	GO:0030308	2	0.03
BA1	biological_process	hydrogen peroxide catabolic process	GO:0042744	2	0.03
BA1	biological_process	response to silver ion	GO:0010272	2	0.03
BA1	biological_process	chromosome organization	GO:0051276	2	0.03
BA1	biological_process	protein processing	GO:0016485	2	0.03
BA1	biological_process	sodium ion transport	GO:0006814	2	0.03
BA1	biological_process	negative regulation of peptidase activity	GO:0010466	2	0.03
BA1	biological_process	keto-3-deoxy-D-manno-octulosonic acid biosynthetic process	GO:0019294	2	0.03
BA1	biological_process	regulation of chemotaxis	GO:0050920	2	0.03
BA1	biological_process	N-terminal peptidyl-serine acetylation	GO:0017198	2	0.03
BA1	biological_process	translational elongation	GO:0006414	2	0.03
BA1	biological_process	D-gluconate metabolic process	GO:0019521	2	0.03
BA1	biological_process	protoporphyrinogen IX metabolic process	GO:0046501	1	0.02
BA1	biological_process	potassium ion transmembrane transport	GO:0071805	1	0.02
BA1	biological_process	fructose catabolic process	GO:0006001	1	0.02
BA1	biological_process	response to carbon starvation	GO:0090549	1	0.02
BA1	biological_process	positive regulation of DNA recombination	GO:0045911	1	0.02
BA1	biological_process	S-adenosylmethionine biosynthetic process	GO:0006556	1	0.02
BA1	biological_process	nucleotide biosynthetic process	GO:0009165	1	0.02
BA1	biological_process	protein secretion by the type IV secretion system	GO:0030255	1	0.02
BA1	biological_process	tRNA nucleoside ribose methylation	GO:0002128	1	0.02
BA1	biological_process	hypoxanthine biosynthetic process	GO:0046101	1	0.02
BA1	biological_process	negative regulation of ribosome biogenesis	GO:0090071	1	0.02
BA1	biological_process	glucose-6-phosphate transport	GO:0015760	1	0.02
BA1	biological_process	methionine import across plasma membrane	GO:1903692	1	0.02
BA1	biological_process	obsolete RNA phosphodiester bond hydrolysis	GO:0090501	1	0.02
BA1	biological_process	self proteolysis	GO:0097264	1	0.02
BA1	biological_process	long-chain fatty acid biosynthetic process	GO:0042759	1	0.02
BA1	biological_process	negative regulation of molecular function	GO:0044092	1	0.02
BA1	biological_process	propanediol metabolic process	GO:0051143	1	0.02
BA1	biological_process	dUTP catabolic process	GO:0046081	2	0.03
BA1	biological_process	regulation of single-species biofilm formation on inanimate substrate	GO:1900231	2	0.03
BA1	biological_process	rRNA 5'-end processing	GO:0000967	2	0.03
BA1	biological_process	negative regulation of cytokinesis	GO:0032466	2	0.03
BA1	biological_process	lithium ion transmembrane transport	GO:0090452	2	0.03
BA1	biological_process	lipid translocation	GO:0034204	2	0.03
BA1	biological_process	glutamate metabolic process	GO:0006536	2	0.03
BA1	biological_process	negative regulation of DNA topoisomerase (ATP-hydrolyzing) activity	GO:2000372	2	0.03
BA1	biological_process	aerotaxis	GO:0009454	2	0.03
BA1	biological_process	selenocysteine incorporation	GO:0001514	2	0.03
BA1	biological_process	DNA replication, Okazaki fragment processing	GO:0033567	2	0.03
BA1	biological_process	glutamine catabolic process	GO:0006543	2	0.03
BA1	biological_process	beta-glucan biosynthetic process	GO:0051274	1	0.02
BA1	biological_process	regulation of catalytic activity	GO:0050790	1	0.02
BA1	biological_process	succinate metabolic process	GO:0006105	1	0.02
BA1	biological_process	putrescine biosynthetic process from arginine, using agmatinase	GO:0033389	1	0.02
BA1	biological_process	Gram-negative-bacterium-type cell wall biogenesis	GO:0043164	1	0.02
BA1	biological_process	zinc ion transport	GO:0006829	1	0.02
BA1	biological_process	negative chemotaxis	GO:0050919	1	0.02
BA1	biological_process	5-phosphoribose 1-diphosphate biosynthetic process	GO:0006015	1	0.02
BA1	biological_process	iron incorporation into metallo-sulfur cluster	GO:0018283	1	0.02
BA1	biological_process	negative regulation of protein transport	GO:0051224	1	0.02
BA1	biological_process	protein N-linked glycosylation	GO:0006487	1	0.02
BA1	biological_process	pyrimidine ribonucleotide biosynthetic process	GO:0009220	1	0.02
BA1	biological_process	sulfur utilization	GO:0006791	1	0.02
BA1	biological_process	protein O-linked glycosylation	GO:0006493	1	0.02
BA1	biological_process	positive regulation of RNA splicing	GO:0033120	1	0.02
BA1	biological_process	regulation of translational termination	GO:0006449	1	0.02
BA1	biological_process	maintenance of unfolded protein	GO:0036506	1	0.02
BA1	biological_process	farnesyl diphosphate biosynthetic process	GO:0045337	1	0.02
BA1	biological_process	D-alanine biosynthetic process	GO:0030632	1	0.02
BA1	biological_process	cytosine metabolic process	GO:0019858	1	0.02
BA1	biological_process	lagging strand elongation	GO:0006273	1	0.02
BA1	biological_process	glycine biosynthetic process from serine	GO:0019264	1	0.02
BA1	biological_process	homoserine biosynthetic process	GO:0009090	1	0.02
BA1	biological_process	lipid modification	GO:0030258	2	0.03
BA1	biological_process	urea cycle	GO:0000050	1	0.02
BA1	biological_process	cytosine catabolic process	GO:0006209	1	0.02
BA1	biological_process	translation reinitiation	GO:0002188	1	0.02
BA1	biological_process	toxin biosynthetic process	GO:0009403	1	0.02
BA1	biological_process	uroporphyrinogen III biosynthetic process	GO:0006780	2	0.03
BA1	biological_process	lipid phosphorylation	GO:0046834	2	0.03
BA1	biological_process	L-methionine salvage from S-adenosylmethionine	GO:0019284	2	0.03
BA1	biological_process	tRNA thio-modification	GO:0034227	2	0.03
BA1	biological_process	sulfate transport	GO:0008272	2	0.03
BA1	biological_process	'de novo' AMP biosynthetic process	GO:0044208	2	0.03
BA1	biological_process	isoleucine transport	GO:0015818	2	0.03
BA1	biological_process	positive regulation of programmed cell death	GO:0043068	2	0.03
BA1	biological_process	rescue of stalled ribosome	GO:0072344	2	0.03
BA1	biological_process	error-prone translesion synthesis	GO:0042276	2	0.03
BA1	biological_process	L-ascorbic acid biosynthetic process	GO:0019853	1	0.02
BA1	biological_process	formate transport	GO:0015724	1	0.02
BA1	biological_process	NADP catabolic process	GO:0006742	1	0.02
BA1	biological_process	organonitrogen compound metabolic process	GO:1901564	1	0.02
BA1	biological_process	lipoprotein metabolic process	GO:0042157	1	0.02
BA1	biological_process	positive regulation of translation	GO:0045727	1	0.02
BA1	biological_process	positive regulation of proline import across plasma membrane	GO:1902836	1	0.02
BA1	biological_process	wobble position cytosine ribose methylation	GO:0002131	1	0.02
BA1	biological_process	fluoride transmembrane transport	GO:1903424	1	0.02
BA1	biological_process	nucleoside diphosphate metabolic process	GO:0009132	1	0.02
BA1	biological_process	dTTP catabolic process	GO:0046076	1	0.02
BA1	biological_process	ribonucleoside monophosphate biosynthetic process	GO:0009156	1	0.02
BA1	biological_process	asparagine biosynthetic process	GO:0006529	1	0.02
BA1	biological_process	negative regulation of phosphate transmembrane transport	GO:2000186	1	0.02
BA1	biological_process	bacterial-type DNA replication	GO:0044787	1	0.02
BA1	biological_process	dGTP catabolic process	GO:0006203	1	0.02
BA1	biological_process	nucleoid organization	GO:0090143	1	0.02
BA1	biological_process	tungstate ion transport	GO:0070614	2	0.03
BA1	biological_process	oligopeptide transmembrane transport	GO:0035672	2	0.03
BA1	biological_process	negative regulation of maltose transport	GO:1902344	2	0.03
BA1	biological_process	anaerobic glycerol catabolic process	GO:0019588	2	0.03
BA1	biological_process	protein transport by the Tat complex	GO:0043953	2	0.03
BA1	biological_process	copper ion transmembrane transport	GO:0035434	2	0.03
BA1	biological_process	regulation of carbohydrate catabolic process	GO:0043470	2	0.03
BA1	biological_process	maltodextrin transmembrane transport	GO:0042956	2	0.03
BA1	biological_process	base-excision repair, AP site formation	GO:0006285	1	0.02
BA1	biological_process	1,6-anhydro-N-acetyl-beta-muramic acid catabolic process	GO:0097175	1	0.02
BA1	biological_process	tetrahydrofolate metabolic process	GO:0046653	1	0.02
BA1	biological_process	tRNA guanine ribose methylation	GO:0002938	1	0.02
BA1	biological_process	xenobiotic export from cell	GO:0046618	1	0.02
BA1	biological_process	positive regulation of fatty acid biosynthetic process	GO:0045723	1	0.02
BA1	biological_process	fructose metabolic process	GO:0006000	1	0.02
BA1	biological_process	leucine import across plasma membrane	GO:0098713	1	0.02
BA1	biological_process	dodecyl sulfate metabolic process	GO:0018909	1	0.02
BA1	biological_process	L-phenylalanine biosynthetic process	GO:0009094	1	0.02
BA1	biological_process	purine ribonucleoside monophosphate biosynthetic process	GO:0009168	1	0.02
BA1	biological_process	7,8-dihydroneopterin 3'-triphosphate biosynthetic process	GO:0035998	1	0.02
BA1	biological_process	peptidyl-cysteine S-trans-nitrosylation	GO:0035606	1	0.02
BA1	biological_process	poly-hydroxybutyrate biosynthetic process	GO:0042619	1	0.02
BA1	biological_process	IMP metabolic process	GO:0046040	1	0.02
BA1	biological_process	cysteine transmembrane transport	GO:1903712	1	0.02
BA1	biological_process	dTMP salvage	GO:0036198	1	0.02
BA1	biological_process	guanine import across plasma membrane	GO:0098710	1	0.02
BA1	biological_process	positive regulation of type IV pilus biogenesis	GO:1903658	1	0.02
BA1	biological_process	negative regulation of DNA replication	GO:0008156	1	0.02
BA1	biological_process	steroid metabolic process	GO:0008202	1	0.02
BA1	biological_process	response to reactive oxygen species	GO:0000302	1	0.02
BA1	biological_process	protein-phosphoribosyl dephospho-coenzyme A linkage	GO:0018247	1	0.02
BA1	biological_process	cytochrome c-heme linkage	GO:0018063	1	0.02
BA1	biological_process	nicotinamide nucleotide metabolic process	GO:0046496	1	0.02
BA1	biological_process	sodium ion transmembrane transport	GO:0035725	2	0.03
BA1	biological_process	UDP-N-acetylglucosamine biosynthetic process	GO:0006048	2	0.03
BA1	biological_process	error-free translesion synthesis	GO:0070987	2	0.03
BA1	biological_process	plasmid partitioning	GO:0030541	2	0.03
BA1	biological_process	acetyl-CoA biosynthetic process	GO:0006085	2	0.03
BA1	biological_process	monosaccharide metabolic process	GO:0005996	2	0.03
BA1	biological_process	'de novo' CTP biosynthetic process	GO:0044210	2	0.03
BA1	biological_process	glucose transmembrane transport	GO:1904659	2	0.03
BA1	biological_process	hydrogen metabolic process	GO:1902421	2	0.03
BA1	biological_process	regulation of cell motility	GO:2000145	2	0.03
BA1	biological_process	DNA replication, removal of RNA primer	GO:0043137	2	0.03
BA1	biological_process	C4-dicarboxylate transport	GO:0015740	2	0.03
BA1	biological_process	intracellular signal transduction	GO:0035556	1	0.02
BA1	biological_process	folic acid metabolic process	GO:0046655	1	0.02
BA1	biological_process	P450-containing electron transport chain	GO:0140647	1	0.02
BA1	biological_process	peptidyl-cysteine S-nitrosylation	GO:0018119	1	0.02
BA1	biological_process	acetyl-CoA biosynthetic process from acetate	GO:0019427	1	0.02
BA1	biological_process	carnitine catabolic process	GO:0042413	1	0.02
BA1	biological_process	homocysteine metabolic process	GO:0050667	1	0.02
BA1	biological_process	mannose metabolic process	GO:0006013	1	0.02
BA1	biological_process	dicarboxylic acid transport	GO:0006835	1	0.02
BA1	biological_process	positive regulation of ion transmembrane transporter activity	GO:0032414	1	0.02
BA1	biological_process	tRNA 5'-leader removal	GO:0001682	1	0.02
BA1	biological_process	phenylpropanoid catabolic process	GO:0046271	1	0.02
BA1	biological_process	inosine biosynthetic process	GO:0046103	1	0.02
BA1	biological_process	provirus excision	GO:0032359	1	0.02
BA1	biological_process	sulfate assimilation via adenylyl sulfate reduction	GO:0010134	1	0.02
BA1	biological_process	xanthine transport	GO:0042906	1	0.02
BA1	biological_process	diaminopimelate biosynthetic process	GO:0019877	1	0.02
BA1	biological_process	negative regulation of phosphate metabolic process	GO:0045936	1	0.02
BA1	biological_process	biological process involved in symbiotic interaction	GO:0044403	1	0.02
BA1	biological_process	tRNA (guanine-N7)-methylation	GO:0106004	1	0.02
BA1	biological_process	DNA duplex unwinding	GO:0032508	1	0.02
BA1	biological_process	diacetylchitobiose catabolic process	GO:0052777	1	0.02
BA1	biological_process	glucose 6-phosphate metabolic process	GO:0051156	1	0.02
BA1	biological_process	DNA strand elongation involved in DNA replication	GO:0006271	1	0.02
BA1	biological_process	transcriptional attenuation	GO:0031555	1	0.02
BA1	biological_process	trans-translation-dependent protein tagging	GO:0070930	1	0.02
BA1	biological_process	cysteinyl-tRNA aminoacylation	GO:0006423	1	0.02
BA1	biological_process	response to organonitrogen compound	GO:0010243	2	0.03
BA1	biological_process	galactose transmembrane transport	GO:0015757	2	0.03
BA1	biological_process	copper ion export	GO:0060003	2	0.03
BA1	biological_process	guanosine tetraphosphate metabolic process	GO:0015969	2	0.03
BA1	biological_process	trehalose metabolic process	GO:0005991	2	0.03
BA1	biological_process	L-arginine transmembrane transport	GO:1903826	2	0.03
BA1	biological_process	regulation of mRNA stability	GO:0043488	2	0.03
BA1	biological_process	dTTP biosynthetic process	GO:0006235	2	0.03
BA1	biological_process	adenosine biosynthetic process	GO:0046086	1	0.02
BA1	biological_process	oxaloacetate metabolic process	GO:0006107	1	0.02
BA1	biological_process	cellular response to osmotic stress	GO:0071470	1	0.02
BA1	biological_process	Entner-Doudoroff pathway through 6-phosphogluconate	GO:0009255	1	0.02
BA1	biological_process	tellurite transport	GO:0015710	1	0.02
BA1	biological_process	fucose metabolic process	GO:0006004	1	0.02
BA1	biological_process	dimethyl sulfoxide metabolic process	GO:0018907	1	0.02
BA1	biological_process	regulation of cytoplasmic translation in response to stress	GO:1990497	1	0.02
BA1	biological_process	DNA demethylation	GO:0080111	1	0.02
BA1	biological_process	CTP biosynthetic process	GO:0006241	1	0.02
BA1	biological_process	polyphosphate catabolic process	GO:0006798	1	0.02
BA1	biological_process	sodium-dependent phosphate transport	GO:0044341	1	0.02
BA1	biological_process	UTP catabolic process	GO:0046052	1	0.02
BA1	biological_process	succinate transport	GO:0015744	1	0.02
BA1	biological_process	DNA restriction-modification system	GO:0009307	1	0.02
BA1	biological_process	pyruvate catabolic process	GO:0042867	1	0.02
BA1	biological_process	RNA decapping	GO:0110154	2	0.03
BA1	biological_process	D-ribose transmembrane transport	GO:0015752	2	0.03
BA1	biological_process	polysaccharide biosynthetic process	GO:0000271	2	0.03
BA1	biological_process	D-allose catabolic process	GO:0019316	2	0.03
BA1	biological_process	lipoprotein biosynthetic process	GO:0042158	2	0.03
BA1	biological_process	tRNA metabolic process	GO:0006399	2	0.03
BA1	biological_process	tRNA seleno-modification	GO:0070329	2	0.03
BA1	biological_process	biogenic amine metabolic process	GO:0006576	1	0.02
BA1	biological_process	inositol metabolic process	GO:0006020	1	0.02
BA1	biological_process	pyridine nucleotide biosynthetic process	GO:0019363	1	0.02
BA1	biological_process	killing by symbiont of host cells	GO:0001907	1	0.02
BA1	biological_process	L-threonine catabolic process to glycine	GO:0019518	1	0.02
BA1	biological_process	zymogen activation	GO:0031638	1	0.02
BA1	biological_process	acetate catabolic process	GO:0045733	1	0.02
BA1	biological_process	peptide catabolic process	GO:0043171	1	0.02
BA1	biological_process	glycerophospholipid metabolic process	GO:0006650	1	0.02
BA1	biological_process	UDP-glucose metabolic process	GO:0006011	1	0.02
BA1	biological_process	organic substance catabolic process	GO:1901575	1	0.02
BA1	biological_process	glucuronate catabolic process	GO:0006064	1	0.02
BA1	biological_process	ethanol oxidation	GO:0006069	1	0.02
BA1	biological_process	phosphorus metabolic process	GO:0006793	2	0.03
BA1	biological_process	negative regulation of gene expression	GO:0010629	1	0.02
BA1	biological_process	negative regulation of translation in response to stress	GO:0032055	1	0.02
BA1	biological_process	regulation of cellular pH	GO:0030641	1	0.02
BA1	biological_process	tRNA aminoacylation	GO:0043039	2	0.03
BA1	biological_process	N-acetylglucosamine catabolic process	GO:0006046	1	0.02
BA1	biological_process	proton export across plasma membrane	GO:0120029	2	0.03
BA1	biological_process	cytidine deamination	GO:0009972	1	0.02
BA1	biological_process	L-isoleucine import across plasma membrane	GO:1903806	2	0.03
BA1	biological_process	response to superoxide	GO:0000303	1	0.02
BA1	biological_process	dimethylallyl diphosphate biosynthetic process	GO:0050992	2	0.03
BA1	biological_process	response to light stimulus	GO:0009416	1	0.02
BA1	biological_process	pyridoxal 5'-phosphate salvage	GO:0009443	2	0.03
BA1	biological_process	argininosuccinate metabolic process	GO:0000053	1	0.02
BA1	biological_process	cellular response to cold	GO:0070417	2	0.03
BA1	biological_process	NADH metabolic process	GO:0006734	1	0.02
BA1	biological_process	CDP-diacylglycerol catabolic process	GO:0046342	1	0.02
BA1	biological_process	hyperosmotic response	GO:0006972	1	0.02
BA1	biological_process	ornithine catabolic process	GO:0006593	1	0.02
BA1	biological_process	negative regulation of protein polymerization	GO:0032272	2	0.03
BA1	biological_process	oxidative single-stranded RNA demethylation	GO:0035553	1	0.02
BA1	biological_process	6-sulfoquinovose(1-) catabolic process	GO:1902777	2	0.03
BA1	biological_process	D-tagatose 6-phosphate catabolic process	GO:2001059	1	0.02
BA1	biological_process	response to butan-1-ol	GO:1901422	2	0.03
BA1	biological_process	cell wall modification	GO:0042545	1	0.02
BA1	biological_process	tetracycline transmembrane transport	GO:0015904	2	0.03
BA1	biological_process	protein-heme linkage	GO:0017003	1	0.02
BA1	biological_process	AMP salvage	GO:0044209	2	0.03
BA1	biological_process	viral genome integration into host DNA	GO:0044826	1	0.02
BA1	biological_process	cysteine metabolic process	GO:0006534	2	0.03
BA1	biological_process	cellular response to iron ion starvation	GO:0010106	1	0.02
BA1	biological_process	glutamine biosynthetic process	GO:0006542	2	0.03
BA1	biological_process	response to leucine	GO:0043201	1	0.02
BA1	biological_process	regulation of DNA repair	GO:0006282	1	0.02
BA1	biological_process	deoxyribonucleotide catabolic process	GO:0009264	1	0.02
BA1	biological_process	response to fructose	GO:0009750	1	0.02
BA1	biological_process	folic acid-containing compound biosynthetic process	GO:0009396	1	0.02
BA1	biological_process	carbohydrate utilization	GO:0009758	1	0.02
BA1	biological_process	nitrogen fixation	GO:0009399	1	0.02
BA1	biological_process	cellular response to magnesium starvation	GO:0010350	1	0.02
BA1	biological_process	metal ion transport	GO:0030001	1	0.02
BA1	biological_process	purine nucleotide salvage	GO:0032261	1	0.02
BA1	biological_process	phosphatidylcholine metabolic process	GO:0046470	1	0.02
BA1	biological_process	negative regulation of kinase activity	GO:0033673	1	0.02
BA1	biological_process	positive regulation of glycogen catabolic process	GO:0045819	1	0.02
BA1	biological_process	selenium compound metabolic process	GO:0001887	1	0.02
BA1	biological_process	mannose transmembrane transport	GO:0015761	1	0.02
BA1	biological_process	transsulfuration	GO:0019346	1	0.02
BA1	biological_process	protein deacetylation	GO:0006476	1	0.02
BA1	biological_process	wobble position uridine ribose methylation	GO:0002132	1	0.02
BA1	biological_process	D-methionine transport	GO:0048473	1	0.02
BA1	biological_process	oxidative demethylation	GO:0070989	1	0.02
BA1	biological_process	protein maturation by nickel ion transfer	GO:0110147	1	0.02
BA1	biological_process	cellular response to salt	GO:1902075	1	0.02
BA1	biological_process	postreplication repair	GO:0006301	1	0.02
BA1	biological_process	phospholipid dephosphorylation	GO:0046839	1	0.02
BA1	biological_process	positive regulation of protein histidine kinase activity	GO:0010864	1	0.02
BA1	biological_process	response to peptide	GO:1901652	1	0.02
BA1	biological_process	ribosome disassembly	GO:0032790	1	0.02
BA1	biological_process	hypoxanthine salvage	GO:0043103	1	0.02
BA1	biological_process	mRNA destabilization	GO:0061157	1	0.02
BA1	biological_process	glucosamine catabolic process	GO:0006043	1	0.02
BA1	biological_process	DNA replication termination	GO:0006274	1	0.02
BA1	biological_process	regulation of DNA-templated DNA replication initiation	GO:0030174	1	0.02
BA1	biological_process	bile acid catabolic process	GO:0030573	1	0.02
BA1	biological_process	protein carbamoylation	GO:0046944	1	0.02
BA1	biological_process	tRNA acetylation	GO:0051391	1	0.02
BA1	biological_process	L-serine transport	GO:0015825	1	0.02
BA1	biological_process	chitin catabolic process	GO:0006032	1	0.02
BA1	biological_process	cardiolipin biosynthetic process	GO:0032049	2	0.03
BA1	biological_process	N-acetylmannosamine metabolic process	GO:0006051	2	0.03
BA1	biological_process	cell septum assembly	GO:0090529	2	0.03
BA1	biological_process	tRNA 3'-end processing	GO:0042780	2	0.03
BA1	biological_process	establishment of competence for transformation	GO:0030420	2	0.03
BA1	biological_process	RNA destabilization	GO:0050779	2	0.03
BA1	biological_process	negative regulation of endoribonuclease activity	GO:0060702	2	0.03
BA1	biological_process	rRNA catabolic process	GO:0016075	2	0.03
BA1	biological_process	septum digestion after cytokinesis	GO:0000920	2	0.03
BA1	biological_process	regulation of cell-substrate adhesion	GO:0010810	2	0.03
BA1	biological_process	glycine biosynthetic process	GO:0006545	2	0.03
BA1	biological_process	glyoxylate metabolic process	GO:0046487	1	0.02
BA1	biological_process	threonine metabolic process	GO:0006566	1	0.02
BA1	biological_process	1-deoxy-D-xylulose 5-phosphate biosynthetic process	GO:0052865	1	0.02
BA1	biological_process	positive regulation of ribosome biogenesis	GO:0090070	1	0.02
BA1	biological_process	cellular metabolic compound salvage	GO:0043094	1	0.02
BA1	biological_process	heme transport	GO:0015886	1	0.02
BA1	biological_process	D-ribose metabolic process	GO:0006014	1	0.02
BA1	biological_process	post-translational protein modification	GO:0043687	1	0.02
BA1	biological_process	osmoregulated periplasmic glucan biosynthetic process	GO:1900727	1	0.02
BA1	biological_process	oxidative RNA demethylation	GO:0035513	1	0.02
BA1	biological_process	propionate metabolic process, methylcitrate cycle	GO:0019679	1	0.02
BA1	biological_process	heme metabolic process	GO:0042168	1	0.02
BA1	biological_process	cellular detoxification of aldehyde	GO:0110095	1	0.02
BA1	biological_process	establishment of integrated proviral latency	GO:0075713	1	0.02
BA1	biological_process	peptidyl-lysine acetylation	GO:0018394	1	0.02
BA1	biological_process	fructose import across plasma membrane	GO:1990539	1	0.02
BA1	biological_process	peptidyl-arginine hydroxylation	GO:0030961	1	0.02
BA1	biological_process	glycine decarboxylation via glycine cleavage system	GO:0019464	1	0.02
BA1	biological_process	DNA dealkylation involved in DNA repair	GO:0006307	1	0.02
BA1	biological_process	pyruvate biosynthetic process	GO:0042866	1	0.02
BA1	biological_process	histidyl-tRNA aminoacylation	GO:0006427	1	0.02
BA1	biological_process	arginyl-tRNA aminoacylation	GO:0006420	1	0.02
BA1	biological_process	asparaginyl-tRNA aminoacylation	GO:0006421	1	0.02
BA1	biological_process	threonine transport	GO:0015826	1	0.02
BA1	biological_process	stress response to nickel ion	GO:1990532	1	0.02
BA1	biological_process	IMP salvage	GO:0032264	2	0.03
BA1	biological_process	response to amino acid	GO:0043200	2	0.03
BA1	biological_process	NAD-cap decapping	GO:0110155	2	0.03
BA1	biological_process	CDP-diacylglycerol biosynthetic process	GO:0016024	2	0.03
BA1	biological_process	glutamyl-tRNA aminoacylation	GO:0006424	2	0.03
BA1	biological_process	response to nitrosative stress	GO:0051409	2	0.03
BA1	biological_process	malonyl-CoA biosynthetic process	GO:2001295	2	0.03
BA1	biological_process	lipid catabolic process	GO:0016042	2	0.03
BA1	biological_process	tRNA wobble guanine modification	GO:0002099	2	0.03
BA1	biological_process	6-sulfoquinovose(1-) catabolic process to glycerone phosphate and 3-sulfolactaldehyde	GO:0061720	2	0.03
BA1	biological_process	negative regulation of transmembrane transport	GO:0034763	2	0.03
BA1	biological_process	NAD salvage	GO:0034355	1	0.02
BA1	biological_process	2'-deoxyribonucleotide biosynthetic process	GO:0009265	1	0.02
BA1	biological_process	peptidyl-glutamine methylation	GO:0018364	1	0.02
BA1	biological_process	fatty acid elongation, saturated fatty acid	GO:0019367	1	0.02
BA1	biological_process	NAD catabolic process	GO:0019677	1	0.02
BA1	biological_process	threonine catabolic process	GO:0006567	1	0.02
BA1	biological_process	regulatory ncRNA 3'-end processing	GO:0043628	1	0.02
BA1	biological_process	positive regulation of phosphatase activity	GO:0010922	1	0.02
BA1	biological_process	p-aminobenzoyl-glutamate transmembrane transport	GO:1902604	1	0.02
BA1	biological_process	CMP-keto-3-deoxy-D-manno-octulosonic acid biosynthetic process	GO:0033468	1	0.02
BA1	biological_process	oxazole or thiazole biosynthetic process	GO:0018131	1	0.02
BA1	biological_process	regulation of intracellular pH	GO:0051453	1	0.02
BA1	biological_process	melibiose transport	GO:0015769	1	0.02
BA1	biological_process	cellular detoxification of fluoride	GO:0140114	1	0.02
BA1	biological_process	protein acetylation	GO:0006473	1	0.02
BA1	biological_process	obsolete RNA phosphodiester bond hydrolysis, endonucleolytic	GO:0090502	1	0.02
BA1	biological_process	enterobactin transport	GO:0042930	1	0.02
BA1	biological_process	negative regulation of transcription regulatory region DNA binding	GO:2000678	1	0.02
BA1	biological_process	amino sugar metabolic process	GO:0006040	1	0.02
BA1	biological_process	GMP salvage	GO:0032263	1	0.02
BA1	biological_process	3,4-dihydroxybenzoate catabolic process	GO:0019619	1	0.02
BA1	biological_process	leading strand elongation	GO:0006272	1	0.02
BA1	biological_process	regulation of translational fidelity	GO:0006450	1	0.02
BA1	biological_process	glutaminyl-tRNA aminoacylation	GO:0006425	1	0.02
BA1	biological_process	D-xylose transmembrane transport	GO:0015753	2	0.03
BA1	biological_process	sulfur incorporation into metallo-sulfur cluster	GO:0031162	2	0.03
BA1	biological_process	spermidine transmembrane transport	GO:1903711	2	0.03
BA1	biological_process	double-strand break repair via homologous recombination	GO:0000724	2	0.03
BA1	biological_process	pyrimidine nucleobase biosynthetic process	GO:0019856	1	0.02
BA1	biological_process	regulation of fatty acid metabolic process	GO:0019217	1	0.02
BA1	biological_process	pyridine nucleotide salvage	GO:0019365	1	0.02
BA1	biological_process	adenine transport	GO:0015853	1	0.02
BA1	biological_process	negative regulation of carbohydrate metabolic process	GO:0045912	1	0.02
BA1	biological_process	pyrimidine nucleobase transmembrane transport	GO:1904082	1	0.02
BA1	biological_process	post-transcriptional regulation of gene expression	GO:0010608	1	0.02
BA1	biological_process	mRNA stabilization	GO:0048255	1	0.02
BA1	biological_process	positive regulation of oxidoreductase activity	GO:0051353	1	0.02
BA1	biological_process	cyclic threonylcarbamoyladenosine biosynthetic process	GO:0061504	1	0.02
BA1	biological_process	negative regulation of ion transmembrane transporter activity	GO:0032413	1	0.02
BA1	biological_process	tRNA 3'-terminal CCA addition	GO:0001680	1	0.02
BA1	biological_process	polysaccharide transport	GO:0015774	1	0.02
BA1	biological_process	DNA replication proofreading	GO:0045004	1	0.02
BA1	biological_process	thymidine metabolic process	GO:0046104	1	0.02
BA1	biological_process	aerobic cobalamin biosynthetic process	GO:0019250	1	0.02
BA1	biological_process	pyrimidine ribonucleoside biosynthetic process	GO:0046132	1	0.02
BA1	biological_process	negative regulation of FtsZ-dependent cytokinesis	GO:2000245	1	0.02
BA1	biological_process	quinolinate catabolic process	GO:0034213	1	0.02
BA1	biological_process	regulation of DNA replication	GO:0006275	1	0.02
BA1	biological_process	[2Fe-2S] cluster assembly	GO:0044571	2	0.03
BA1	biological_process	N-terminal protein amino acid acetylation	GO:0006474	2	0.03
BA1	biological_process	RNA repair	GO:0042245	2	0.03
BA1	biological_process	guanosine tetraphosphate biosynthetic process	GO:0015970	2	0.03
BA1	biological_process	lipid transport	GO:0006869	2	0.03
BA1	biological_process	negative regulation of single-species biofilm formation	GO:1900191	2	0.03
BA1	biological_process	valine transport	GO:0015829	2	0.03
BA1	biological_process	L-alanine transport	GO:0015808	2	0.03
BA1	biological_process	glutamate catabolic process	GO:0006538	2	0.03
BA1	biological_process	4-amino-4-deoxy-alpha-L-arabinopyranosyl undecaprenyl phosphate biosynthetic process	GO:0036108	2	0.03
BA1	biological_process	maltose transport	GO:0015768	1	0.02
BA1	biological_process	siroheme biosynthetic process	GO:0019354	1	0.02
BA1	biological_process	positive regulation of protein catabolic process	GO:0045732	1	0.02
BA1	biological_process	toxic metabolite repair	GO:0110052	1	0.02
BA1	biological_process	respiratory chain complex II assembly	GO:0034552	1	0.02
BA1	biological_process	L-fucose metabolic process	GO:0042354	1	0.02
BA1	biological_process	Group I intron splicing	GO:0000372	1	0.02
BA1	biological_process	UDP-glucuronate biosynthetic process	GO:0006065	1	0.02
BA1	biological_process	polyphosphate biosynthetic process	GO:0006799	1	0.02
BA1	biological_process	protein peptidyl-prolyl isomerization	GO:0000413	1	0.02
BA1	biological_process	nucleobase catabolic process	GO:0046113	1	0.02
BA1	biological_process	regulation of translational initiation	GO:0006446	1	0.02
BA1	biological_process	allose transmembrane transport	GO:0015754	2	0.03
BA1	biological_process	autolysis	GO:0001896	1	0.02
BA1	biological_process	positive regulation of potassium ion transmembrane transport	GO:1901381	1	0.02
BA1	biological_process	detoxification of copper ion	GO:0010273	2	0.03
BA1	biological_process	thymine metabolic process	GO:0019859	1	0.02
BA1	biological_process	negative regulation of chromosome organization	GO:2001251	1	0.02
BA1	biological_process	oligosaccharide catabolic process	GO:0009313	2	0.03
BA1	biological_process	negative regulation of glucose import	GO:0046325	1	0.02
BA1	biological_process	NADH regeneration	GO:0006735	1	0.02
BA1	biological_process	pyrimidine nucleotide biosynthetic process	GO:0006221	2	0.03
BA1	biological_process	toxin transport	GO:1901998	2	0.03
BA1	biological_process	single-species submerged biofilm formation	GO:0090609	2	0.03
BA1	biological_process	mRNA polyadenylation	GO:0006378	1	0.02
BA1	biological_process	positive regulation of nitrogen utilization	GO:0045848	1	0.02
BA1	biological_process	positive regulation of GTPase activity	GO:0043547	1	0.02
BA1	biological_process	L-methionine salvage from methylthioadenosine	GO:0019509	1	0.02
BA1	biological_process	arsenite transport	GO:0015700	1	0.02
BA1	biological_process	osmosensory signaling pathway	GO:0007231	1	0.02
BA1	biological_process	phosphatidylinositol phosphate biosynthetic process	GO:0046854	1	0.02
BA1	biological_process	positive regulation of nucleotide catabolic process	GO:0030813	1	0.02
BA1	biological_process	propionate metabolic process, methylmalonyl pathway	GO:0019678	1	0.02
BA1	biological_process	stress response to metal ion	GO:0097501	1	0.02
BA1	biological_process	heme B biosynthetic process	GO:0006785	1	0.02
BA1	biological_process	chaperone cofactor-dependent protein refolding	GO:0051085	1	0.02
BA1	biological_process	purine nucleobase catabolic process	GO:0006145	1	0.02
BA1	biological_process	XMP salvage	GO:0032265	1	0.02
BA1	biological_process	positive regulation of biosynthetic process	GO:0009891	1	0.02
BA1	biological_process	cysteine catabolic process	GO:0009093	1	0.02
BA1	biological_process	response to methyl methanesulfonate	GO:0072702	1	0.02
BA1	biological_process	glycolipid translocation	GO:0034203	1	0.02
BA1	biological_process	glycyl-tRNA aminoacylation	GO:0006426	1	0.02
BA1	biological_process	leucyl-tRNA aminoacylation	GO:0006429	1	0.02
BA1	biological_process	tRNA folding	GO:0061818	1	0.02
BA1	biological_process	septin ring assembly	GO:0000921	1	0.02
BA1	biological_process	superoxide metabolic process	GO:0006801	2	0.03
BA1	biological_process	assembly of large subunit precursor of preribosome	GO:1902626	2	0.03
BA1	biological_process	protein refolding	GO:0042026	2	0.03
BA1	biological_process	nucleoside transmembrane transport	GO:1901642	2	0.03
BA1	biological_process	silver ion transmembrane transport	GO:1902601	2	0.03
BA1	biological_process	3-(3-hydroxy)phenylpropionate catabolic process	GO:0019622	2	0.03
BA1	biological_process	cellular response to nitrogen starvation	GO:0006995	2	0.03
BA1	biological_process	copper ion homeostasis	GO:0055070	2	0.03
BA1	biological_process	cellular response to UV	GO:0034644	2	0.03
BA1	biological_process	oxidative single-stranded DNA demethylation	GO:0035552	1	0.02
BA1	biological_process	peptidoglycan-protein cross-linking	GO:0018104	1	0.02
BA1	biological_process	proline biosynthetic process	GO:0006561	1	0.02
BA1	biological_process	cellular modified amino acid biosynthetic process	GO:0042398	1	0.02
BA1	biological_process	putrescine biosynthetic process from arginine	GO:0033388	1	0.02
BA1	biological_process	phosphatidylethanolamine biosynthetic process	GO:0006646	1	0.02
BA1	biological_process	cysteine biosynthetic process via S-sulfo-L-cysteine	GO:0019345	1	0.02
BA1	biological_process	intracellular phosphate ion homeostasis	GO:0030643	1	0.02
BA1	biological_process	cellular response to hypoxia	GO:0071456	1	0.02
BA1	biological_process	methylglyoxal biosynthetic process	GO:0019242	1	0.02
BA1	biological_process	negative regulation of protein catabolic process	GO:0042177	1	0.02
BA1	biological_process	formaldehyde catabolic process	GO:0046294	1	0.02
BA1	biological_process	TTP catabolic process	GO:0046047	1	0.02
BA1	biological_process	nucleic acid phosphodiester bond hydrolysis	GO:0090305	1	0.02
BA1	biological_process	UMP catabolic process	GO:0046050	1	0.02
BA1	biological_process	amino acid salvage	GO:0043102	1	0.02
BA1	biological_process	response to nitric oxide	GO:0071731	1	0.02
BA1	biological_process	N-terminal peptidyl-alanine acetylation	GO:0017189	1	0.02
BA1	biological_process	N-acetylmannosamine catabolic process	GO:0006053	1	0.02
BA1	biological_process	rRNA 3'-end processing	GO:0031125	1	0.02
BA1	biological_process	cell morphogenesis	GO:0000902	1	0.02
BA1	biological_process	N,N'-diacetylchitobiose import	GO:1902815	2	0.03
BA1	biological_process	bacterial-type flagellum-dependent swimming motility	GO:0071977	2	0.03
BA1	biological_process	cellulose biosynthetic process	GO:0030244	2	0.03
BA1	biological_process	carbohydrate phosphorylation	GO:0046835	2	0.03
BA1	biological_process	cellular response to antibiotic	GO:0071236	2	0.03
BA1	biological_process	toxin catabolic process	GO:0009407	2	0.03
BA1	biological_process	selenocysteine biosynthetic process	GO:0016260	2	0.03
BA1	biological_process	glycerol-3-phosphate catabolic process	GO:0046168	2	0.03
BA1	biological_process	alpha-glucan catabolic process	GO:0030980	2	0.03
BA1	biological_process	L-arabinose catabolic process	GO:0019572	2	0.03
BA1	biological_process	translesion synthesis	GO:0019985	1	0.02
BA1	biological_process	negative regulation of fatty acid biosynthetic process	GO:0045717	1	0.02
BA1	biological_process	maintenance of stationary phase	GO:0060274	1	0.02
BA1	biological_process	response to paraquat	GO:1901562	1	0.02
BA1	biological_process	tRNA wobble cytosine modification	GO:0002101	1	0.02
BA1	biological_process	deoxyribose phosphate catabolic process	GO:0046386	1	0.02
BA1	biological_process	L-ascorbic acid transmembrane transport	GO:0015882	1	0.02
BA1	biological_process	dATP catabolic process	GO:0046061	1	0.02
BA1	biological_process	positive regulation of single-species biofilm formation on inanimate substrate	GO:1900233	1	0.02
BA1	biological_process	purine nucleotide interconversion	GO:0015950	1	0.02
BA1	biological_process	glycolate catabolic process	GO:0046296	1	0.02
BA1	biological_process	regulation of response to drug	GO:2001023	1	0.02
BA1	biological_process	lactose transport	GO:0015767	1	0.02
BA1	biological_process	intracellular manganese ion homeostasis	GO:0030026	1	0.02
BA1	biological_process	homoserine transport	GO:0042968	1	0.02
BA1	biological_process	purine nucleoside triphosphate catabolic process	GO:0009146	1	0.02
BA1	biological_process	guanosine pentaphosphate catabolic process	GO:0015974	1	0.02
BA1	biological_process	pyrimidine nucleobase salvage	GO:0043100	1	0.02
BA1	biological_process	peptide metabolic process	GO:0006518	1	0.02
BA1	biological_process	L-cysteine catabolic process to pyruvate	GO:0019450	1	0.02
BA1	biological_process	response to magnesium ion	GO:0032026	1	0.02
BA1	biological_process	ubiquinone biosynthetic process from chorismate	GO:0032150	1	0.02
BA1	biological_process	organic acid catabolic process	GO:0016054	1	0.02
BA1	biological_process	viral life cycle	GO:0019058	1	0.02
BA1	biological_process	response to iron(III) ion	GO:0010041	1	0.02
BA1	biological_process	phenylalanyl-tRNA aminoacylation	GO:0006432	1	0.02
BA1	biological_process	deoxycytidine catabolic process	GO:0006217	1	0.02
BA1	biological_process	lactose biosynthetic process	GO:0005989	1	0.02
BA1	biological_process	threonyl-tRNA aminoacylation	GO:0006435	1	0.02
BA1	biological_process	tartrate catabolic process	GO:1901276	1	0.02
BA1	biological_process	carbohydrate biosynthetic process	GO:0016051	1	0.02
BA1	biological_process	bacteriocin immunity	GO:0030153	1	0.02
BA1	biological_process	'de novo' cotranslational protein folding	GO:0051083	1	0.02
BA1	biological_process	lysyl-tRNA aminoacylation	GO:0006430	1	0.02
BA1	biological_process	protein trimerization	GO:0070206	1	0.02
BA1	biological_process	tryptophanyl-tRNA aminoacylation	GO:0006436	1	0.02
BA1	biological_process	bacterial cellulose biosynthetic process	GO:0090540	1	0.02
BA1	biological_process	dUMP biosynthetic process	GO:0006226	1	0.02
BA1	biological_process	polyprenol biosynthetic process	GO:0016094	1	0.02
BA1	biological_process	magnesium ion homeostasis	GO:0010960	1	0.02
BA1	biological_process	valyl-tRNA aminoacylation	GO:0006438	1	0.02
BA1	biological_process	allantoin assimilation pathway	GO:0009442	1	0.02
BA1	biological_process	transcription elongation-coupled chromatin remodeling	GO:0140673	1	0.02
BA1	biological_process	antimonite transport	GO:0015699	1	0.02
BA1	biological_process	L-amino acid transport	GO:0015807	1	0.02
BA1	biological_process	SRP-dependent cotranslational protein targeting to membrane	GO:0006614	1	0.02
BA1	biological_process	cellular response to manganese ion	GO:0071287	1	0.02
BA1	biological_process	regulation of bacterial-type flagellum assembly	GO:1902208	1	0.02
BA1	biological_process	proteasomal protein catabolic process	GO:0010498	1	0.02
BA1	biological_process	urate transport	GO:0015747	1	0.02
BA1	biological_process	L-proline biosynthetic process	GO:0055129	1	0.02
BA1	cellular_component	replisome	GO:0030894	6	0.09
BA1	biological_process	negative regulation of cytoplasmic translation	GO:2000766	1	0.02
BA1	cellular_component	bacterial-type flagellum basal body, rod	GO:0030694	3	0.05
BA1	cellular_component	ribonucleoprotein complex	GO:1990904	40	0.63
BA1	cellular_component	adenylyltransferase complex	GO:1902503	2	0.03
BA1	cellular_component	type II protein secretion system complex	GO:0015627	9	0.14
BA1	cellular_component	glucose-1-phosphate adenylyltransferase complex	GO:0010170	1	0.02
BA1	cellular_component	divisome complex	GO:1990586	6	0.09
BA1	cellular_component	DNA polymerase V complex	GO:0009355	1	0.02
BA1	cellular_component	cell pole	GO:0060187	6	0.09
BA1	cellular_component	2-iminoacetate synthase complex	GO:1902508	1	0.02
BA1	cellular_component	bacterial microcompartment	GO:0031469	5	0.08
BA1	cellular_component	DnaA-Dps complex	GO:1990084	1	0.02
BA1	cellular_component	glycerol-3-phosphate-transporting ATPase complex	GO:1902517	3	0.05
BA1	cellular_component	transferase complex	GO:1990234	1	0.02
BA1	cellular_component	oxidoreductase complex	GO:1990204	2	0.03
BA1	cellular_component	ribonuclease H2 complex	GO:0032299	1	0.02
BA1	cellular_component	TAT protein transport complex	GO:0033281	2	0.03
BA1	molecular_function	DNA binding	GO:0003677	434	6.81
BA1	cellular_component	cytochrome o ubiquinol oxidase complex	GO:0009319	2	0.03
BA1	molecular_function	transmembrane transporter activity	GO:0022857	112	1.76
BA1	cellular_component	membrane protein complex	GO:0098796	2	0.03
BA1	molecular_function	rRNA binding	GO:0019843	40	0.63
BA1	cellular_component	nitrite reductase complex [NAD(P)H]	GO:0009344	1	0.02
BA1	molecular_function	NAD binding	GO:0051287	36	0.56
BA1	cellular_component	pyruvate dehydrogenase complex	GO:0045254	1	0.02
BA1	molecular_function	pyridoxal phosphate binding	GO:0030170	33	0.52
BA1	cellular_component	tricarboxylic acid cycle enzyme complex	GO:0045239	1	0.02
BA1	molecular_function	endopeptidase activity	GO:0004175	10	0.16
BA1	cellular_component	replication inhibiting complex	GO:1990078	1	0.02
BA1	cellular_component	cell surface	GO:0009986	1	0.02
BA1	cellular_component	cell tip	GO:0051286	1	0.02
BA1	cellular_component	RNA polymerase complex	GO:0030880	1	0.02
BA1	molecular_function	quinone binding	GO:0048038	15	0.24
BA1	molecular_function	phosphorelay sensor kinase activity	GO:0000155	11	0.17
BA1	biological_process	bis(molybdopterin guanine dinucleotide)molybdenum biosynthetic process	GO:1902758	1	0.02
BA1	biological_process	'de novo' pyridoxal 5'-phosphate biosynthetic process	GO:0036001	1	0.02
BA1	biological_process	dUTP biosynthetic process	GO:0006229	1	0.02
BA1	biological_process	acetate metabolic process	GO:0006083	1	0.02
BA1	biological_process	nicotinamide riboside transport	GO:0034258	1	0.02
BA1	biological_process	dTMP biosynthetic process	GO:0006231	1	0.02
BA1	biological_process	response to hydroperoxide	GO:0033194	1	0.02
BA1	biological_process	asparagine metabolic process	GO:0006528	1	0.02
BA1	biological_process	response to cadmium ion	GO:0046686	1	0.02
BA1	biological_process	positive regulation of cell motility	GO:2000147	1	0.02
BA1	biological_process	monounsaturated fatty acid biosynthetic process	GO:1903966	1	0.02
BA1	biological_process	thiamine metabolic process	GO:0006772	1	0.02
BA1	biological_process	establishment of localization in cell	GO:0051649	1	0.02
BA1	biological_process	folic acid-containing compound metabolic process	GO:0006760	1	0.02
BA1	biological_process	trehalose metabolism in response to cold stress	GO:0070415	1	0.02
BA1	cellular_component	outer membrane	GO:0019867	15	0.24
BA1	cellular_component	respiratory chain complex I	GO:0045271	8	0.13
BA1	cellular_component	primosome complex	GO:1990077	7	0.11
BA1	cellular_component	nucleoid	GO:0009295	6	0.09
BA1	cellular_component	[Ni-Fe] hydrogenase complex	GO:0044569	5	0.08
BA1	cellular_component	HslUV protease complex	GO:0009376	5	0.08
BA1	cellular_component	carbon phosphorus lyase complex	GO:1904176	4	0.06
BA1	cellular_component	glycerol-3-phosphate dehydrogenase complex	GO:0009331	4	0.06
BA1	cellular_component	periplasmic side of cell outer membrane	GO:0031241	3	0.05
BA1	cellular_component	DnaA-HU complex	GO:1990103	2	0.03
BA1	cellular_component	cell envelope	GO:0030313	2	0.03
BA1	cellular_component	DnaB-DnaC complex	GO:1990100	1	0.02
BA1	cellular_component	exodeoxyribonuclease VII complex	GO:0009318	1	0.02
BA1	cellular_component	DNA helicase complex	GO:0033202	1	0.02
BA1	cellular_component	Hda-beta clamp complex	GO:1990085	1	0.02
BA1	molecular_function	transposase activity	GO:0004803	81	1.27
BA1	molecular_function	GTP binding	GO:0005525	30	0.47
BA1	molecular_function	ribosome binding	GO:0043022	16	0.25
BA1	molecular_function	glycosyltransferase activity	GO:0016757	15	0.24
BA1	molecular_function	nucleobase transmembrane transporter activity	GO:0015205	13	0.2
BA1	molecular_function	nickel cation binding	GO:0016151	12	0.19
BA1	biological_process	shikimate metabolic process	GO:0019632	1	0.02
BA1	biological_process	viral release via pore formation in host cell membrane	GO:0044660	1	0.02
BA1	biological_process	response to lithium ion	GO:0010226	1	0.02
BA1	biological_process	L-phenylalanine catabolic process	GO:0006559	1	0.02
BA1	biological_process	D-amino acid catabolic process	GO:0019478	1	0.02
BA1	biological_process	peptidyl-lysine trimethylation	GO:0018023	1	0.02
BA1	biological_process	D-amino acid metabolic process	GO:0046416	1	0.02
BA1	biological_process	adenosine to inosine editing	GO:0006382	1	0.02
BA1	biological_process	negative regulation of division septum assembly	GO:0010974	1	0.02
BA1	biological_process	resolution of recombination intermediates	GO:0071139	1	0.02
BA1	biological_process	molybdenum incorporation into molybdenum-molybdopterin complex	GO:0018315	1	0.02
BA1	biological_process	post-translational protein acetylation	GO:0034421	1	0.02
BA1	cellular_component	sulfurtransferase complex	GO:1990228	10	0.16
BA1	cellular_component	extracellular region	GO:0005576	8	0.13
BA1	cellular_component	Gram-negative-bacterium-type cell wall	GO:0009276	5	0.08
BA1	cellular_component	phospholipid-translocating ATPase complex	GO:1990531	4	0.06
BA1	cellular_component	cellular anatomical entity	GO:0110165	3	0.05
BA1	cellular_component	ethanolamine ammonia-lyase complex	GO:0009350	2	0.03
BA1	cellular_component	SeqA-DNA complex	GO:1990097	1	0.02
BA1	cellular_component	plasma membrane succinate dehydrogenase complex	GO:0045282	1	0.02
BA1	cellular_component	IscS-IscU complex	GO:1990330	1	0.02
BA1	cellular_component	alkanesulfonate monooxygenase complex	GO:1990201	1	0.02
BA1	cellular_component	tripartite ATP-independent periplasmic transporter complex	GO:0031317	1	0.02
BA1	molecular_function	structural constituent of ribosome	GO:0003735	53	0.83
BA1	molecular_function	protein-N(PI)-phosphohistidine-sugar phosphotransferase activity	GO:0008982	20	0.31
BA1	molecular_function	heme binding	GO:0020037	19	0.3
BA1	molecular_function	phosphorelay response regulator activity	GO:0000156	17	0.27
BA1	molecular_function	transaminase activity	GO:0008483	10	0.16
BA1	biological_process	regulation of fatty acid biosynthetic process	GO:0042304	1	0.02
BA1	biological_process	uridine catabolic process	GO:0006218	1	0.02
BA1	biological_process	tyrosyl-tRNA aminoacylation	GO:0006437	1	0.02
BA1	biological_process	tetrahydrobiopterin biosynthetic process	GO:0006729	1	0.02
BA1	biological_process	CTP salvage	GO:0044211	1	0.02
BA1	biological_process	pentose metabolic process	GO:0019321	1	0.02
BA1	biological_process	response to arsenic-containing substance	GO:0046685	1	0.02
BA1	biological_process	hypoxanthine transport	GO:0035344	1	0.02
BA1	biological_process	response to metal ion	GO:0010038	1	0.02
BA1	biological_process	ADP biosynthetic process	GO:0006172	1	0.02
BA1	biological_process	sulfate reduction	GO:0019419	1	0.02
BA1	biological_process	regulation of RNA metabolic process	GO:0051252	1	0.02
BA1	biological_process	L-lysine catabolic process to acetyl-CoA via saccharopine	GO:0033512	1	0.02
BA1	biological_process	ribonucleoside diphosphate metabolic process	GO:0009185	1	0.02
BA1	biological_process	tRNA splicing, via endonucleolytic cleavage and ligation	GO:0006388	1	0.02
BA1	biological_process	adenosine catabolic process	GO:0006154	1	0.02
BA1	cellular_component	cytosol	GO:0005829	434	6.81
BA1	biological_process	aminoacyl-tRNA metabolism involved in translational fidelity	GO:0106074	1	0.02
BA1	cellular_component	ribosome	GO:0005840	52	0.82
BA1	biological_process	spermidine catabolic process	GO:0046203	1	0.02
BA1	cellular_component	DNA-directed RNA polymerase complex	GO:0000428	5	0.08
BA1	biological_process	guanine catabolic process	GO:0006147	1	0.02
BA1	cellular_component	transcription elongation factor complex	GO:0008023	4	0.06
BA1	biological_process	response to nutrient levels	GO:0031667	1	0.02
BA1	cellular_component	H-NS-Cnu complex	GO:0036411	1	0.02
BA1	biological_process	periplasmic space organization	GO:0043580	1	0.02
BA1	cellular_component	bacterial-type flagellum filament cap	GO:0009421	1	0.02
BA1	biological_process	amino acid catabolic process	GO:0009063	1	0.02
BA1	cellular_component	glycine cleavage complex	GO:0005960	1	0.02
BA1	biological_process	N-terminal peptidyl-alanine trimethylation	GO:0018012	1	0.02
BA1	cellular_component	DNA replication termination region	GO:0097047	1	0.02
BA1	biological_process	ketone catabolic process	GO:0042182	1	0.02
BA1	molecular_function	endonuclease activity	GO:0004519	45	0.71
BA1	biological_process	biotin metabolic process	GO:0006768	1	0.02
BA1	molecular_function	transcription cis-regulatory region binding	GO:0000976	41	0.64
BA1	biological_process	negative regulation of ribonuclease activity	GO:0060701	1	0.02
BA1	molecular_function	D-glucosamine PTS permease activity	GO:0103111	23	0.36
BA1	biological_process	protein targeting to membrane	GO:0006612	1	0.02
BA1	molecular_function	NADH dehydrogenase (ubiquinone) activity	GO:0008137	17	0.27
BA1	biological_process	regulation of carbon utilization	GO:0043609	1	0.02
BA1	molecular_function	acyltransferase activity	GO:0016746	15	0.24
BA1	cellular_component	cytoplasm	GO:0005737	499	7.83
BA1	molecular_function	carbohydrate derivative binding	GO:0097367	13	0.2
BA1	cellular_component	extrinsic component of cytoplasmic side of plasma membrane	GO:0031234	4	0.06
BA1	molecular_function	proton-transporting ATP synthase activity, rotational mechanism	GO:0046933	10	0.16
BA1	cellular_component	acetolactate synthase complex	GO:0005948	4	0.06
BA1	cellular_component	L-cysteine desulfurase complex	GO:1990221	3	0.05
BA1	cellular_component	ATP-binding cassette (ABC) transporter complex, transmembrane substrate-binding subunit-containing	GO:0035796	3	0.05
BA1	cellular_component	EKC/KEOPS complex	GO:0000408	2	0.03
BA1	cellular_component	sigma factor antagonist complex	GO:1903865	2	0.03
BA1	cellular_component	cell septum	GO:0030428	2	0.03
BA1	cellular_component	dimethyl sulfoxide reductase complex	GO:0009390	1	0.02
BA1	cellular_component	thioredoxin-disulfide reductase complex	GO:1902515	1	0.02
BA1	cellular_component	cobalamin transport complex	GO:1990191	1	0.02
BA1	cellular_component	acetate CoA-transferase complex	GO:0009329	1	0.02
BA1	cellular_component	maltose transport complex	GO:1990060	1	0.02
BA1	cellular_component	peptidoglycan-based cell wall	GO:0009274	1	0.02
BA1	molecular_function	zinc ion binding	GO:0008270	82	1.29
BA1	molecular_function	2 iron, 2 sulfur cluster binding	GO:0051537	23	0.36
BA1	biological_process	lipid-linked peptidoglycan transport	GO:0015836	1	0.02
BA1	biological_process	regulation of division septum assembly	GO:0032955	1	0.02
BA1	biological_process	positive regulation of macromolecule biosynthetic process	GO:0010557	1	0.02
BA1	biological_process	dTDP biosynthetic process	GO:0006233	1	0.02
BA1	biological_process	L-glutamate transmembrane transport	GO:0015813	1	0.02
BA1	biological_process	L-cystine transport	GO:0015811	1	0.02
BA1	biological_process	polysaccharide catabolic process	GO:0000272	1	0.02
BA1	biological_process	aspartate family amino acid biosynthetic process	GO:0009067	1	0.02
BA1	biological_process	sulfate assimilation, phosphoadenylyl sulfate reduction by phosphoadenylyl-sulfate reductase (thioredoxin)	GO:0019379	1	0.02
BA1	cellular_component	membrane	GO:0016020	495	7.77
BA1	cellular_component	protein-containing complex	GO:0032991	35	0.55
BA1	cellular_component	pilus	GO:0009289	26	0.41
BA1	cellular_component	plasma membrane protein complex	GO:0098797	7	0.11
BA1	cellular_component	transporter complex	GO:1990351	5	0.08
BA1	cellular_component	DNA polymerase III complex	GO:0009360	4	0.06
BA1	cellular_component	DnaB-DnaC-DnaT-PriA-PriB complex	GO:1990158	3	0.05
BA1	cellular_component	extrinsic component of plasma membrane	GO:0019897	2	0.03
BA1	cellular_component	methyl accepting chemotaxis protein complex	GO:0098561	2	0.03
BA1	cellular_component	FtsBL complex	GO:1990588	2	0.03
BA1	cellular_component	bacterial degradosome	GO:1990061	1	0.02
BA1	cellular_component	transcription repressor complex	GO:0017053	1	0.02
BA1	cellular_component	cytoophidium	GO:0097268	1	0.02
BA1	cellular_component	pyruvate kinase complex	GO:1902912	1	0.02
BA1	molecular_function	hydrolase activity	GO:0016787	143	2.24
BA1	molecular_function	RNA binding	GO:0003723	56	0.88
BA1	molecular_function	electron transfer activity	GO:0009055	40	0.63
BA1	molecular_function	methyltransferase activity	GO:0008168	36	0.56
BA1	molecular_function	phosphotransferase activity, alcohol group as acceptor	GO:0016773	14	0.22
BA1	molecular_function	FAD binding	GO:0071949	14	0.22
BA1	molecular_function	DNA-binding transcription activator activity	GO:0001216	12	0.19
BA1	molecular_function	DNA helicase activity	GO:0003678	10	0.16
BA1	biological_process	response to gamma radiation	GO:0010332	1	0.02
BA1	biological_process	regulation of peptidase activity	GO:0052547	1	0.02
BA1	biological_process	formation of translation preinitiation complex	GO:0001731	1	0.02
BA1	biological_process	glycerol-3-phosphate biosynthetic process	GO:0046167	1	0.02
BA1	biological_process	spermine catabolic process	GO:0046208	1	0.02
BA1	biological_process	alanyl-tRNA aminoacylation	GO:0006419	1	0.02
BA1	biological_process	peptidyl-glycine modification	GO:0018201	1	0.02
BA1	biological_process	uridine transport	GO:0015862	1	0.02
BA1	biological_process	glycogen metabolic process	GO:0005977	1	0.02
BA1	biological_process	response to salt stress	GO:0009651	1	0.02
BA1	biological_process	homologous recombination	GO:0035825	1	0.02
BA1	cellular_component	protein-DNA complex	GO:0032993	22	0.35
BA1	cellular_component	transmembrane transporter complex	GO:1902495	13	0.2
BA1	cellular_component	plasma membrane respiratory chain complex I	GO:0045272	7	0.11
BA1	cellular_component	proton-transporting ATP synthase complex	GO:0045259	6	0.09
BA1	cellular_component	proton-transporting ATP synthase complex, catalytic core F(1)	GO:0045261	6	0.09
BA1	cellular_component	nitrate reductase complex	GO:0009325	5	0.08
BA1	cellular_component	bacterial-type flagellum hook	GO:0009424	4	0.06
BA1	cellular_component	iron-sulfur cluster assembly complex	GO:1990229	3	0.05
BA1	cellular_component	transcription regulator complex	GO:0005667	3	0.05
BA1	cellular_component	phosphopyruvate hydratase complex	GO:0000015	2	0.03
BA1	cellular_component	proteasome core complex	GO:0005839	1	0.02
BA1	cellular_component	catalytic complex	GO:1902494	1	0.02
BA1	molecular_function	ATP binding	GO:0005524	304	4.77
BA1	molecular_function	identical protein binding	GO:0042802	182	2.86
BA1	molecular_function	phosphatase activity	GO:0016791	14	0.22
BA1	molecular_function	carbohydrate binding	GO:0030246	13	0.2
BA1	biological_process	sister chromatid cohesion	GO:0007062	1	0.02
BA1	biological_process	UDP biosynthetic process	GO:0006225	1	0.02
BA1	biological_process	UDP-N-acetylgalactosamine biosynthetic process	GO:0019277	1	0.02
BA1	biological_process	trehalose biosynthetic process	GO:0005992	1	0.02
BA1	biological_process	type IV pilus-dependent motility	GO:0043107	1	0.02
BA1	biological_process	regulation of pH	GO:0006885	1	0.02
BA1	biological_process	intracellular sequestering of iron ion	GO:0006880	1	0.02
BA1	biological_process	phosphate-containing compound metabolic process	GO:0006796	1	0.02
BA1	biological_process	peptidyl-pyrromethane cofactor linkage	GO:0018160	1	0.02
BA1	biological_process	dTDP-rhamnose biosynthetic process	GO:0019305	1	0.02
BA1	biological_process	allantoin catabolic process	GO:0000256	1	0.02
BA1	biological_process	peptidoglycan-based cell wall biogenesis	GO:0009273	1	0.02
BA1	biological_process	tRNA-guanine transglycosylation	GO:0101030	1	0.02
BA1	biological_process	tRNA threonylcarbamoyladenosine metabolic process	GO:0070525	1	0.02
BA1	cellular_component	periplasmic space	GO:0042597	64	1
BA1	cellular_component	cytosolic small ribosomal subunit	GO:0022627	17	0.27
BA1	cellular_component	small ribosomal subunit	GO:0015935	9	0.14
BA1	cellular_component	cytosolic DNA-directed RNA polymerase complex	GO:0000345	5	0.08
BA1	cellular_component	chromosome	GO:0005694	3	0.05
BA1	cellular_component	bacterial-type flagellum basal body, C ring	GO:0009433	2	0.03
BA1	cellular_component	MPT synthase complex	GO:1990140	2	0.03
BA1	cellular_component	bacterial-type flagellum rotor complex	GO:0120107	2	0.03
BA1	cellular_component	anthranilate synthase complex	GO:0005950	1	0.02
BA1	cellular_component	chloride channel complex	GO:0034707	1	0.02
BA1	cellular_component	enterobactin synthetase complex	GO:0009366	1	0.02
BA1	molecular_function	FMN binding	GO:0010181	22	0.35
BA1	molecular_function	DNA-directed DNA polymerase activity	GO:0003887	21	0.33
BA1	molecular_function	ligase activity	GO:0016874	13	0.2
BA1	biological_process	trans-translation	GO:0070929	1	0.02
BA1	biological_process	pentose-phosphate shunt, oxidative branch	GO:0009051	1	0.02
BA1	biological_process	L-lyxose metabolic process	GO:0019324	1	0.02
BA1	biological_process	carbohydrate derivative transport	GO:1901264	1	0.02
BA1	biological_process	cellular response to pH	GO:0071467	1	0.02
BA1	biological_process	gamma-aminobutyric acid transport	GO:0015812	1	0.02
BA1	biological_process	pyrimidine nucleoside transport	GO:0015864	1	0.02
BA1	biological_process	cAMP biosynthetic process	GO:0006171	1	0.02
BA1	biological_process	D-ribose catabolic process	GO:0019303	1	0.02
BA1	cellular_component	ATP-binding cassette (ABC) transporter complex, substrate-binding subunit-containing	GO:0055052	73	1.15
BA1	cellular_component	DnaB-DnaC-Rep-PriC complex	GO:1990160	2	0.03
BA1	cellular_component	macrolide transmembrane transporter complex	GO:1990195	1	0.02
BA1	molecular_function	DNA-binding transcription factor activity	GO:0003700	126	1.98
BA1	molecular_function	iron-sulfur cluster binding	GO:0051536	35	0.55
BA1	molecular_function	flavin adenine dinucleotide binding	GO:0050660	33	0.52
BA1	molecular_function	DNA-binding transcription repressor activity	GO:0001217	12	0.19
BA1	molecular_function	antiporter activity	GO:0015297	11	0.17
BA1	biological_process	purine nucleoside metabolic process	GO:0042278	1	0.02
BA1	biological_process	adenosine transport	GO:0032238	1	0.02
BA1	biological_process	negative regulation of GTPase activity	GO:0034260	1	0.02
BA1	biological_process	pyrimidine nucleotide metabolic process	GO:0006220	1	0.02
BA1	biological_process	queuosine salvage	GO:1990397	1	0.02
BA1	biological_process	nickel cation transport	GO:0015675	1	0.02
BA1	biological_process	base-excision repair, AP site formation via deaminated base removal	GO:0097510	1	0.02
BA1	biological_process	response to organic substance	GO:0010033	1	0.02
BA1	biological_process	negative regulation of purine nucleotide biosynthetic process	GO:1900372	1	0.02
BA1	biological_process	gamma-aminobutyric acid metabolic process	GO:0009448	1	0.02
BA1	biological_process	zinc ion transmembrane transport	GO:0071577	1	0.02
BA1	biological_process	fructose 1,6-bisphosphate metabolic process	GO:0030388	1	0.02
BA1	cellular_component	outer membrane-bounded periplasmic space	GO:0030288	81	1.27
BA1	cellular_component	cell outer membrane	GO:0009279	67	1.05
BA1	cellular_component	bacterial-type flagellum secretion apparatus	GO:0120102	3	0.05
BA1	cellular_component	ATPase complex	GO:1904949	2	0.03
BA1	cellular_component	ferredoxin hydrogenase complex	GO:0009375	2	0.03
BA1	cellular_component	Holliday junction resolvase complex	GO:0048476	2	0.03
BA1	cellular_component	guanyl-nucleotide exchange factor complex	GO:0032045	2	0.03
BA1	cellular_component	GroEL-GroES complex	GO:1990220	1	0.02
BA1	cellular_component	H-NS-Hha complex	GO:0097495	1	0.02
BA1	cellular_component	riboflavin synthase complex	GO:0009349	1	0.02
BA1	cellular_component	succinate-CoA ligase complex (ADP-forming)	GO:0009361	1	0.02
BA1	cellular_component	cytosolic ribosome	GO:0022626	1	0.02
BA1	cellular_component	tRNA methyltransferase complex	GO:0043527	1	0.02
BA1	cellular_component	sulfite reductase complex (NADPH)	GO:0009337	1	0.02
BA1	cellular_component	3-phenylpropionate dioxygenase complex	GO:0009334	1	0.02
BA1	molecular_function	magnesium ion binding	GO:0000287	104	1.63
BA1	molecular_function	lyase activity	GO:0016829	69	1.08
BA1	molecular_function	kinase activity	GO:0016301	65	1.02
BA1	molecular_function	cis-regulatory region sequence-specific DNA binding	GO:0000987	13	0.2
BA1	molecular_function	ferrous iron binding	GO:0008198	12	0.19
BA1	molecular_function	metalloendopeptidase activity	GO:0004222	10	0.16
BA1	biological_process	seryl-tRNA aminoacylation	GO:0006434	1	0.02
BA1	biological_process	cadaverine transport	GO:0015839	1	0.02
BA1	biological_process	UDP-N-acetylglucosamine metabolic process	GO:0006047	1	0.02
BA1	biological_process	cysteine transport	GO:0042883	1	0.02
BA1	biological_process	nucleoside monophosphate metabolic process	GO:0009123	1	0.02
BA1	biological_process	cellular hyperosmotic response	GO:0071474	1	0.02
BA1	biological_process	enterobactin catabolic process	GO:0046214	1	0.02
BA1	biological_process	RNA modification	GO:0009451	1	0.02
BA1	biological_process	S-adenosylmethionine cycle	GO:0033353	1	0.02
BA1	biological_process	peptidyl-serine autophosphorylation	GO:0036289	1	0.02
BA1	biological_process	carboxylic acid metabolic process	GO:0019752	1	0.02
BA1	cellular_component	cell division site	GO:0032153	16	0.25
BA1	cellular_component	bacterial-type flagellum basal body	GO:0009425	9	0.14
BA1	cellular_component	cell envelope Sec protein transport complex	GO:0031522	6	0.09
BA1	cellular_component	cytoplasmic side of plasma membrane	GO:0009898	5	0.08
BA1	cellular_component	type III protein secretion system complex	GO:0030257	5	0.08
BA1	cellular_component	efflux pump complex	GO:1990281	4	0.06
BA1	cellular_component	cytochrome complex	GO:0070069	4	0.06
BA1	cellular_component	bacterial nucleoid	GO:0043590	3	0.05
BA1	cellular_component	plasma membrane fumarate reductase complex	GO:0045284	2	0.03
BA1	cellular_component	ubiquinone biosynthesis complex	GO:0110142	2	0.03
BA1	cellular_component	monoatomic ion channel complex	GO:0034702	1	0.02
BA1	cellular_component	oxoglutarate dehydrogenase complex	GO:0045252	1	0.02
BA1	cellular_component	DNA polymerase III, beta sliding clamp processivity factor complex	GO:0044775	1	0.02
BA1	cellular_component	mismatch repair complex	GO:0032300	1	0.02
BA1	cellular_component	external side of cell outer membrane	GO:0031240	1	0.02
BA1	molecular_function	GTPase activity	GO:0003924	16	0.25
BA1	molecular_function	unfolded protein binding	GO:0051082	15	0.24
BA1	molecular_function	metallopeptidase activity	GO:0008237	12	0.19
BA1	biological_process	positive regulation of termination of DNA-templated transcription	GO:0060566	1	0.02
BA1	biological_process	glyoxylate catabolic process	GO:0009436	1	0.02
BA1	biological_process	RNA folding	GO:0034337	1	0.02
BA1	biological_process	purine deoxyribonucleoside catabolic process	GO:0046124	1	0.02
BA1	biological_process	L-alanine oxidation to pyruvate via D-alanine	GO:0019480	1	0.02
BA1	biological_process	positive regulation of post-translational protein modification	GO:1901875	1	0.02
BA1	biological_process	cellular response to anoxia	GO:0071454	1	0.02
BA1	biological_process	alkanesulfonate catabolic process	GO:0046306	1	0.02
BA1	biological_process	geranyl diphosphate biosynthetic process	GO:0033384	1	0.02
BA1	biological_process	purine nucleoside transmembrane transport	GO:0015860	1	0.02
BA1	biological_process	canonical glycolysis	GO:0061621	1	0.02
BA1	biological_process	GMP biosynthetic process	GO:0006177	1	0.02
BA1	biological_process	arginine catabolic process to ornithine	GO:0019547	1	0.02
BA1	biological_process	amino acid export across plasma membrane	GO:0032973	1	0.02
BA1	biological_process	lysine biosynthetic process via diaminopimelate and N-succinyl-2-amino-6-ketopimelate	GO:0033359	1	0.02
BA1	biological_process	tRNA wobble adenosine to inosine editing	GO:0002100	1	0.02
BA1	biological_process	aminophosphonate metabolic process	GO:0033051	1	0.02
BA1	cellular_component	cytosolic large ribosomal subunit	GO:0022625	28	0.44
BA1	cellular_component	NADH dehydrogenase complex	GO:0030964	9	0.14
BA1	cellular_component	large ribosomal subunit	GO:0015934	9	0.14
BA1	cellular_component	division septum	GO:0000935	4	0.06
BA1	cellular_component	DnaB-DnaC-DnaT-PriA-PriC complex	GO:1990159	4	0.06
BA1	cellular_component	enzyme IIA-maltose transporter complex	GO:1990154	2	0.03
BA1	cellular_component	mitochondrion	GO:0005739	1	0.02
BA1	cellular_component	DNA polymerase III, core complex	GO:0044776	1	0.02
BA1	cellular_component	NarGHI complex	GO:0044799	1	0.02
BA1	cellular_component	ModE complex	GO:1990198	1	0.02
BA1	cellular_component	succinate dehydrogenase complex	GO:0045281	1	0.02
BA1	cellular_component	endoplasmic reticulum membrane	GO:0005789	1	0.02
BA1	cellular_component	peroxisome	GO:0005777	1	0.02
BA1	cellular_component	polyphosphate kinase complex	GO:0009358	1	0.02
BA1	molecular_function	acyltransferase activity, transferring groups other than amino-acyl groups	GO:0016747	24	0.38
BA1	molecular_function	oxidoreductase activity, acting on the CH-OH group of donors, NAD or NADP as acceptor	GO:0016616	17	0.27
BA1	molecular_function	helicase activity	GO:0004386	15	0.24
BA1	biological_process	regulation of endoribonuclease activity	GO:0060699	1	0.02
BA1	biological_process	glycol catabolic process	GO:0042846	1	0.02
BA1	biological_process	xylulose metabolic process	GO:0005997	1	0.02
BA1	biological_process	aspartate metabolic process	GO:0006531	1	0.02
BA1	biological_process	aspartate catabolic process	GO:0006533	1	0.02
BA1	biological_process	p-aminobenzoyl-glutamate transport	GO:0015814	1	0.02
BA1	biological_process	generation of precursor metabolites and energy	GO:0006091	1	0.02
BA1	biological_process	alanine catabolic process	GO:0006524	1	0.02
BA1	biological_process	response to selenite ion	GO:0072714	1	0.02
BA1	biological_process	microcin B17 transport	GO:0042885	1	0.02
BA1	biological_process	pyrimidine-containing compound salvage	GO:0008655	1	0.02
BA1	biological_process	cellular hyperosmotic salinity response	GO:0071475	1	0.02
BA1	biological_process	butyryl-CoA catabolic process to butyrate	GO:0044581	1	0.02
BA1	biological_process	DNA biosynthetic process	GO:0071897	1	0.02
BA1	biological_process	negative regulation of cytoplasmic translational initiation	GO:1904689	1	0.02
BA1	biological_process	positive regulation of DNA-binding transcription factor activity	GO:0051091	1	0.02
BA1	biological_process	regulation of monoatomic ion transmembrane transport	GO:0034765	1	0.02
BA1	biological_process	uracil import across plasma membrane	GO:0098721	1	0.02
BA1	cellular_component	bacterial-type flagellum	GO:0009288	13	0.2
BA1	cellular_component	host cell cytoplasm	GO:0030430	4	0.06
BA1	cellular_component	ATP-independent citrate lyase complex	GO:0009346	3	0.05
BA1	cellular_component	polysomal ribosome	GO:0042788	2	0.03
BA1	cellular_component	host outer membrane	GO:0044384	2	0.03
BA1	cellular_component	acetyl-CoA carboxylase complex	GO:0009317	2	0.03
BA1	cellular_component	GTPase complex	GO:1905360	1	0.02
BA1	cellular_component	type IV pilus	GO:0044096	1	0.02
BA1	cellular_component	potassium:proton antiporter complex	GO:1903103	1	0.02
BA1	cellular_component	methionine-importing ABC transporter complex	GO:1990197	1	0.02
BA1	cellular_component	bacterial-type flagellum basal body, distal rod, P ring	GO:0009428	1	0.02
BA1	cellular_component	high-affinity iron permease complex	GO:0033573	1	0.02
BA1	cellular_component	MsbA transporter complex	GO:1990199	1	0.02
BA1	molecular_function	metal ion binding	GO:0046872	298	4.68
BA1	molecular_function	protein homodimerization activity	GO:0042803	114	1.79
BA1	molecular_function	oxidoreductase activity	GO:0016491	108	1.69
BA1	molecular_function	ATP hydrolysis activity	GO:0016887	83	1.3
BA1	molecular_function	4 iron, 4 sulfur cluster binding	GO:0051539	79	1.24
BA1	molecular_function	nucleic acid binding	GO:0003676	78	1.22
BA1	molecular_function	sequence-specific DNA binding	GO:0043565	50	0.78
BA1	molecular_function	tRNA binding	GO:0000049	32	0.5
BA1	molecular_function	nucleotide binding	GO:0000166	31	0.49
BA1	molecular_function	peptidase activity	GO:0008233	31	0.49
BA1	molecular_function	nucleotidyltransferase activity	GO:0016779	19	0.3
BA1	biological_process	L-valine import across plasma membrane	GO:1903805	1	0.02
BA1	biological_process	L-glutamine import across plasma membrane	GO:1903803	1	0.02
BA1	biological_process	cellular response to oxygen levels	GO:0071453	1	0.02
BA1	biological_process	dUDP biosynthetic process	GO:0006227	1	0.02
BA1	biological_process	lactose catabolic process	GO:0005990	1	0.02
BA1	biological_process	nitroglycerin metabolic process	GO:0018937	1	0.02
BA1	biological_process	translational initiation	GO:0006413	1	0.02
BA1	biological_process	peptidyl-L-beta-methylthioaspartic acid biosynthetic process from peptidyl-aspartic acid	GO:0018339	1	0.02
BA1	biological_process	nitric oxide catabolic process	GO:0046210	1	0.02
BA1	biological_process	thermotaxis	GO:0043052	1	0.02
BA1	biological_process	arginine deiminase pathway	GO:0019546	1	0.02
BA1	biological_process	pyrimidine-containing compound transmembrane transport	GO:0072531	1	0.02
BA1	biological_process	protein tetramerization	GO:0051262	1	0.02
BA1	biological_process	adenine salvage	GO:0006168	1	0.02
BA1	biological_process	RNA (guanine-N7)-methylation	GO:0036265	1	0.02
BA1	cellular_component	ATP-binding cassette (ABC) transporter complex	GO:0043190	44	0.69
BA1	cellular_component	pore complex	GO:0046930	6	0.09
BA1	cellular_component	proton-transporting ATP synthase complex, coupling factor F(o)	GO:0045263	4	0.06
BA1	cellular_component	alpha-D-ribose 1-methylphosphonate 5-triphosphate synthase complex	GO:0061694	4	0.06
BA1	cellular_component	curli secretion complex	GO:0062155	3	0.05
BA1	cellular_component	formate dehydrogenase complex	GO:0009326	3	0.05
BA1	cellular_component	FtsQBL complex	GO:1990587	3	0.05
BA1	cellular_component	Bam protein complex	GO:1990063	2	0.03
BA1	cellular_component	invertasome	GO:0031421	2	0.03
BA1	cellular_component	ribonucleoside-diphosphate reductase complex	GO:0005971	2	0.03
BA1	cellular_component	DnaB-DnaG complex	GO:1990156	1	0.02
BA1	cellular_component	DNA repair complex	GO:1990391	1	0.02
BA1	cellular_component	IHF-DNA complex	GO:1990177	1	0.02
BA1	cellular_component	exodeoxyribonuclease V complex	GO:0009338	1	0.02
BA1	cellular_component	bacterial-type flagellum basal body, distal rod, L ring	GO:0009427	1	0.02
BA1	cellular_component	extracellular space	GO:0005615	1	0.02
BA1	cellular_component	6-phosphofructokinase complex	GO:0005945	1	0.02
BA1	cellular_component	excinuclease repair complex	GO:0009380	1	0.02
BA1	molecular_function	transferase activity	GO:0016740	94	1.47
BA1	molecular_function	iron ion binding	GO:0005506	37	0.58
BA1	molecular_function	isomerase activity	GO:0016853	29	0.45
BA1	molecular_function	manganese ion binding	GO:0030145	27	0.42
BA1	molecular_function	catalytic activity	GO:0003824	15	0.24
BA1	molecular_function	xenobiotic transmembrane transporter activity	GO:0042910	12	0.19
BA1	molecular_function	translation elongation factor activity	GO:0003746	12	0.19
BA1	biological_process	sorbitol transmembrane transport	GO:0015795	1	0.02
BA1	biological_process	selenocysteine catabolic process	GO:0016261	1	0.02
BA1	biological_process	coenzyme A metabolic process	GO:0015936	1	0.02
BA1	biological_process	plasma membrane copper ion transport	GO:0015679	1	0.02
BA1	biological_process	purine ribonucleotide interconversion	GO:0015951	1	0.02
BA1	biological_process	alanine biosynthetic process	GO:0006523	1	0.02
BA1	biological_process	lipopolysaccharide metabolic process	GO:0008653	1	0.02
BA1	biological_process	sulfur compound transport	GO:0072348	1	0.02
BA1	biological_process	glycogen biosynthetic process	GO:0005978	1	0.02
BA1	cellular_component	plasma membrane	GO:0005886	665	10.43
BA1	cellular_component	toxin-antitoxin complex	GO:0110001	13	0.2
BA1	cellular_component	endopeptidase Clp complex	GO:0009368	3	0.05
BA1	cellular_component	molybdopterin cofactor (Moco) biosynthesis adenylyltransferase complex	GO:1990133	2	0.03
BA1	cellular_component	DNA polymerase III, clamp loader complex	GO:0043846	2	0.03
BA1	cellular_component	extrinsic component of membrane	GO:0019898	2	0.03
BA1	cellular_component	HU-DNA complex	GO:1990178	2	0.03
BA1	cellular_component	bacterial-type flagellum stator complex	GO:0120101	2	0.03
BA1	cellular_component	ethanolamine degradation polyhedral organelle	GO:0031471	2	0.03
BA1	cellular_component	iron-sulfur cluster transfer complex	GO:1990230	2	0.03
BA1	cellular_component	beta-galactosidase complex	GO:0009341	1	0.02
BA1	cellular_component	nucleosome	GO:0000786	1	0.02
BA1	cellular_component	signal recognition particle	GO:0048500	1	0.02
BA1	cellular_component	IscS-TusA complex	GO:1990329	1	0.02
BA1	cellular_component	diamine N-acetyltransferase complex	GO:1990235	1	0.02
BA1	cellular_component	cysteine synthase complex	GO:0009333	1	0.02
BA1	molecular_function	NADP binding	GO:0050661	19	0.3
BA1	molecular_function	symporter activity	GO:0015293	19	0.3
BA1	molecular_function	serine-type endopeptidase activity	GO:0004252	15	0.24
BA1	molecular_function	single-stranded DNA binding	GO:0003697	14	0.22
BA1	molecular_function	ABC-type transporter activity	GO:0140359	14	0.22
BA1	molecular_function	guanosine tetraphosphate binding	GO:0097216	11	0.17
BA1	molecular_function	protein histidine kinase activity	GO:0004673	8	0.13
BA1	molecular_function	carboxypeptidase activity	GO:0004180	9	0.14
BA1	molecular_function	hydrogenase (acceptor) activity	GO:0033748	6	0.09
BA1	molecular_function	dipeptide transmembrane transporter activity	GO:0071916	8	0.13
BA1	molecular_function	molybdopterin cofactor binding	GO:0043546	9	0.14
BA1	molecular_function	damaged DNA binding	GO:0003684	9	0.14
BA1	molecular_function	porin activity	GO:0015288	8	0.13
BA1	molecular_function	hydrolase activity, acting on acid anhydrides, in phosphorus-containing anhydrides	GO:0016818	9	0.14
BA1	molecular_function	NADH dehydrogenase (quinone) activity	GO:0050136	8	0.13
BA1	molecular_function	sugar-phosphatase activity	GO:0050308	6	0.09
BA1	molecular_function	hydrolase activity, hydrolyzing O-glycosyl compounds	GO:0004553	10	0.16
BA1	molecular_function	molecular adaptor activity	GO:0060090	6	0.09
BA1	molecular_function	large ribosomal subunit rRNA binding	GO:0070180	8	0.13
BA1	molecular_function	exonuclease activity	GO:0004527	8	0.13
BA1	molecular_function	ribosomal small subunit binding	GO:0043024	8	0.13
BA1	molecular_function	lipid binding	GO:0008289	7	0.11
BA1	molecular_function	proton-transporting ATPase activity, rotational mechanism	GO:0046961	7	0.11
BA1	molecular_function	peptidyl-prolyl cis-trans isomerase activity	GO:0003755	7	0.11
BA1	molecular_function	glutathione transferase activity	GO:0004364	5	0.08
BA1	molecular_function	L-isoleucine transmembrane transporter activity	GO:0015188	4	0.06
BA1	molecular_function	ribonucleoside-diphosphate reductase activity, thioredoxin disulfide as acceptor	GO:0004748	4	0.06
BA1	molecular_function	ATP-dependent DNA damage sensor activity	GO:0140664	4	0.06
BA1	molecular_function	tRNA dihydrouridine synthase activity	GO:0017150	3	0.05
BA1	molecular_function	nucleoside triphosphate diphosphatase activity	GO:0047429	3	0.05
BA1	molecular_function	calcium ion binding	GO:0005509	3	0.05
BA1	molecular_function	endoribonuclease inhibitor activity	GO:0060698	3	0.05
BA1	molecular_function	aldehyde dehydrogenase (NAD+) activity	GO:0004029	3	0.05
BA1	molecular_function	monooxygenase activity	GO:0004497	3	0.05
BA1	molecular_function	alcohol dehydrogenase (NADP+) activity	GO:0008106	3	0.05
BA1	molecular_function	pseudouridylate synthase activity	GO:0004730	3	0.05
BA1	molecular_function	tRNA (uracil-2'-O-)-methyltransferase activity	GO:0052665	3	0.05
BA1	molecular_function	DNA primase activity	GO:0003896	2	0.03
BA1	molecular_function	asparaginase activity	GO:0004067	2	0.03
BA1	molecular_function	single-stranded DNA 3'-5' DNA exonuclease activity	GO:0008310	2	0.03
BA1	molecular_function	lytic endotransglycosylase activity	GO:0008932	2	0.03
BA1	molecular_function	chromate reductase activity	GO:0034567	2	0.03
BA1	molecular_function	glutathione disulfide oxidoreductase activity	GO:0015038	2	0.03
BA1	molecular_function	dihydroneopterin aldolase activity	GO:0004150	2	0.03
BA1	molecular_function	cobalt ion binding	GO:0050897	2	0.03
BA1	molecular_function	lipopolysaccharide glucosyltransferase I activity	GO:0008919	2	0.03
BA1	molecular_function	glucose-1-phosphate thymidylyltransferase activity	GO:0008879	2	0.03
BA1	molecular_function	pyridoxal kinase activity	GO:0008478	2	0.03
BA1	molecular_function	glutamine-fructose-6-phosphate transaminase (isomerizing) activity	GO:0004360	2	0.03
BA1	molecular_function	serine binding	GO:0070905	2	0.03
BA1	molecular_function	lysine-tRNA ligase activity	GO:0004824	2	0.03
BA1	molecular_function	dimethyl sulfoxide reductase activity	GO:0009389	2	0.03
BA1	molecular_function	protein dimerization activity	GO:0046983	10	0.16
BA1	molecular_function	uridine kinase activity	GO:0004849	1	0.02
BA1	molecular_function	N-carbamoyl-L-amino-acid hydrolase activity	GO:0050538	1	0.02
BA1	molecular_function	alkylglycerone-phosphate synthase activity	GO:0008609	1	0.02
BA1	molecular_function	uracil transmembrane transporter activity	GO:0015210	1	0.02
BA1	molecular_function	aspartate 1-decarboxylase activity	GO:0004068	1	0.02
BA1	molecular_function	succinyltransferase activity	GO:0016748	1	0.02
BA1	molecular_function	enterobactin transmembrane transporter activity	GO:0042931	1	0.02
BA1	molecular_function	trans-2-decenoyl-acyl-carrier-protein isomerase activity	GO:0034017	1	0.02
BA1	molecular_function	histidine phosphotransfer kinase activity	GO:0009927	1	0.02
BA1	molecular_function	sodium ion transmembrane transporter activity	GO:0015081	1	0.02
BA1	molecular_function	endopeptidase inhibitor activity	GO:0004866	1	0.02
BA1	molecular_function	tetraacyldisaccharide 4'-kinase activity	GO:0009029	1	0.02
BA1	molecular_function	ATPase-coupled phosphate ion transmembrane transporter activity	GO:0015415	1	0.02
BA1	molecular_function	quinolinate synthetase A activity	GO:0008987	1	0.02
BA1	molecular_function	2-keto-3-deoxy-L-rhamnonate aldolase activity	GO:0106099	1	0.02
BA1	molecular_function	four-way junction DNA binding	GO:0000400	1	0.02
BA1	molecular_function	tRNA methyltransferase activity	GO:0008175	1	0.02
BA1	molecular_function	gamma-glutamylcyclotransferase activity	GO:0003839	1	0.02
BA1	molecular_function	NAD+ synthase activity	GO:0008795	1	0.02
BA1	molecular_function	peptide deformylase activity	GO:0042586	1	0.02
BA1	molecular_function	initiator methionyl aminopeptidase activity	GO:0004239	1	0.02
BA1	molecular_function	sodium ion binding	GO:0031402	1	0.02
BA1	molecular_function	imidazoleglycerol-phosphate dehydratase activity	GO:0004424	1	0.02
BA1	molecular_function	3',5'-cyclic-AMP phosphodiesterase activity	GO:0004115	1	0.02
BA1	molecular_function	ligand-activated transcription factor activity	GO:0098531	1	0.02
BA1	molecular_function	6-carboxy-5,6,7,8-tetrahydropterin synthase activity	GO:0070497	1	0.02
BA1	molecular_function	D-sedoheptulose 7-phosphate isomerase activity	GO:0008968	1	0.02
BA1	molecular_function	methylglyoxal synthase activity	GO:0008929	1	0.02
BA1	molecular_function	ferrochelatase activity	GO:0004325	1	0.02
BA1	molecular_function	exodeoxyribonuclease VII activity	GO:0008855	1	0.02
BA1	molecular_function	pantothenate kinase activity	GO:0004594	1	0.02
BA1	molecular_function	3-(3-hydroxyphenyl)propionate hydroxylase activity	GO:0008688	1	0.02
BA1	molecular_function	hydrolase activity, acting on carbon-nitrogen (but not peptide) bonds	GO:0016810	6	0.09
BA1	molecular_function	peptidoglycan glycosyltransferase activity	GO:0008955	6	0.09
BA1	molecular_function	nitrate reductase activity	GO:0008940	8	0.13
BA1	molecular_function	hydrolase activity, acting on glycosyl bonds	GO:0016798	6	0.09
BA1	molecular_function	fumarate reductase (menaquinone)	GO:0102040	5	0.08
BA1	molecular_function	aldehyde-lyase activity	GO:0016832	6	0.09
BA1	molecular_function	3'-5'-RNA exonuclease activity	GO:0000175	4	0.06
BA1	molecular_function	gluconate transmembrane transporter activity	GO:0015128	6	0.09
BA1	molecular_function	heme transmembrane transporter activity	GO:0015232	4	0.06
BA1	molecular_function	3 iron, 4 sulfur cluster binding	GO:0051538	5	0.08
BA1	molecular_function	ribosomal large subunit binding	GO:0043023	4	0.06
BA1	molecular_function	translation initiation factor activity	GO:0003743	5	0.08
BA1	molecular_function	ABC-type polyamine transporter activity	GO:0015417	3	0.05
BA1	molecular_function	dioxygenase activity	GO:0051213	4	0.06
BA1	molecular_function	aconitate hydratase activity	GO:0003994	3	0.05
BA1	molecular_function	AMP binding	GO:0016208	4	0.06
BA1	molecular_function	ferric-enterobactin transmembrane transporter activity	GO:0015620	3	0.05
BA1	molecular_function	formate C-acetyltransferase activity	GO:0008861	4	0.06
BA1	molecular_function	orotidine-5'-phosphate decarboxylase activity	GO:0004590	3	0.05
BA1	molecular_function	phosphotransferase activity, for other substituted phosphate groups	GO:0016780	4	0.06
BA1	molecular_function	XMP 5'-nucleosidase activity	GO:0106411	2	0.03
BA1	molecular_function	aminoacyl-tRNA ligase activity	GO:0004812	4	0.06
BA1	molecular_function	shikimate 3-dehydrogenase (NAD+) activity	GO:0052734	2	0.03
BA1	molecular_function	phosphoprotein phosphatase activity	GO:0004721	4	0.06
BA1	molecular_function	L-fucose isomerase activity	GO:0008736	2	0.03
BA1	molecular_function	DNA endonuclease activity	GO:0004520	3	0.05
BA1	molecular_function	ubiquinone binding	GO:0048039	2	0.03
BA1	molecular_function	carbohydrate transmembrane transporter activity	GO:0015144	3	0.05
BA1	molecular_function	peptide-serine-alpha-N-acetyltransferase activity	GO:1990189	2	0.03
BA1	molecular_function	holo-[acyl-carrier-protein] synthase activity	GO:0008897	3	0.05
BA1	molecular_function	lactoylglutathione lyase activity	GO:0004462	2	0.03
BA1	molecular_function	toxin sequestering activity	GO:0097351	3	0.05
BA1	molecular_function	NAD(P)+ transhydrogenase activity	GO:0008746	2	0.03
BA1	molecular_function	succinate-CoA ligase (ADP-forming) activity	GO:0004775	3	0.05
BA1	molecular_function	nicotinate dehydrogenase activity	GO:0050138	2	0.03
BA1	molecular_function	pseudouridine synthase activity	GO:0009982	3	0.05
BA1	molecular_function	NADPH binding	GO:0070402	2	0.03
BA1	molecular_function	lipopolysaccharide binding	GO:0001530	3	0.05
BA1	molecular_function	ATPase activator activity	GO:0001671	2	0.03
BA1	molecular_function	muramoyltetrapeptide carboxypeptidase activity	GO:0106415	2	0.03
BA1	molecular_function	transferase activity, transferring phosphorus-containing groups	GO:0016772	8	0.13
BA1	molecular_function	formate dehydrogenase (cytochrome) activity	GO:0047898	2	0.03
BA1	molecular_function	uridine transmembrane transporter activity	GO:0015213	2	0.03
BA1	molecular_function	glutamate synthase (NADPH) activity	GO:0004355	6	0.09
BA1	molecular_function	protein-disulfide reductase (NAD(P)) activity	GO:0047134	2	0.03
BA1	molecular_function	C4-dicarboxylate transmembrane transporter activity	GO:0015556	5	0.08
BA1	molecular_function	malate dehydrogenase (quinone) activity	GO:0008924	2	0.03
BA1	molecular_function	protein transmembrane transporter activity	GO:0008320	5	0.08
BA1	molecular_function	4-phosphoerythronate dehydrogenase activity	GO:0033711	2	0.03
BA1	molecular_function	tRNA (guanine(37)-N(1))-methyltransferase activity	GO:0052906	2	0.03
BA1	molecular_function	phospholipid transfer activity	GO:0120014	4	0.06
BA1	molecular_function	mismatched DNA binding	GO:0030983	2	0.03
BA1	molecular_function	aspartate kinase activity	GO:0004072	2	0.03
BA1	molecular_function	L-ribulose-phosphate 4-epimerase activity	GO:0008742	3	0.05
BA1	molecular_function	rhamnulokinase activity	GO:0008993	2	0.03
BA1	molecular_function	aminomethyltransferase activity	GO:0004047	2	0.03
BA1	molecular_function	hydrolase activity, acting on acid anhydrides	GO:0016817	3	0.05
BA1	molecular_function	CCA tRNA nucleotidyltransferase activity	GO:0004810	2	0.03
BA1	molecular_function	phosphoribosylglycinamide formyltransferase activity	GO:0004644	2	0.03
BA1	molecular_function	2-hydroxyglutarate dehydrogenase activity	GO:0047545	3	0.05
BA1	molecular_function	oxidoreduction-driven active transmembrane transporter activity	GO:0015453	2	0.03
BA1	molecular_function	metalloexopeptidase activity	GO:0008235	3	0.05
BA1	molecular_function	L-allo-threonine aldolase activity	GO:0008732	1	0.02
BA1	molecular_function	thioredoxin peroxidase activity	GO:0008379	2	0.03
BA1	molecular_function	citrate dehydratase activity	GO:0047780	3	0.05
BA1	molecular_function	L-phosphoserine phosphatase activity	GO:0036424	2	0.03
BA1	molecular_function	alcohol dehydrogenase (NAD+) activity	GO:0004022	3	0.05
BA1	molecular_function	thioredoxin-dependent peroxiredoxin activity	GO:0140824	2	0.03
BA1	molecular_function	endopeptidase activator activity	GO:0061133	1	0.02
BA1	molecular_function	protein serine kinase activity	GO:0106310	2	0.03
BA1	molecular_function	class I DNA-(apurinic or apyrimidinic site) endonuclease activity	GO:0140078	3	0.05
BA1	molecular_function	nitrate reductase (cytochrome) activity	GO:0050140	2	0.03
BA1	molecular_function	L-malate dehydrogenase activity	GO:0030060	1	0.02
BA1	molecular_function	ribokinase activity	GO:0004747	2	0.03
BA1	molecular_function	acetyltransferase activity	GO:0016407	3	0.05
BA1	molecular_function	UMP kinase activity	GO:0033862	1	0.02
BA1	molecular_function	dTDP-glucose 4,6-dehydratase activity	GO:0008460	2	0.03
BA1	molecular_function	oxidoreductase activity, acting on the aldehyde or oxo group of donors, iron-sulfur protein as acceptor	GO:0016625	1	0.02
BA1	molecular_function	2-dehydropantoate 2-reductase activity	GO:0008677	2	0.03
BA1	molecular_function	isocitrate dehydrogenase (NADP+) activity	GO:0004450	2	0.03
BA1	molecular_function	nucleoside diphosphate phosphatase activity	GO:0017110	1	0.02
BA1	molecular_function	lysophospholipase activity	GO:0004622	2	0.03
BA1	molecular_function	cobalt ion transmembrane transporter activity	GO:0015087	2	0.03
BA1	molecular_function	gamma-glutamyl-peptidase activity	GO:0034722	1	0.02
BA1	molecular_function	L(+)-tartrate dehydratase activity	GO:0008730	2	0.03
BA1	molecular_function	dihydrolipoyl dehydrogenase activity	GO:0004148	2	0.03
BA1	molecular_function	fucosyltransferase activity	GO:0008417	2	0.03
BA1	molecular_function	tRNA threonylcarbamoyladenosine dehydratase	GO:0061503	1	0.02
BA1	molecular_function	protein-phosphocysteine-sugar phosphotransferase activity	GO:0090563	2	0.03
BA1	molecular_function	lactaldehyde dehydrogenase activity	GO:0008911	2	0.03
BA1	molecular_function	ligand-gated monoatomic ion channel activity	GO:0015276	2	0.03
BA1	molecular_function	nitric oxide dioxygenase activity	GO:0008941	2	0.03
BA1	molecular_function	1-deoxy-D-xylulose-5-phosphate reductoisomerase activity	GO:0030604	2	0.03
BA1	molecular_function	exopolyphosphatase activity	GO:0004309	2	0.03
BA1	molecular_function	protein-glutamate O-methyltransferase activity	GO:0008983	1	0.02
BA1	molecular_function	D-ribulose-phosphate 3-epimerase activity	GO:0004750	2	0.03
BA1	molecular_function	propionate-CoA ligase activity	GO:0050218	2	0.03
BA1	molecular_function	CDP-diacylglycerol-glycerol-3-phosphate 3-phosphatidyltransferase activity	GO:0008444	2	0.03
BA1	molecular_function	serine transmembrane transporter activity	GO:0022889	1	0.02
BA1	molecular_function	lipoate synthase activity	GO:0016992	1	0.02
BA1	molecular_function	adenosine deaminase activity	GO:0004000	2	0.03
BA1	molecular_function	glutarate dioxygenase activity	GO:0106343	1	0.02
BA1	molecular_function	oxidized pyrimidine nucleobase lesion DNA N-glycosylase activity	GO:0000703	2	0.03
BA1	molecular_function	cytosine deaminase activity	GO:0004131	1	0.02
BA1	molecular_function	asparagine synthase (glutamine-hydrolyzing) activity	GO:0004066	1	0.02
BA1	molecular_function	ribonucleoside triphosphate phosphatase activity	GO:0017111	2	0.03
BA1	molecular_function	sigma factor antagonist activity	GO:0016989	1	0.02
BA1	molecular_function	triphosphoribosyl-dephospho-CoA synthase activity	GO:0046917	1	0.02
BA1	molecular_function	lipopolysaccharide transmembrane transporter activity	GO:0015221	1	0.02
BA1	molecular_function	rRNA (uridine-C5-)-methyltransferase activity	GO:0070041	2	0.03
BA1	molecular_function	aspartate carbamoyltransferase activity	GO:0004070	1	0.02
BA1	molecular_function	arginine N-succinyltransferase activity	GO:0008791	1	0.02
BA1	molecular_function	aminoglycoside 3-N-acetyltransferase activity	GO:0046353	2	0.03
BA1	molecular_function	5-formyltetrahydrofolate cyclo-ligase activity	GO:0030272	1	0.02
BA1	molecular_function	beta-N-acetylglucosaminidase activity	GO:0016231	1	0.02
BA1	molecular_function	succinate-semialdehyde dehydrogenase [NAD(P)+] activity	GO:0009013	2	0.03
BA1	molecular_function	lipid phosphatase activity	GO:0042577	1	0.02
BA1	molecular_function	mRNA 5'-diphosphatase activity	GO:0034353	1	0.02
BA1	molecular_function	dTDP-4-amino-4,6-dideoxygalactose transaminase activity	GO:0019180	1	0.02
BA1	molecular_function	carboxylesterase activity	GO:0106435	1	0.02
BA1	molecular_function	zinc efflux transmembrane transporter activity	GO:0022883	1	0.02
BA1	molecular_function	ATP diphosphatase activity	GO:0047693	1	0.02
BA1	molecular_function	phosphoribulokinase activity	GO:0008974	1	0.02
BA1	molecular_function	ureidoglycolate hydrolase activity	GO:0004848	1	0.02
BA1	molecular_function	carbamoyl-phosphate synthase (glutamine-hydrolyzing) activity	GO:0004088	1	0.02
BA1	molecular_function	carboxyl-O-methyltransferase activity	GO:0010340	1	0.02
BA1	molecular_function	nickel cation transmembrane transporter activity	GO:0015099	1	0.02
BA1	molecular_function	peptide-methionine (S)-S-oxide reductase activity	GO:0008113	1	0.02
BA1	molecular_function	ketol-acid reductoisomerase activity	GO:0004455	1	0.02
BA1	molecular_function	alpha-ribazole phosphatase activity	GO:0043755	1	0.02
BA1	molecular_function	ABC-type molybdate transporter activity	GO:0015412	1	0.02
BA1	molecular_function	carbohydrate:monoatomic cation symporter activity	GO:0005402	1	0.02
BA1	molecular_function	polysaccharide transmembrane transporter activity	GO:0015159	1	0.02
BA1	molecular_function	sn-1-glycerol-3-phosphate C16:0-DCA-CoA acyl transferase activity	GO:0102420	1	0.02
BA1	molecular_function	nicotinate-nucleotide-dimethylbenzimidazole phosphoribosyltransferase activity	GO:0008939	1	0.02
BA1	molecular_function	methionine adenosyltransferase activity	GO:0004478	1	0.02
BA1	molecular_function	allantoate deiminase activity	GO:0047652	1	0.02
BA1	molecular_function	malic enzyme activity	GO:0004470	1	0.02
BA1	molecular_function	phosphoric ester hydrolase activity	GO:0042578	1	0.02
BA1	molecular_function	glucose binding	GO:0005536	1	0.02
BA1	molecular_function	sigma factor activity	GO:0016987	8	0.13
BA1	molecular_function	fructose 6-phosphate aldolase activity	GO:0097023	1	0.02
BA1	molecular_function	urate transmembrane transporter activity	GO:0015143	1	0.02
BA1	molecular_function	O-acetyl-ADP-ribose deacetylase activity	GO:0061463	1	0.02
BA1	molecular_function	racemase and epimerase activity, acting on carbohydrates and derivatives	GO:0016857	7	0.11
BA1	molecular_function	NADPH:quinone reductase activity	GO:0003960	1	0.02
BA1	molecular_function	nicotinate-nucleotide adenylyltransferase activity	GO:0004515	1	0.02
BA1	molecular_function	chorismate mutase activity	GO:0004106	1	0.02
BA1	molecular_function	ITPase activity	GO:0103023	1	0.02
BA1	molecular_function	UDP-glucose 6-dehydrogenase activity	GO:0003979	1	0.02
BA1	molecular_function	tRNA (guanosine-2'-O-)-methyltransferase activity	GO:0009020	1	0.02
BA1	molecular_function	solute:proton symporter activity	GO:0015295	5	0.08
BA1	molecular_function	thymidine kinase activity	GO:0004797	1	0.02
BA1	molecular_function	L-lactate dehydrogenase (cytochrome) activity	GO:0004460	1	0.02
BA1	molecular_function	2-keto-3-deoxygluconate:proton symporter activity	GO:0015649	1	0.02
BA1	molecular_function	carbonate dehydratase activity	GO:0004089	1	0.02
BA1	molecular_function	sn-glycerol-3-phosphate:ubiquinone-8 oxidoreductase activity	GO:0052591	5	0.08
BA1	molecular_function	aminoglycoside 6'-N-acetyltransferase activity	GO:0047663	1	0.02
BA1	molecular_function	lactate transmembrane transporter activity	GO:0015129	1	0.02
BA1	molecular_function	protein-folding chaperone binding	GO:0051087	5	0.08
BA1	molecular_function	(S)-2-hydroxyglutarate dehydrogenase activity	GO:0140696	1	0.02
BA1	molecular_function	protein kinase activity	GO:0004672	4	0.06
BA1	molecular_function	2'-5'-RNA ligase activity	GO:0008664	1	0.02
BA1	molecular_function	glutathione specific gamma-glutamylcyclotransferase activity	GO:0061928	1	0.02
BA1	molecular_function	L-rhamnose isomerase activity	GO:0008740	1	0.02
BA1	molecular_function	L-serine ammonia-lyase activity	GO:0003941	4	0.06
BA1	molecular_function	6-phosphogluconolactonase activity	GO:0017057	1	0.02
BA1	molecular_function	acylphosphatase activity	GO:0003998	1	0.02
BA1	molecular_function	peptide binding	GO:0042277	1	0.02
BA1	molecular_function	homoserine kinase activity	GO:0004413	1	0.02
BA1	molecular_function	monocarboxylic acid binding	GO:0033293	1	0.02
BA1	molecular_function	carbamate kinase activity	GO:0008804	4	0.06
BA1	molecular_function	3-sulfolactaldehyde reductase activity	GO:0061596	1	0.02
BA1	molecular_function	[protein-PII] uridylyltransferase activity	GO:0008773	1	0.02
BA1	molecular_function	glucose-6-phosphate dehydrogenase activity	GO:0004345	1	0.02
BA1	molecular_function	glutathionylspermidine amidase activity	GO:0008884	1	0.02
BA1	molecular_function	propionyl-CoA:succinate CoA-transferase activity	GO:0043821	1	0.02
BA1	molecular_function	NADP+ binding	GO:0070401	1	0.02
BA1	molecular_function	L-iditol 2-dehydrogenase activity	GO:0003939	4	0.06
BA1	molecular_function	protein-glutamine N-methyltransferase activity	GO:0036009	1	0.02
BA1	molecular_function	acetate CoA-transferase activity	GO:0008775	3	0.05
BA1	molecular_function	3-carboxyethylcatechol 2,3-dioxygenase activity	GO:0047070	1	0.02
BA1	molecular_function	RNA polymerase binding	GO:0070063	3	0.05
BA1	molecular_function	cystathionine beta-lyase activity	GO:0004121	1	0.02
BA1	molecular_function	UDP-N-acetylmuramoyl-tripeptide-D-alanyl-D-alanine ligase activity	GO:0047480	1	0.02
BA1	molecular_function	succinate dehydrogenase (ubiquinone) activity	GO:0008177	3	0.05
BA1	molecular_function	scyllo-inositol dehydrogenase (NADP+) activity	GO:0102497	1	0.02
BA1	molecular_function	oxaloacetate decarboxylase activity	GO:0008948	3	0.05
BA1	molecular_function	trehalose transmembrane transporter activity	GO:0015574	1	0.02
BA1	molecular_function	carboxy-lyase activity	GO:0016831	3	0.05
BA1	molecular_function	glutamine-tRNA ligase activity	GO:0004819	1	0.02
BA1	molecular_function	allose 6-phosphate isomerase activity	GO:0008786	1	0.02
BA1	molecular_function	glycerone kinase activity	GO:0004371	3	0.05
BA1	molecular_function	S-carboxymethylcysteine synthase activity	GO:0050272	1	0.02
BA1	molecular_function	2-methylcitrate synthase activity	GO:0050440	1	0.02
BA1	molecular_function	nucleotidase activity	GO:0008252	1	0.02
BA1	molecular_function	succinate-semialdehyde dehydrogenase (NAD+) activity	GO:0004777	3	0.05
BA1	molecular_function	dihydrofolate synthase activity	GO:0008841	1	0.02
BA1	molecular_function	high-affinity sulfate:proton symporter activity	GO:0009675	1	0.02
BA1	molecular_function	protein methyltransferase activity	GO:0008276	3	0.05
BA1	molecular_function	scopolin beta-glucosidase activity	GO:0102483	1	0.02
BA1	molecular_function	DNA topoisomerase type II (double strand cut, ATP-hydrolyzing) inhibitor activity	GO:0008657	3	0.05
BA1	molecular_function	tetrahydrofolylpolyglutamate synthase activity	GO:0004326	1	0.02
BA1	molecular_function	palmitoyl-CoA hydrolase activity	GO:0016290	2	0.03
BA1	molecular_function	tRNA N-acetyltransferase activity	GO:0051392	1	0.02
BA1	molecular_function	1,5-anhydro-D-fructose reductase (1,5-anhydro-D-mannitol-forming) activity	GO:0033712	2	0.03
BA1	molecular_function	dihydrolipoyllysine-residue acetyltransferase activity	GO:0004742	1	0.02
BA1	molecular_function	glucosamine-1-phosphate N-acetyltransferase activity	GO:0019134	1	0.02
BA1	molecular_function	uridine phosphorylase activity	GO:0004850	2	0.03
BA1	molecular_function	tRNA-specific adenosine-34 deaminase activity	GO:0052717	1	0.02
BA1	molecular_function	GTP diphosphokinase activity	GO:0008728	2	0.03
BA1	molecular_function	uroporphyrinogen-III synthase activity	GO:0004852	1	0.02
BA1	molecular_function	propionate kinase activity	GO:0008980	2	0.03
BA1	molecular_function	protease binding	GO:0002020	1	0.02
BA1	molecular_function	malate dehydrogenase (decarboxylating) (NAD+) activity	GO:0004471	2	0.03
BA1	molecular_function	peptide alpha-N-acetyltransferase activity	GO:0004596	1	0.02
BA1	molecular_function	phosphatidylglycerol-membrane-oligosaccharide glycerophosphotransferase activity	GO:0008960	2	0.03
BA1	molecular_function	acid phosphatase activity	GO:0003993	2	0.03
BA1	molecular_function	S-adenosylmethionine:2-demethylquinol-8 methyltransferase activity	GO:0102027	2	0.03
BA1	molecular_function	DNA replication origin binding	GO:0003688	2	0.03
BA1	molecular_function	ABC-type putrescine transporter activity	GO:0015594	2	0.03
BA1	molecular_function	toxic substance binding	GO:0015643	2	0.03
BA1	molecular_function	leucyl-tRNA--protein transferase activity	GO:0008914	2	0.03
BA1	molecular_function	DNA ligase (NAD+) activity	GO:0003911	2	0.03
BA1	molecular_function	peptide:proton symporter activity	GO:0015333	2	0.03
BA1	molecular_function	phosphate:acyl-[acyl carrier protein] acyltransferase activity	GO:0043811	2	0.03
BA1	molecular_function	proton channel activity	GO:0015252	2	0.03
BA1	molecular_function	arabinose-5-phosphate isomerase activity	GO:0019146	2	0.03
BA1	molecular_function	phospholipid transporter activity	GO:0005548	2	0.03
BA1	molecular_function	protein-phosphocysteine-D-fructose-phosphotransferase system transporter activity	GO:0090582	2	0.03
BA1	molecular_function	ADP-sugar diphosphatase activity	GO:0019144	2	0.03
BA1	molecular_function	protein-transporting ATPase activity	GO:0015450	2	0.03
BA1	molecular_function	tyrosine-tRNA ligase activity	GO:0004831	2	0.03
BA1	molecular_function	FMN reductase (NADPH) activity	GO:0052873	1	0.02
BA1	molecular_function	L-carnitine CoA-transferase activity	GO:0008735	1	0.02
BA1	molecular_function	ATP phosphoribosyltransferase activity	GO:0003879	1	0.02
BA1	molecular_function	pyrimidine nucleoside transmembrane transporter activity	GO:0015214	1	0.02
BA1	molecular_function	octaprenyl pyrophosphate synthase activity	GO:0106350	1	0.02
BA1	molecular_function	DNA exonuclease activity	GO:0004529	1	0.02
BA1	molecular_function	hypoglycin A gamma-glutamyl transpeptidase activity	GO:0102953	1	0.02
BA1	molecular_function	ribonuclease D activity	GO:0033890	1	0.02
BA1	molecular_function	(R)-limonene 1,2-monooxygenase NADPH activity	GO:0106320	1	0.02
BA1	molecular_function	long-chain fatty acid-CoA ligase activity	GO:0004467	1	0.02
BA1	molecular_function	UDP-3-O-[3-hydroxymyristoyl] N-acetylglucosamine deacetylase activity	GO:0008759	1	0.02
BA1	molecular_function	rRNA (adenine-N6,N6-)-dimethyltransferase activity	GO:0000179	1	0.02
BA1	molecular_function	phosphoribosylformylglycinamidine cyclo-ligase activity	GO:0004641	1	0.02
BA1	molecular_function	2-isopropylmalate synthase activity	GO:0003852	1	0.02
BA1	molecular_function	antimonite secondary active transmembrane transporter activity	GO:0042960	1	0.02
BA1	molecular_function	cytidine kinase activity	GO:0043771	1	0.02
BA1	molecular_function	5'-deoxynucleotidase activity	GO:0002953	1	0.02
BA1	molecular_function	gamma-aminobutyric acid transmembrane transporter activity	GO:0015185	1	0.02
BA1	molecular_function	acetate kinase activity	GO:0008776	1	0.02
BA1	molecular_function	glycerophosphodiester phosphodiesterase activity	GO:0008889	1	0.02
BA1	molecular_function	UDP-N-acetylmuramoylalanine-D-glutamate ligase activity	GO:0008764	1	0.02
BA1	molecular_function	oxidoreductase activity, acting on paired donors, with incorporation or reduction of molecular oxygen	GO:0016705	1	0.02
BA1	molecular_function	guanosine-3',5'-bis(diphosphate) 3'-diphosphatase activity	GO:0008893	1	0.02
BA1	molecular_function	penicillin binding	GO:0008658	9	0.14
BA1	molecular_function	beta-lactamase activity	GO:0008800	8	0.13
BA1	molecular_function	site-specific DNA-methyltransferase (adenine-specific) activity	GO:0009007	7	0.11
BA1	molecular_function	small ribosomal subunit rRNA binding	GO:0070181	7	0.11
BA1	molecular_function	thiamine pyrophosphate binding	GO:0030976	7	0.11
BA1	molecular_function	structural molecule activity	GO:0005198	7	0.11
BA1	molecular_function	serine-type peptidase activity	GO:0008236	6	0.09
BA1	molecular_function	fumarate hydratase activity	GO:0004333	6	0.09
BA1	molecular_function	DNA-directed 5'-3' RNA polymerase activity	GO:0003899	5	0.08
BA1	molecular_function	L-valine transmembrane transporter activity	GO:0005304	4	0.06
BA1	molecular_function	formate dehydrogenase (NAD+) activity	GO:0008863	4	0.06
BA1	molecular_function	proton transmembrane transporter activity	GO:0015078	4	0.06
BA1	molecular_function	dihydrofolate reductase activity	GO:0004146	3	0.05
BA1	molecular_function	3-isopropylmalate dehydrogenase activity	GO:0003862	3	0.05
BA1	molecular_function	protein domain specific binding	GO:0019904	3	0.05
BA1	molecular_function	2-hydroxy-3-oxopropionate reductase activity	GO:0008679	3	0.05
BA1	molecular_function	protein adenylyltransferase activity	GO:0070733	3	0.05
BA1	molecular_function	anti-sigma factor antagonist activity	GO:0043856	2	0.03
BA1	molecular_function	cytochrome bo3 ubiquinol oxidase activity	GO:0009486	2	0.03
BA1	molecular_function	NAD(P)+ transhydrogenase (AB-specific) activity	GO:0008750	2	0.03
BA1	molecular_function	phosphoenolpyruvate-protein phosphotransferase activity	GO:0008965	2	0.03
BA1	molecular_function	phosphotransferase activity, phosphate group as acceptor	GO:0016776	2	0.03
BA1	molecular_function	glycerate kinase activity	GO:0008887	2	0.03
BA1	molecular_function	ABC-type xenobiotic transporter activity	GO:0008559	2	0.03
BA1	molecular_function	signaling receptor activity	GO:0038023	2	0.03
BA1	molecular_function	4-hydroxythreonine-4-phosphate dehydrogenase activity	GO:0050570	2	0.03
BA1	molecular_function	coproporphyrinogen oxidase activity	GO:0004109	2	0.03
BA1	molecular_function	undecaprenyl-diphosphatase activity	GO:0050380	2	0.03
BA1	molecular_function	glycolipid transfer activity	GO:0017089	2	0.03
BA1	molecular_function	fructose 1,6-bisphosphate 1-phosphatase activity	GO:0042132	2	0.03
BA1	molecular_function	translation release factor activity	GO:0003747	2	0.03
BA1	molecular_function	hemi-methylated DNA-binding	GO:0044729	2	0.03
BA1	molecular_function	ornithine carbamoyltransferase activity	GO:0004585	2	0.03
BA1	molecular_function	adenylate kinase activity	GO:0004017	2	0.03
BA1	molecular_function	maltose transporting porin activity	GO:0015481	2	0.03
BA1	molecular_function	D-ribulokinase activity	GO:0019150	2	0.03
BA1	molecular_function	mRNA 3'-UTR binding	GO:0003730	2	0.03
BA1	molecular_function	aldehyde dehydrogenase [NAD(P)+] activity	GO:0004030	2	0.03
BA1	molecular_function	L-threonylcarbamoyladenylate synthase	GO:0061710	2	0.03
BA1	molecular_function	succinate-semialdehyde dehydrogenase (NADP+) activity	GO:0036243	2	0.03
BA1	molecular_function	RNA nuclease activity	GO:0004540	2	0.03
BA1	molecular_function	6-phosphofructokinase activity	GO:0003872	1	0.02
BA1	molecular_function	isocitrate lyase activity	GO:0004451	1	0.02
BA1	molecular_function	lactate dehydrogenase activity	GO:0004457	1	0.02
BA1	molecular_function	acetyl-CoA C-acyltransferase activity	GO:0003988	1	0.02
BA1	molecular_function	inositol phosphate phosphatase activity	GO:0052745	1	0.02
BA1	molecular_function	hydrolase activity, acting on carbon-nitrogen (but not peptide) bonds, in cyclic amides	GO:0016812	1	0.02
BA1	molecular_function	prosthetic group binding	GO:0051192	1	0.02
BA1	molecular_function	histidinol-phosphate transaminase activity	GO:0004400	1	0.02
BA1	molecular_function	histidinol-phosphatase activity	GO:0004401	1	0.02
BA1	molecular_function	acetylornithine deacetylase activity	GO:0008777	1	0.02
BA1	molecular_function	palmitoleoyl [acyl-carrier-protein]-dependent acyltransferase activity	GO:0008951	1	0.02
BA1	molecular_function	glutamyl-tRNA reductase activity	GO:0008883	1	0.02
BA1	molecular_function	UDP-N-acetylmuramoylalanyl-D-glutamate-2,6-diaminopimelate ligase activity	GO:0008765	1	0.02
BA1	molecular_function	RNA strand annealing activity	GO:0033592	1	0.02
BA1	molecular_function	NAD(P)+ transhydrogenase (B-specific) activity	GO:0003957	1	0.02
BA1	molecular_function	altronate dehydratase activity	GO:0008789	1	0.02
BA1	molecular_function	allose kinase activity	GO:0008787	1	0.02
BA1	molecular_function	molybdopterin adenylyltransferase activity	GO:0061598	1	0.02
BA1	molecular_function	peptidoglycan cross-bridge peptide endopeptidase activity	GO:0061787	1	0.02
BA1	molecular_function	intramolecular transferase activity	GO:0016866	1	0.02
BA1	molecular_function	methylisocitrate lyase activity	GO:0046421	1	0.02
BA1	molecular_function	2-oxopent-4-enoate hydratase activity	GO:0008684	1	0.02
BA1	molecular_function	mannose isomerase activity	GO:0050089	1	0.02
BA1	molecular_function	serine-type D-Ala-D-Ala carboxypeptidase activity	GO:0009002	7	0.11
BA1	molecular_function	hydrolase activity, acting on carbon-nitrogen (but not peptide) bonds, in linear amides	GO:0016811	7	0.11
BA1	molecular_function	potassium ion binding	GO:0030955	7	0.11
BA1	molecular_function	kanamycin kinase activity	GO:0008910	6	0.09
BA1	molecular_function	cytoskeletal motor activity	GO:0003774	5	0.08
BA1	molecular_function	aromatic amino acid transmembrane transporter activity	GO:0015173	4	0.06
BA1	molecular_function	lytic transglycosylase activity	GO:0008933	4	0.06
BA1	molecular_function	beta-galactosidase activity	GO:0004565	4	0.06
BA1	molecular_function	6-phospho-beta-glucosidase activity	GO:0008706	4	0.06
BA1	molecular_function	formate dehydrogenase (quinone) activity	GO:0036397	3	0.05
BA1	molecular_function	adenylyltransferase activity	GO:0070566	3	0.05
BA1	molecular_function	alpha-amylase activity	GO:0004556	3	0.05
BA1	molecular_function	ABC-type vitamin B12 transporter activity	GO:0015420	3	0.05
BA1	molecular_function	site-specific recombinase activity	GO:0009009	2	0.03
BA1	molecular_function	ABC-type nickel transporter activity	GO:0015413	2	0.03
BA1	molecular_function	N2-acetyl-L-ornithine:2-oxoglutarate 5-aminotransferase activity	GO:0003992	2	0.03
BA1	molecular_function	CoA-transferase activity	GO:0008410	2	0.03
BA1	molecular_function	L-threonine ammonia-lyase activity	GO:0004794	2	0.03
BA1	molecular_function	lysozyme inhibitor activity	GO:0060241	2	0.03
BA1	molecular_function	phosphatidylglycerophosphatase activity	GO:0008962	2	0.03
BA1	molecular_function	chorismate synthase activity	GO:0004107	2	0.03
BA1	molecular_function	siderophore-iron transmembrane transporter activity	GO:0015343	2	0.03
BA1	molecular_function	quinate 3-dehydrogenase (NADP+) activity	GO:0052733	2	0.03
BA1	molecular_function	polyamine binding	GO:0019808	2	0.03
BA1	molecular_function	oxidoreductase activity, acting on the CH-CH group of donors, NAD or NADP as acceptor	GO:0016628	2	0.03
BA1	molecular_function	pseudouridine kinase activity	GO:0050225	1	0.02
BA1	molecular_function	adenosylcobinamide kinase activity	GO:0043752	1	0.02
BA1	molecular_function	lipase activity	GO:0016298	1	0.02
BA1	molecular_function	isopentenyl-diphosphate delta-isomerase activity	GO:0004452	1	0.02
BA1	molecular_function	ribitol 2-dehydrogenase activity	GO:0050255	1	0.02
BA1	molecular_function	metallocarboxypeptidase activity	GO:0004181	1	0.02
BA1	molecular_function	biotin synthase activity	GO:0004076	1	0.02
BA1	molecular_function	vitamin transmembrane transporter activity	GO:0090482	1	0.02
BA1	molecular_function	S-(hydroxymethyl)glutathione dehydrogenase NADP activity	GO:0106321	1	0.02
BA1	molecular_function	2,4-dienoyl-CoA reductase (NADPH) activity	GO:0008670	1	0.02
BA1	molecular_function	acyl-phosphate glycerol-3-phosphate acyltransferase activity	GO:0043772	1	0.02
BA1	molecular_function	(R)-limonene 1,2-monooxygenase NADH activity	GO:0106319	1	0.02
BA1	molecular_function	hydroxymethylbilane synthase activity	GO:0004418	1	0.02
BA1	molecular_function	UDP-N-acetylmuramoylalanyl-D-glutamyl-2,6-diaminopimelate-D-alanyl-D-alanine ligase activity	GO:0008766	1	0.02
BA1	molecular_function	cytidylate kinase activity	GO:0004127	1	0.02
BA1	molecular_function	azobenzene reductase activity	GO:0050446	1	0.02
BA1	molecular_function	Enterobacter ribonuclease activity	GO:0008847	1	0.02
BA1	molecular_function	glycerol-3-phosphate dehydrogenase [NAD(P)+] activity	GO:0047952	1	0.02
BA1	molecular_function	cadaverine aminopropyltransferase activity	GO:0043918	1	0.02
BA1	molecular_function	polyribonucleotide nucleotidyltransferase activity	GO:0004654	1	0.02
BA1	molecular_function	long-chain fatty acid [acyl-carrier-protein] ligase activity	GO:0008922	1	0.02
BA1	molecular_function	ATPase-coupled monoatomic cation transmembrane transporter activity	GO:0019829	1	0.02
BA1	molecular_function	pyrimidine nucleobase transmembrane transporter activity	GO:0005350	1	0.02
BA1	molecular_function	protein-lysine N-methyltransferase activity	GO:0016279	1	0.02
BA1	molecular_function	3-deoxy-manno-octulosonate-8-phosphatase activity	GO:0019143	1	0.02
BA1	molecular_function	tRNA m6t6A37 methyltransferase activity	GO:0089715	1	0.02
BA1	molecular_function	XTP diphosphatase activity	GO:0036222	1	0.02
BA1	molecular_function	quercetin 2,3-dioxygenase activity	GO:0008127	1	0.02
BA1	molecular_function	ornithine decarboxylase activity	GO:0004586	1	0.02
BA1	molecular_function	tRNA 2-selenouridine synthase activity	GO:0043828	1	0.02
BA1	molecular_function	glycolaldehyde dehydrogenase activity	GO:0050569	1	0.02
BA1	molecular_function	N6-(1,2-dicarboxyethyl)AMP AMP-lyase (fumarate-forming) activity	GO:0004018	1	0.02
BA1	molecular_function	site-specific DNA-methyltransferase (cytosine-N4-specific) activity	GO:0015667	1	0.02
BA1	molecular_function	lipopolysaccharide N-acetylmannosaminouronosyltransferase activity	GO:0047241	1	0.02
BA1	molecular_function	malonyl-CoA methyltransferase activity	GO:0102130	1	0.02
BA1	molecular_function	hydroxyisourate hydrolase activity	GO:0033971	1	0.02
BA1	molecular_function	DNA-3-methylguanine glycosylase activity	GO:0052822	1	0.02
BA1	molecular_function	UDP-glucose:hexose-1-phosphate uridylyltransferase activity	GO:0008108	1	0.02
BA1	molecular_function	cobalamin 5'-phosphate synthase activity	GO:0008818	1	0.02
BA1	molecular_function	aminopeptidase activity	GO:0004177	9	0.14
BA1	molecular_function	3'-5' exonuclease activity	GO:0008408	7	0.11
BA1	molecular_function	NAD(P)H dehydrogenase (quinone) activity	GO:0003955	7	0.11
BA1	molecular_function	transition metal ion binding	GO:0046914	7	0.11
BA1	molecular_function	thiosulfate sulfurtransferase activity	GO:0004792	6	0.09
BA1	molecular_function	ATP-dependent protein folding chaperone	GO:0140662	5	0.08
BA1	molecular_function	hydro-lyase activity	GO:0016836	5	0.08
BA1	molecular_function	cysteine desulfurase activity	GO:0031071	4	0.06
BA1	molecular_function	methyl beta-D-glucoside 6-phosphate glucohydrolase activity	GO:0103047	4	0.06
BA1	molecular_function	amino acid transmembrane transporter activity	GO:0015171	4	0.06
BA1	molecular_function	branched-chain amino acid transmembrane transporter activity	GO:0015658	4	0.06
BA1	molecular_function	nucleoside transmembrane transporter activity	GO:0005337	4	0.06
BA1	molecular_function	N-acetylmuramoyl-L-alanine amidase activity	GO:0008745	3	0.05
BA1	molecular_function	3-oxoacyl-[acyl-carrier-protein] synthase activity	GO:0004315	3	0.05
BA1	molecular_function	oxidoreductase activity, acting on paired donors, with incorporation or reduction of molecular oxygen, NAD(P)H as one donor, and incorporation of one atom of oxygen	GO:0016709	3	0.05
BA1	molecular_function	5-oxoprolinase (ATP-hydrolyzing) activity	GO:0017168	3	0.05
BA1	molecular_function	monoatomic cation transmembrane transporter activity	GO:0008324	3	0.05
BA1	molecular_function	metalloaminopeptidase activity	GO:0070006	3	0.05
BA1	molecular_function	hydrolase activity, acting on ester bonds	GO:0016788	3	0.05
BA1	molecular_function	cytidine transmembrane transporter activity	GO:0015212	2	0.03
BA1	molecular_function	phosphopantetheine binding	GO:0031177	2	0.03
BA1	molecular_function	DNA-3-methyladenine glycosylase activity	GO:0008725	2	0.03
BA1	molecular_function	catalase activity	GO:0004096	2	0.03
BA1	molecular_function	glycerol dehydrogenase [NAD+] activity	GO:0008888	2	0.03
BA1	molecular_function	P-type potassium transmembrane transporter activity	GO:0008556	2	0.03
BA1	molecular_function	L-arginine transmembrane transporter activity	GO:0061459	2	0.03
BA1	molecular_function	ATP-dependent activity, acting on DNA	GO:0008094	2	0.03
BA1	molecular_function	nitrite transmembrane transporter activity	GO:0015113	2	0.03
BA1	molecular_function	glycerophosphodiester transmembrane transporter activity	GO:0001406	2	0.03
BA1	molecular_function	S-adenosylmethionine-dependent methyltransferase activity	GO:0008757	5	0.08
BA1	molecular_function	fructose-bisphosphate aldolase activity	GO:0004332	2	0.03
BA1	molecular_function	phospholipid binding	GO:0005543	5	0.08
BA1	molecular_function	voltage-gated chloride channel activity	GO:0005247	2	0.03
BA1	molecular_function	carboxyl- or carbamoyltransferase activity	GO:0016743	4	0.06
BA1	molecular_function	acetolactate synthase regulator activity	GO:1990610	2	0.03
BA1	molecular_function	xanthine dehydrogenase activity	GO:0004854	4	0.06
[truncated: 3,877 more rows]
