# Supplementary material for: Whole-Genome Analysis of a Novel Multidrug-Resistant Escherichia coli Strain from Dairy Calves in Northeast China: Mechanisms of Antibiotic Resistance and Biofilm Formation
Source: Biology (Basel). 2025 Sep 12;14(9):1257. doi: 10.3390/biology14091257 (PMC12467046; doi:10.3390/biology14091257)
Supplement: Supplementary file 1 [file biology-14-01257-s001.zip › Toxicogen prediction details table.xlsx]

## Sheet: Sheet1
Gene ID	Location	Sample Name	VFDB ID	Vfs	Description	Species	VFcategory	Related genes	Product	Identity(%)	Coverage(%)	Evalue	Score
gene4045	Chromosome	BA1	VFG000924(gb|WP_001234311)	Enterobactin (VF0228)	Iron uptake: the siderophore enterobactin imported through the FepA receptor and the FepBCDG system	Escherichia coli CFT073	Nutritional/Metabolic factor	fepB	ferrienterobactin ABC transporter periplasmic binding protein	100	100	2.6e-175	1569
gene4514	Chromosome	BA1	VFG049915(gb|WP_001142968)	T6SS (VF0579)	Plays a role in interbacterial competition and host colonization	Shigella sonnei Ss046	Effector delivery system	hcp2/tssD2	Type VI secretion system protein, Hcp family	100	100	1.4e-52	506
gene4528	Chromosome	BA1	VFG049905(gb|WP_000343289)	T6SS (VF0579)	Plays a role in interbacterial competition and host colonization	Shigella sonnei Ss046	Effector delivery system	tssL	Type VI secretion system protein TssL	100	100	6.3e-148	1332
gene3493	Chromosome	BA1	VFG045790(gb|WP_000833288)	Curli fibers (VF1138)	In E. coli, curli fibers compose up to 85% of the biofilm biomass. Curli acts in vitro as an essential scaffold protein during biofilm formation.;In vivo, curli also directly regulates the immune system and is known to induce inflammation by activating the immune Toll-like receptors (TLRs).	Escherichia coli O25b:H4-ST131	Adherence	cgsE	curli production assembly/transport protein CsgE	100	100	2.2e-72	678
pB_gene0016	PlasmidB	BA1	VFG048621(gb|WP_004213924)	Aerobactin (VF0565)	Citrate-hydroxamate siderophore aerobactin is needed for successful infection by hypervirulent K. pneumoniae in pneumonic infections	Klebsiella pneumoniae subsp. pneumoniae NTUH-K2044	Nutritional/Metabolic factor	iutA	ferric aerobactin receptor IutA	99.7	100	0	3820
gene4523	Chromosome	BA1	VFG049910(gb|WP_000348788)	T6SS (VF0579)	Plays a role in interbacterial competition and host colonization	Shigella sonnei Ss046	Effector delivery system	tssG	Type VI secretion system protein TssG	99.7	100	8e-213	1893
gene3495	Chromosome	BA1	VFG045788(gb|WP_001189322)	Curli fibers (VF1138)	In E. coli, curli fibers compose up to 85% of the biofilm biomass. Curli acts in vitro as an essential scaffold protein during biofilm formation.;In vivo, curli also directly regulates the immune system and is known to induce inflammation by activating the immune Toll-like receptors (TLRs).	Escherichia coli O25b:H4-ST131	Adherence	cgsG	curli production assembly/transport protein CsgG	99.6	100	1.3e-154	1390
gene4044	Chromosome	BA1	VFG000931(gb|WP_001336900)	Enterobactin (VF0228)	Iron uptake: the siderophore enterobactin imported through the FepA receptor and the FepBCDG system	Escherichia coli CFT073	Nutritional/Metabolic factor	entC	isochorismate synthase 1	99.5	100	5.4e-223	1981
gene4524	Chromosome	BA1	VFG049909(gb|WP_001113715)	T6SS (VF0579)	Plays a role in interbacterial competition and host colonization	Shigella sonnei Ss046	Effector delivery system	fha	Type VI secretion system protein Fha	99.5	100	2.2e-246	2183
gene4047	Chromosome	BA1	VFG000926(gb|WP_001443194)	Enterobactin (VF0228)	Iron uptake: the siderophore enterobactin imported through the FepA receptor and the FepBCDG system	Escherichia coli CFT073	Nutritional/Metabolic factor	fepD	ferrienterobactin ABC transporter permease	99.4	100	1.8e-171	1536
gene4525	Chromosome	BA1	VFG049908(gb|WP_001080148)	T6SS (VF0579)	Plays a role in interbacterial competition and host colonization	Shigella sonnei Ss046	Effector delivery system	tssJ	Type VI secretion system protein TssJ	99.4	100	8.6e-96	881
gene4042	Chromosome	BA1	VFG000933(gb|WP_001007140)	Enterobactin (VF0228)	Iron uptake: the siderophore enterobactin imported through the FepA receptor and the FepBCDG system	Escherichia coli CFT073	Nutritional/Metabolic factor	entB	isochorismatase	99.3	100	7.3e-169	1513
gene4046	Chromosome	BA1	VFG044165(gb|WP_001041793)	Enterobactin (VF0228)	Iron uptake: the siderophore enterobactin imported through the FepA receptor and the FepBCDG system	Escherichia coli CFT073	Nutritional/Metabolic factor	entS	enterobactin exporter, iron-regulated	99.3	100	8.9e-224	1988
gene3494	Chromosome	BA1	VFG045789(gb|WP_001264082)	Curli fibers (VF1138)	In E. coli, curli fibers compose up to 85% of the biofilm biomass. Curli acts in vitro as an essential scaffold protein during biofilm formation.;In vivo, curli also directly regulates the immune system and is known to induce inflammation by activating the immune Toll-like receptors (TLRs).	Escherichia coli O25b:H4-ST131	Adherence	cgsF	curli production assembly/transport protein CsgF	99.3	100	1.1e-74	698
gene0154	Chromosome	BA1	VFG000885(gb|WP_000265729)	P fimbriae (VF0220)	PapG mediates binding to the <alpha>-D-galactopyranosyl-(1-4)-<beta>-D-galactopyranoside (Gal<alpha>(1,4)Gal) moiety present in a globoseries of glycolipids found on host cells lining the upper urinary tract and erythrocytes; three adhesin variants of PapG-G-I, G-II, G-III recognize three different but related Gal<alpha>(1,4)Gal receptors; PapG-mediated interactions with its Gal<alpha>(1,4)Gal-co…	Escherichia coli CFT073	Adherence	papD	chaperone protein PapD	99.2	100	2.9e-134	1214
gene4043	Chromosome	BA1	VFG000932(gb|WP_000026784)	Enterobactin (VF0228)	Iron uptake: the siderophore enterobactin imported through the FepA receptor and the FepBCDG system	Escherichia coli CFT073	Nutritional/Metabolic factor	entE	2,3-dihydroxybenzoate-AMP ligase component of enterobactin synthase multienzyme complex	99.1	100	4.2E-311	2742
gene4406	Chromosome	BA1	VFG002416(gb|WP_001265657)	ECP (VF0404)	ECP, composed of a 21-kDa pilin subunit EspA, is a pilus-adherence factor that is crucial to the virulence of E. coli O157 in humans, and is also carried by commensal strains of E. coli.; It is suggested that pathogenic E. coli strains may use ECP to mimic commensal E. coli and provide themselves with an ecological advantage for host colonization and evasion of the immune system.	Escherichia coli O157:H7 str. EDL933	Adherence	yagW/ecpD	polymerized tip adhesin of ECP fibers	99.1	100	0	2854
gene4516	Chromosome	BA1	VFG049914(gb|WP_000037389)	T6SS (VF0579)	Plays a role in interbacterial competition and host colonization	Shigella sonnei Ss046	Effector delivery system	tssB	Type VI secretion system protein TssB	98.8	100	2.6e-86	799
gene2203	Chromosome	BA1	VFG048830(gb|WP_014907233)	Capsule (VF0560)	Assisting in evading the host immune system by protecting bacteria from opsonophagocytosis and serum killing	Klebsiella pneumoniae subsp. pneumoniae NTUH-K2044	Immune modulation	gndA	NADP-dependent phosphogluconate dehydrogenase	98.7	100	1.1e-267	2367
gene4403	Chromosome	BA1	VFG002412(gb|WP_000716386)	ECP (VF0404)	ECP, composed of a 21-kDa pilin subunit EspA, is a pilus-adherence factor that is crucial to the virulence of E. coli O157 in humans, and is also carried by commensal strains of E. coli.; It is suggested that pathogenic E. coli strains may use ECP to mimic commensal E. coli and provide themselves with an ecological advantage for host colonization and evasion of the immune system.	Escherichia coli O157:H7 str. EDL933	Adherence	yagY/ecpB	E. coli common pilus chaperone EcpB	98.6	100	8.9e-122	1106
gene3489	Chromosome	BA1	VFG045794(gb|WP_000992818)	Curli fibers (VF1138)	In E. coli, curli fibers compose up to 85% of the biofilm biomass. Curli acts in vitro as an essential scaffold protein during biofilm formation.;In vivo, curli also directly regulates the immune system and is known to induce inflammation by activating the immune Toll-like receptors (TLRs).	Escherichia coli O25b:H4-ST131	Adherence	csgC	curli assembly protein CsgC	98.2	100	3e-54	521
pB_gene0013	PlasmidB	BA1	VFG000938(gb|WP_001015709)	Aerobactin (VF0229)	Iron uptake	Escherichia coli CFT073	Nutritional/Metabolic factor	iucC	aerobactin siderophore biosynthesis protein IucC	97.6	100	0	3042
gene4407	Chromosome	BA1	VFG002417(gb|WP_001301550)	ECP (VF0404)	ECP, composed of a 21-kDa pilin subunit EspA, is a pilus-adherence factor that is crucial to the virulence of E. coli O157 in humans, and is also carried by commensal strains of E. coli.; It is suggested that pathogenic E. coli strains may use ECP to mimic commensal E. coli and provide themselves with an ecological advantage for host colonization and evasion of the immune system.	Escherichia coli O157:H7 str. EDL933	Adherence	yagV/ecpE	E. coli common pilus chaperone EcpE	97.5	100	1e-131	1192
gene0148	Chromosome	BA1	VFG000881(gb|WP_000930062)	P fimbriae (VF0220)	PapG mediates binding to the <alpha>-D-galactopyranosyl-(1-4)-<beta>-D-galactopyranoside (Gal<alpha>(1,4)Gal) moiety present in a globoseries of glycolipids found on host cells lining the upper urinary tract and erythrocytes; three adhesin variants of PapG-G-I, G-II, G-III recognize three different but related Gal<alpha>(1,4)Gal receptors; PapG-mediated interactions with its Gal<alpha>(1,4)Gal-co…	Escherichia coli CFT073	Adherence	papB	regulatory protein PapB	97.4	100	1.2e-38	385
gene4048	Chromosome	BA1	VFG000928(gb|WP_000640938)	Enterobactin (VF0228)	Iron uptake: the siderophore enterobactin imported through the FepA receptor and the FepBCDG system	Escherichia coli CFT073	Nutritional/Metabolic factor	fepG	iron-enterobactin ABC transporter permease	97.3	100	3.4e-170	1525
gene4401	Chromosome	BA1	VFG002413(gb|WP_000389022)	ECP (VF0404)	ECP, composed of a 21-kDa pilin subunit EspA, is a pilus-adherence factor that is crucial to the virulence of E. coli O157 in humans, and is also carried by commensal strains of E. coli.; It is suggested that pathogenic E. coli strains may use ECP to mimic commensal E. coli and provide themselves with an ecological advantage for host colonization and evasion of the immune system.	Escherichia coli O157:H7 str. EDL933	Adherence	ykgK/ecpR	regulator protein EcpR	97.2	100	5.6e-98	900
gene5253	Chromosome	BA1	VFG034875(gb|WP_001270087)	TTSS secreted effectors (VF1111)	EspF (Inducing degradation of the aniapoptic protein AbcF2, tight junction disruption, microvilli effacement and elongation, mitochondrial dysfunction, N-WASP activation, SGLT-1 inactivation, pedestal maturation, inhibition of NHE3 activity, membrane remodelling; targets and disrupts the nucleolus late in infection, which is temporally controlled by host mitochondria. ); EspFu/tccP (Inducing degr…	Escherichia coli O55:H7 str. CB9615	Effector delivery system	espX5	Type III secretion system effector EspX5	96.5	100	7e-240	2127
gene0155	Chromosome	BA1	VFG000886(gb|WP_000261297)	P fimbriae (VF0220)	PapG mediates binding to the <alpha>-D-galactopyranosyl-(1-4)-<beta>-D-galactopyranoside (Gal<alpha>(1,4)Gal) moiety present in a globoseries of glycolipids found on host cells lining the upper urinary tract and erythrocytes; three adhesin variants of PapG-G-I, G-II, G-III recognize three different but related Gal<alpha>(1,4)Gal receptors; PapG-mediated interactions with its Gal<alpha>(1,4)Gal-co…	Escherichia coli CFT073	Adherence	papJ	P pilus assembly protein PapJ	96.4	100	3.3e-104	954
pB_gene0012	PlasmidB	BA1	VFG000939(gb|WP_001287497)	Aerobactin (VF0229)	Iron uptake	Escherichia coli CFT073	Nutritional/Metabolic factor	iucB	aerobactin siderophore biosynthesis protein IucB	96.2	100	1.7e-190	1700
gene4056	Chromosome	BA1	VFG044159(gb|WP_000125846)	Enterobactin (VF0228)	Iron uptake: the siderophore enterobactin imported through the FepA receptor and the FepBCDG system	Escherichia coli CFT073	Nutritional/Metabolic factor	fes	enterobactin/ferric enterobactin esterase	95.8	100	9.1e-242	2143
pB_gene0011	PlasmidB	BA1	VFG000940(gb|WP_001299620)	Aerobactin (VF0229)	Iron uptake	Escherichia coli CFT073	Nutritional/Metabolic factor	iucA	aerobactin siderophore biosynthesis protein IucD	94.9	100	0	2878
gene0147	Chromosome	BA1	VFG000891(gb|WP_000006208)	P fimbriae (VF0220)	PapG mediates binding to the <alpha>-D-galactopyranosyl-(1-4)-<beta>-D-galactopyranoside (Gal<alpha>(1,4)Gal) moiety present in a globoseries of glycolipids found on host cells lining the upper urinary tract and erythrocytes; three adhesin variants of PapG-G-I, G-II, G-III recognize three different but related Gal<alpha>(1,4)Gal receptors; PapG-mediated interactions with its Gal<alpha>(1,4)Gal-co…	Escherichia coli CFT073	Adherence	papI	regulatory protein PapI	94.5	100	1.2e-35	359
gene3315	Chromosome	BA1	VFG000475(gb|NP_460201)	PhoPQ (VF0111)	Activated by low divalent cations magnesium and calcium levels; control expression of more than 40 genes; required for intracellular survival, cationic antimicrobial peptides (CAMPs) resistance, stimulation of cytokine secretion	Salmonella enterica subsp. enterica serovar Typhimurium str. LT2	Regulation	phoP	response regulator in two-component regulatory system with PhoQ	93.3	100	2.1e-118	1077
gene2420	Chromosome	BA1	VFG043206(gb|WP_005164479)	Flagella (VF0394)	Required for efficient cellular invasion.; YplA, a phospholipase is secreted by this type III flagellum secretion system. YplA is required for survival of Y. enterocolitica in the Peyer's patches and for stimulation of the acute inflammatory response of the host to the infection;contributed to the initiation of biofilm formation	Yersinia enterocolitica subsp. enterocolitica 8081	Motility	cheY	chemotaxis regulatory protein CheY	91.5	100	3.2e-63	599
gene4533	Chromosome	BA1	VFG049903(gb|WP_001240533)	T6SS (VF0579)	Plays a role in interbacterial competition and host colonization	Shigella sonnei Ss046	Effector delivery system	tssA	Type VI secretion system protein TssA	91.5	100	3.2e-240	2130
gene2179	Chromosome	BA1	VFG048985(gb|WP_014907219)	Capsule (VF0560)	Assisting in evading the host immune system by protecting bacteria from opsonophagocytosis and serum killing	Klebsiella pneumoniae subsp. pneumoniae NTUH-K2044	Immune modulation	KP1_RS17355	phosphatase PAP2 family protein	91.4	100	2.6e-107	981
gene2901	Chromosome	BA1	VFG049916(gb|WP_000103365)	T6SS (VF0579)	Plays a role in interbacterial competition and host colonization	Shigella sonnei Ss046	Effector delivery system	vgrG/tssI	type VI secretion system effector VgrG	89.2	100	0	3383
gene5287	Chromosome	BA1	VFG034866(gb|WP_000900547)	TTSS secreted effectors (VF1110)	Cif (Deamidase. Induces cytopathic effects of actin stress fiber formation and cell cycle arrest. ); EspB (Pore formation, actin disruption, microvilli effacement, anti-phagocytosis. ); EspF (Inducing degradation of the aniapoptic protein AbcF2, tight junction disruption, microvilli effacement and elongation, mitochondrial dysfunction, N-WASP activation, SGLT-1 inactivation, pedestal maturation, …	Escherichia coli O157:H7 str. EDL933	Effector delivery system	espX4	Type III secretion system effector EspX4	89.1	100	6.4e-225	1998
gene2419	Chromosome	BA1	VFG043207(gb|WP_005164481)	Flagella (VF0394)	Required for efficient cellular invasion.; YplA, a phospholipase is secreted by this type III flagellum secretion system. YplA is required for survival of Y. enterocolitica in the Peyer's patches and for stimulation of the acute inflammatory response of the host to the infection;contributed to the initiation of biofilm formation	Yersinia enterocolitica subsp. enterocolitica 8081	Motility	cheB	chemotaxis-specific methylesterase CheB	86.2	100	1.1e-166	1495
gene3454	Chromosome	BA1	VFG002350(gb|WP_005168794)	Flagella (VF0394)	Required for efficient cellular invasion.; YplA, a phospholipase is secreted by this type III flagellum secretion system. YplA is required for survival of Y. enterocolitica in the Peyer's patches and for stimulation of the acute inflammatory response of the host to the infection;contributed to the initiation of biofilm formation	Yersinia enterocolitica subsp. enterocolitica 8081	Motility	flgC	flagellar basal-body rod protein FlgC	83.6	100	1.1e-58	560
gene2326	Chromosome	BA1	VFG002338(gb|WP_042661456)	Flagella (VF0394)	Required for efficient cellular invasion.; YplA, a phospholipase is secreted by this type III flagellum secretion system. YplA is required for survival of Y. enterocolitica in the Peyer's patches and for stimulation of the acute inflammatory response of the host to the infection;contributed to the initiation of biofilm formation	Yersinia enterocolitica subsp. enterocolitica 8081	Motility	fliP	flagellar biosynthetic protein FliP	81.4	100	4.4e-106	971
gene2412	Chromosome	BA1	VFG043213(gb|WP_005164494)	Flagella (VF0394)	Required for efficient cellular invasion.; YplA, a phospholipase is secreted by this type III flagellum secretion system. YplA is required for survival of Y. enterocolitica in the Peyer's patches and for stimulation of the acute inflammatory response of the host to the infection;contributed to the initiation of biofilm formation	Yersinia enterocolitica subsp. enterocolitica 8081	Motility	motA	flagellar motor protein MotA	81.4	100	1.1e-130	1184
gene4503	Chromosome	BA1	VFG013418(gb|WP_005694260)	LOS (VF0044)	Major immunogen; LOS phosphorylcholine (ChoP) may influence invasion via interaction with PAF receptor and stimulates of inflammatory signals; LPS phase variation is characterized by the spontaneous loss and gain of oligosaccharide structures present in the outer core. the phase variable expression of LPS biosynthesis genes promotes evasion of antigen-specific host immune defences and allow colon…	Haemophilus influenzae Rd KW20	Immune modulation	gmhA/lpcA	phosphoheptose isomerase	80.8	100	5.4e-67	632
gene0157	Chromosome	BA1	VFG000888(gb|WP_000723799)	P fimbriae (VF0220)	PapG mediates binding to the <alpha>-D-galactopyranosyl-(1-4)-<beta>-D-galactopyranoside (Gal<alpha>(1,4)Gal) moiety present in a globoseries of glycolipids found on host cells lining the upper urinary tract and erythrocytes; three adhesin variants of PapG-G-I, G-II, G-III recognize three different but related Gal<alpha>(1,4)Gal receptors; PapG-mediated interactions with its Gal<alpha>(1,4)Gal-co…	Escherichia coli CFT073	Adherence	papE	P pilus minor subunit PapE	80	100	4.2e-74	694
gene4052	Chromosome	BA1	VFG000930(gb|WP_000077767)	Enterobactin (VF0228)	Iron uptake: the siderophore enterobactin imported through the FepA receptor and the FepBCDG system	Escherichia coli CFT073	Nutritional/Metabolic factor	entF	enterobactin synthase multienzyme complex component, ATP-dependent	96.4	99.8	1.8e-298	2633
gene2423	Chromosome	BA1	VFG002356(gb|WP_011816614)	Flagella (VF0394)	Required for efficient cellular invasion.; YplA, a phospholipase is secreted by this type III flagellum secretion system. YplA is required for survival of Y. enterocolitica in the Peyer's patches and for stimulation of the acute inflammatory response of the host to the infection;contributed to the initiation of biofilm formation	Yersinia enterocolitica subsp. enterocolitica 8081	Motility	flhA	flagellar biosynthesis protein FlhA	85.4	99.7	0	2905
gene2329	Chromosome	BA1	VFG002335(gb|WP_005160396)	Flagella (VF0394)	Required for efficient cellular invasion.; YplA, a phospholipase is secreted by this type III flagellum secretion system. YplA is required for survival of Y. enterocolitica in the Peyer's patches and for stimulation of the acute inflammatory response of the host to the infection;contributed to the initiation of biofilm formation	Yersinia enterocolitica subsp. enterocolitica 8081	Motility	fliM	flagellar motor switch protein FliM	84.4	99.7	1.8e-163	1467
gene3182	Chromosome	BA1	VFG013465(gb|WP_005693586)	LOS (VF0044)	Major immunogen; LOS phosphorylcholine (ChoP) may influence invasion via interaction with PAF receptor and stimulates of inflammatory signals; LPS phase variation is characterized by the spontaneous loss and gain of oligosaccharide structures present in the outer core. the phase variable expression of LPS biosynthesis genes promotes evasion of antigen-specific host immune defences and allow colon…	Haemophilus influenzae Rd KW20	Immune modulation	kdsA	2-dehydro-3-deoxyphosphooctonate aldolase	81.6	99.6	8.1e-136	1228
gene2184	Chromosome	BA1	VFG048972(gb|WP_014907221)	Capsule (VF0560)	Assisting in evading the host immune system by protecting bacteria from opsonophagocytosis and serum killing	Klebsiella pneumoniae subsp. pneumoniae NTUH-K2044	Immune modulation	KP1_RS17340	polysaccharide export protein	92	99.5	2.4e-204	1820
gene4795	Chromosome	BA1	VFG034851(gb|WP_000129342)	TTSS secreted effectors (VF1111)	EspF (Inducing degradation of the aniapoptic protein AbcF2, tight junction disruption, microvilli effacement and elongation, mitochondrial dysfunction, N-WASP activation, SGLT-1 inactivation, pedestal maturation, inhibition of NHE3 activity, membrane remodelling; targets and disrupts the nucleolus late in infection, which is temporally controlled by host mitochondria. ); EspFu/tccP (Inducing degr…	Escherichia coli O55:H7 str. CB9615	Effector delivery system	espX1	Type III secretion system effector EspX1	91.6	99.5	1e-230	2048
gene2336	Chromosome	BA1	VFG002329(gb|WP_005160381)	Flagella (VF0394)	Required for efficient cellular invasion.; YplA, a phospholipase is secreted by this type III flagellum secretion system. YplA is required for survival of Y. enterocolitica in the Peyer's patches and for stimulation of the acute inflammatory response of the host to the infection;contributed to the initiation of biofilm formation	Yersinia enterocolitica subsp. enterocolitica 8081	Motility	fliG	flagellar motor switch protein G	83.6	99.4	8.8e-150	1349
gene4049	Chromosome	BA1	VFG000925(gb|WP_000140634)	Enterobactin (VF0228)	Iron uptake: the siderophore enterobactin imported through the FepA receptor and the FepBCDG system	Escherichia coli CFT073	Nutritional/Metabolic factor	fepC	ferrienterobactin ABC transporter ATPase	99.6	99.3	1.3e-154	1390
gene2178	Chromosome	BA1	VFG048990(gb|WP_001741945)	Capsule (VF0560)	Assisting in evading the host immune system by protecting bacteria from opsonophagocytosis and serum killing	Klebsiella pneumoniae subsp. pneumoniae NTUH-K2044	Immune modulation	galF	GalU regulator GalF	99.3	99.3	3e-165	1482
gene2333	Chromosome	BA1	VFG002331(gb|WP_026018001)	Flagella (VF0394)	Required for efficient cellular invasion.; YplA, a phospholipase is secreted by this type III flagellum secretion system. YplA is required for survival of Y. enterocolitica in the Peyer's patches and for stimulation of the acute inflammatory response of the host to the infection;contributed to the initiation of biofilm formation	Yersinia enterocolitica subsp. enterocolitica 8081	Motility	fliI	flagellum-specific ATP synthase FliI	83.5	99.3	2.8e-215	1915
gene4133	Chromosome	BA1	VFG049122(gb|WP_012737539)	Allantion utilization (VF0572)	Providing a nitrogen source to increase virulence in K. pneumoniae at certain sites of infection	Klebsiella pneumoniae subsp. pneumoniae NTUH-K2044	Nutritional/Metabolic factor	allC	allantoate amidohydrolase	80.7	99.3	2.1e-201	1795
gene4404	Chromosome	BA1	VFG002415(gb|WP_001131063)	ECP (VF0404)	ECP, composed of a 21-kDa pilin subunit EspA, is a pilus-adherence factor that is crucial to the virulence of E. coli O157 in humans, and is also carried by commensal strains of E. coli.; It is suggested that pathogenic E. coli strains may use ECP to mimic commensal E. coli and provide themselves with an ecological advantage for host colonization and evasion of the immune system.	Escherichia coli O157:H7 str. EDL933	Adherence	yagX/ecpC	E. coli common pilus usher EcpC	99.3	99.1	5e-260	2301
gene4521	Chromosome	BA1	VFG049911(gb|WP_000393837)	T6SS (VF0579)	Plays a role in interbacterial competition and host colonization	Shigella sonnei Ss046	Effector delivery system	tssF	Type VI secretion system protein TssF	99.5	99	4e-245	2172
gene3316	Chromosome	BA1	VFG000474(gb|NP_460200)	PhoPQ (VF0111)	Activated by low divalent cations magnesium and calcium levels; control expression of more than 40 genes; required for intracellular survival, cationic antimicrobial peptides (CAMPs) resistance, stimulation of cytokine secretion	Salmonella enterica subsp. enterica serovar Typhimurium str. LT2	Regulation	phoQ	sensor protein PhoQ	84.2	99	3.1e-138	1249
gene4148	Chromosome	BA1	VFG049118(gb|WP_012737529)	Allantion utilization (VF0572)	Providing a nitrogen source to increase virulence in K. pneumoniae at certain sites of infection	Klebsiella pneumoniae subsp. pneumoniae NTUH-K2044	Nutritional/Metabolic factor	allR	DNA-binding transcriptional repressor AllR	86.2	98.9	4.4e-131	1187
gene1158	Chromosome	BA1	VFG001006(gb|NP_858280)	TTSS (VF0118)	Mxi-Spa system secretes approximately 20 proteins with the four Ipas A, B,C,D and IpgD being the most abundant; Recent findings indicate that TTSS in Shigella is responsible not only for protein secretion, but that it is also involved in the control mechanisms of transcription of other target genes located on the virulence plasmid, virA and ipaH9.8, these proteins were not constitutively synthesi…	Shigella flexneri 2a str. 301	Effector delivery system	mxiA	type III secretion system major export apparatus protein MxiA	81	98.9	5.1e-70	659
gene2358	Chromosome	BA1	VFG002319(gb|WP_005160341)	Flagella (VF0394)	Required for efficient cellular invasion.; YplA, a phospholipase is secreted by this type III flagellum secretion system. YplA is required for survival of Y. enterocolitica in the Peyer's patches and for stimulation of the acute inflammatory response of the host to the infection;contributed to the initiation of biofilm formation	Yersinia enterocolitica subsp. enterocolitica 8081	Motility	fliA	flagellar biosynthesis sigma factor	84.3	98.7	2.4e-109	999
gene3935	Chromosome	BA1	VFG000478(gb|NP_459678)	Fur (VF0113)	Repress the expression of iron-regulated genes; also required for acid-induced activation of atr genes	Salmonella enterica subsp. enterica serovar Typhimurium str. LT2	Regulation	fur	ferric iron uptake transcriptional regulator	99.3	98.6	4.9e-84	779
gene2210	Chromosome	BA1	VFG048797(gb|WP_004175261)	Capsule (VF0560)	Assisting in evading the host immune system by protecting bacteria from opsonophagocytosis and serum killing	Klebsiella pneumoniae subsp. pneumoniae NTUH-K2044	Immune modulation	ugd	UDP-glucose 6-dehydrogenase	93.7	98.6	2.7e-71	669
gene4050	Chromosome	BA1	VFG000927(gb|WP_000096764)	Enterobactin (VF0228)	Iron uptake: the siderophore enterobactin imported through the FepA receptor and the FepBCDG system	Escherichia coli CFT073	Nutritional/Metabolic factor	fepE	LPS O-antigen length regulator	94.7	98.4	5.3e-157	1411
gene5318	Chromosome	BA1	VFG034772(gb|WP_000627910)	TTSS secreted effectors (VF1110)	Cif (Deamidase. Induces cytopathic effects of actin stress fiber formation and cell cycle arrest. ); EspB (Pore formation, actin disruption, microvilli effacement, anti-phagocytosis. ); EspF (Inducing degradation of the aniapoptic protein AbcF2, tight junction disruption, microvilli effacement and elongation, mitochondrial dysfunction, N-WASP activation, SGLT-1 inactivation, pedestal maturation, …	Escherichia coli O157:H7 str. EDL933	Effector delivery system	espL4	Type III secretion system effector EspL4	93.9	98.1	9.5e-287	2532
gene2610	Chromosome	BA1	VFG034754(gb|WP_000081129)	TTSS secreted effectors (VF1110)	Cif (Deamidase. Induces cytopathic effects of actin stress fiber formation and cell cycle arrest. ); EspB (Pore formation, actin disruption, microvilli effacement, anti-phagocytosis. ); EspF (Inducing degradation of the aniapoptic protein AbcF2, tight junction disruption, microvilli effacement and elongation, mitochondrial dysfunction, N-WASP activation, SGLT-1 inactivation, pedestal maturation, …	Escherichia coli O157:H7 str. EDL933	Effector delivery system	espL1	Type III secretion system effector espL1	96.8	97.7	8.4e-191	1703
gene2214	Chromosome	BA1	VFG048808(gb|WP_004899416)	Capsule (VF0560)	Assisting in evading the host immune system by protecting bacteria from opsonophagocytosis and serum killing	Klebsiella pneumoniae subsp. pneumoniae NTUH-K2044	Immune modulation	rfbK1	O9 family phosphomannomutase RfbK1	97.7	97.4	1.2e-197	1762
gene3490	Chromosome	BA1	VFG045793(gb|WP_000771429)	Curli fibers (VF1138)	In E. coli, curli fibers compose up to 85% of the biofilm biomass. Curli acts in vitro as an essential scaffold protein during biofilm formation.;In vivo, curli also directly regulates the immune system and is known to induce inflammation by activating the immune Toll-like receptors (TLRs).	Escherichia coli O25b:H4-ST131	Adherence	csgA	curlin major subunit CsgA	90.6	97.2	1.3e-65	620
gene2415	Chromosome	BA1	VFG043210(gb|WP_011816618)	Flagella (VF0394)	Required for efficient cellular invasion.; YplA, a phospholipase is secreted by this type III flagellum secretion system. YplA is required for survival of Y. enterocolitica in the Peyer's patches and for stimulation of the acute inflammatory response of the host to the infection;contributed to the initiation of biofilm formation	Yersinia enterocolitica subsp. enterocolitica 8081	Motility	cheW	purine-binding chemotaxis protein CheW	85.1	96.4	2.2e-72	679
gene1981	Chromosome	BA1	VFG049018(gb|WP_002913007)	RcsAB (VF0571)	RcsB combined with the unstable auxiliary regulator RcsA to bind to an RcsAB box in the promoter region to upregulate the cps genes expression	Klebsiella pneumoniae subsp. pneumoniae NTUH-K2044	Regulation	rcsB	transcriptional regulator RcsB	93.1	95.1	5.8e-23	249
gene4534	Chromosome	BA1	VFG049902(gb|WP_011310140)	T6SS (VF0579)	Plays a role in interbacterial competition and host colonization	Shigella sonnei Ss046	Effector delivery system	tssM	Type VI secretion system protein TssM	98.3	94.5	2.4e-96	886
gene3491	Chromosome	BA1	VFG045792(gb|WP_000791650)	Curli fibers (VF1138)	In E. coli, curli fibers compose up to 85% of the biofilm biomass. Curli acts in vitro as an essential scaffold protein during biofilm formation.;In vivo, curli also directly regulates the immune system and is known to induce inflammation by activating the immune Toll-like receptors (TLRs).	Escherichia coli O25b:H4-ST131	Adherence	csgB	curlin minor subunit CsgB	100	94.4	3.7e-77	720
gene3448	Chromosome	BA1	VFG002345(gb|WP_005160434)	Flagella (VF0394)	Required for efficient cellular invasion.; YplA, a phospholipase is secreted by this type III flagellum secretion system. YplA is required for survival of Y. enterocolitica in the Peyer's patches and for stimulation of the acute inflammatory response of the host to the infection;contributed to the initiation of biofilm formation	Yersinia enterocolitica subsp. enterocolitica 8081	Motility	flgH	flagellar L-ring protein precursor FlgH	81.2	94	8.5e-99	908
gene0152	Chromosome	BA1	VFG000884(gb|WP_000654937)	P fimbriae (VF0220)	PapG mediates binding to the <alpha>-D-galactopyranosyl-(1-4)-<beta>-D-galactopyranoside (Gal<alpha>(1,4)Gal) moiety present in a globoseries of glycolipids found on host cells lining the upper urinary tract and erythrocytes; three adhesin variants of PapG-G-I, G-II, G-III recognize three different but related Gal<alpha>(1,4)Gal receptors; PapG-mediated interactions with its Gal<alpha>(1,4)Gal-co…	Escherichia coli CFT073	Adherence	papC	usher protein PapC	99.1	93.7	1e-193	1728
gene4402	Chromosome	BA1	VFG002414(gb|WP_000730972)	ECP (VF0404)	ECP, composed of a 21-kDa pilin subunit EspA, is a pilus-adherence factor that is crucial to the virulence of E. coli O157 in humans, and is also carried by commensal strains of E. coli.; It is suggested that pathogenic E. coli strains may use ECP to mimic commensal E. coli and provide themselves with an ecological advantage for host colonization and evasion of the immune system.	Escherichia coli O157:H7 str. EDL933	Adherence	yagZ/ecpA	E. coli common pilus structural subunit EcpA	100	92.6	1.3e-98	906
gene0149	Chromosome	BA1	VFG000882(gb|WP_000597756)	P fimbriae (VF0220)	PapG mediates binding to the <alpha>-D-galactopyranosyl-(1-4)-<beta>-D-galactopyranoside (Gal<alpha>(1,4)Gal) moiety present in a globoseries of glycolipids found on host cells lining the upper urinary tract and erythrocytes; three adhesin variants of PapG-G-I, G-II, G-III recognize three different but related Gal<alpha>(1,4)Gal receptors; PapG-mediated interactions with its Gal<alpha>(1,4)Gal-co…	Escherichia coli CFT073	Adherence	papA	P pilus major subunit PapA	88.9	92.3	2.5e-11	147
gene1982	Chromosome	BA1	VFG049018(gb|WP_002913007)	RcsAB (VF0571)	RcsB combined with the unstable auxiliary regulator RcsA to bind to an RcsAB box in the promoter region to upregulate the cps genes expression	Klebsiella pneumoniae subsp. pneumoniae NTUH-K2044	Regulation	rcsB	transcriptional regulator RcsB	98.1	91.9	2e-84	783
gene4131	Chromosome	BA1	VFG049124(gb|WP_012737540)	Allantion utilization (VF0572)	Providing a nitrogen source to increase virulence in K. pneumoniae at certain sites of infection	Klebsiella pneumoniae subsp. pneumoniae NTUH-K2044	Nutritional/Metabolic factor	allD	ureidoglycolate dehydrogenase	84.4	91.4	4.3e-103	945
gene3449	Chromosome	BA1	VFG002346(gb|WP_005160438)	Flagella (VF0394)	Required for efficient cellular invasion.; YplA, a phospholipase is secreted by this type III flagellum secretion system. YplA is required for survival of Y. enterocolitica in the Peyer's patches and for stimulation of the acute inflammatory response of the host to the infection;contributed to the initiation of biofilm formation	Yersinia enterocolitica subsp. enterocolitica 8081	Motility	flgG	flagellar basal-body rod protein FlgG	82.5	90.1	1.5e-59	568
gene2182	Chromosome	BA1	VFG048980(gb|WP_041937790)	Capsule (VF0560)	Assisting in evading the host immune system by protecting bacteria from opsonophagocytosis and serum killing	Klebsiella pneumoniae subsp. pneumoniae NTUH-K2044	Immune modulation	KP1_RS17345	capsule assembly Wzi family protein	99.4	89.9	1.5e-87	810
gene4057	Chromosome	BA1	VFG000923(gb|WP_001034892)	Enterobactin (VF0228)	Iron uptake: the siderophore enterobactin imported through the FepA receptor and the FepBCDG system	Escherichia coli CFT073	Nutritional/Metabolic factor	fepA	ferrienterobactin outer membrane transporter	100	89	3.6e-80	746
gene0156	Chromosome	BA1	VFG000887(gb|WP_000597713)	P fimbriae (VF0220)	PapG mediates binding to the <alpha>-D-galactopyranosyl-(1-4)-<beta>-D-galactopyranoside (Gal<alpha>(1,4)Gal) moiety present in a globoseries of glycolipids found on host cells lining the upper urinary tract and erythrocytes; three adhesin variants of PapG-G-I, G-II, G-III recognize three different but related Gal<alpha>(1,4)Gal receptors; PapG-mediated interactions with its Gal<alpha>(1,4)Gal-co…	Escherichia coli CFT073	Adherence	papK	P pilus minor subunit PapK	96.6	88.8	1.1e-61	586
pB_gene0014	PlasmidB	BA1	VFG000937(gb|WP_000750139)	Aerobactin (VF0229)	Iron uptake	Escherichia coli CFT073	Nutritional/Metabolic factor	iucD	L-lysine 6-monooxygenase IucD	100	82.4	6.3e-11	143
